# Supplementary material for: Bacterial targets of fecal host miRNAs in high-fat diet-fed mice
Source: PLoS One. 2025 Feb 11;20(2):e0315871. doi: 10.1371/journal.pone.0315871 (PMC11813116; doi:10.1371/journal.pone.0315871)
Supplement: S1 Table — Comparisons in which statistically significant differences have been detected are shown. FDR–false discovery rate. (XLS) [file pone.0315871.s001.xls]

## Sheet: Title
Differentially expressed miRNAs in feces in the different contrasts examined.
Only contrasts in which significantly differentially expressed miRNAs were detected (FDR < 0.05) are shown.
Abbreviations:
HFD – high-fat diet-fed mice
CD – control diet-fed mice
0 – time point before metformin treatment
10 – time point after ten weeks long metformin treatment
M – male mice
F – female mice
Met+ – animals receiving metformin treatment
Met- – animals not receiving metformin treatment

## Sheet: HFD_vs_CD
Name	logFC	AveExpr	t	P.Value	adj.P.Val	B
mmu-miR-151-3p	24.3622	8.65437	9.30997	1.49769e-09	8.38707e-08	3.10888
mmu-miR-378d	21.2958	8.43711	7.37023	1.09585e-07	2.04558e-06	1.88772
mmu-miR-148b-3p	19.429	8.37584	6.22608	1.73017e-06	2.17175e-05	0.914733
mmu-miR-30a-5p	10.3007	13.358	4.72465	7.83211e-05	0.000538495	0.0732726
mmu-miR-101a-3p	10.2583	13.178	4.53719	0.000126982	0.000646455	-0.165101
mmu-miR-378c	8.9781	11.7785	3.41828	0.00219257	0.00779461	-2.30865
mmu-miR-29c-3p	8.84329	14.5828	3.54539	0.00159681	0.00668727	-1.42982
mmu-miR-340-5p	8.84044	10.9712	2.52502	0.018377	0.0443521	-3.42202
mmu-miR-29a-3p	8.74302	15.3646	4.12883	0.000363076	0.00169435	-0.229679
mmu-miR-140-3p	7.6958	10.9322	2.50998	0.0190081	0.0443521	-3.44147
mmu-miR-378a-3p	5.86345	13.5583	2.53094	0.0181337	0.0443521	-3.17125
mmu-miR-30e-5p	4.22497	14.1206	2.51454	0.0188144	0.0443521	-3.15138
mmu-miR-429-3p	-6.67721	13.3623	-3.38756	0.00236622	0.00779461	-2.01232
mmu-let-7i-5p	-8.07093	13.0908	-2.74487	0.011117	0.0333877	-2.9452
mmu-miR-196b-5p	-8.22112	12.355	-2.55363	0.0172294	0.0443521	-3.29186
mmu-miR-23a-3p	-8.9007	11.1467	-2.73677	0.011328	0.0333877	-3.19428
mmu-miR-215-5p	-9.32623	14.2741	-4.64505	9.61597e-05	0.000538495	0.115788
mmu-miR-5106	-10.37	10.1519	-2.44294	0.0220742	0.0494462	-3.5059
mmu-let-7f-5p	-12.2799	11.718	-3.38862	0.00235998	0.00779461	-2.32351
mmu-miR-142a-3p	-13.4331	8.74676	-3.52706	0.00167182	0.00668727	-2.19358
mmu-let-7g-5p	-13.9166	11.7988	-4.64881	9.52312e-05	0.000538495	-0.679304
mmu-miR-22-3p	-16.95	9.09623	-5.09631	3.00985e-05	0.000240788	-0.336537
mmu-miR-196a-5p	-19.1394	9.26223	-5.56006	9.20714e-06	8.59333e-05	0.156777
mmu-miR-96-5p	-20.6413	9.18595	-6.18013	1.93906e-06	2.17175e-05	0.604454
mmu-let-7d-5p	-23.1105	9.43293	-8.85774	3.89736e-09	1.09126e-07	2.74647

## Sheet: HFD_0_vs_CD_0
Name	logFC	AveExpr	t	P.Value	adj.P.Val	B
mmu-miR-151-3p	12.5864	8.65437	6.32782	1.34538e-06	7.53412e-05	2.41211
mmu-miR-148b-3p	9.70466	8.37584	4.18401	0.00031514	0.00352957	-0.567301
mmu-miR-378d	8.80925	8.43711	4.07638	0.000415303	0.00387616	-0.757648
mmu-miR-30a-5p	5.29791	13.358	3.25328	0.00329496	0.0263597	-1.83678
mmu-miR-29a-3p	4.77353	15.3646	3.00592	0.00600343	0.042024	-2.19999
mmu-let-7g-5p	-9.36988	11.7988	-4.27491	0.000249502	0.00349303	-0.329427
mmu-let-7d-5p	-10.2452	9.43293	-5.27992	1.88022e-05	0.000526463	1.03135
mmu-miR-96-5p	-11.1533	9.18595	-4.38586	0.000187536	0.00349303	-0.439453

## Sheet: HFD_10_vs_CD_10
Name	logFC	AveExpr	t	P.Value	adj.P.Val	B
mmu-miR-378d	12.4865	8.43711	6.51022	8.59464e-07	1.60433e-05	3.35112
mmu-miR-151-3p	11.7758	8.65437	6.92548	3.14333e-07	8.80133e-06	3.99515
mmu-miR-148b-3p	9.72439	8.37584	4.65811	9.29752e-05	0.000867768	0.456256
mmu-miR-101a-3p	6.68169	13.178	4.47216	0.000150152	0.00120121	0.619028
mmu-miR-340-5p	6.47646	10.9712	2.94287	0.00697876	0.0328657	-2.46604
mmu-miR-378c	5.0147	11.7785	2.89646	0.0077914	0.0335629	-2.53116
mmu-miR-30a-5p	5.00276	13.358	3.45116	0.00202043	0.0113144	-1.39055
mmu-miR-29a-3p	3.96949	15.3646	2.83379	0.00903213	0.0361285	-2.55366
mmu-miR-429-3p	-4.08964	13.3623	-2.93904	0.00704264	0.0328657	-2.3895
mmu-miR-215-5p	-5.57813	14.2741	-3.92322	0.000614236	0.00382192	-0.487008
mmu-miR-23a-3p	-5.97106	11.1467	-2.79279	0.00994277	0.0371197	-2.73433
mmu-miR-96-5p	-9.488	9.18595	-4.38194	0.000189439	0.00132607	-0.0514908
mmu-miR-22-3p	-10.951	9.09623	-4.91311	4.82014e-05	0.000539856	0.816902
mmu-miR-196a-5p	-12.1683	9.26223	-5.28627	1.84994e-05	0.000258991	1.42255
mmu-let-7d-5p	-12.8653	9.43293	-7.37624	1.08054e-07	6.05102e-06	4.34467

## Sheet: HFD_M_vs_CD_M
Name	logFC	AveExpr	t	P.Value	adj.P.Val	B
mmu-miR-6238	12.6469	11.3912	3.22444	0.0035362	0.0152328	-1.99493
mmu-miR-151-3p	10.1376	8.65437	5.54783	9.49757e-06	0.000531864	1.7076
mmu-miR-378d	9.53024	8.43711	4.71842	7.95892e-05	0.00148566	0.433566
mmu-miR-148b-3p	7.68177	8.37584	3.65656	0.0012077	0.00845391	-1.2596
mmu-miR-101a-3p	7.24075	13.178	4.59042	0.000110702	0.00154983	0.758666
mmu-miR-340-5p	6.45289	10.9712	2.60846	0.0152147	0.0473345	-3.05235
mmu-miR-29c-3p	5.83871	14.5828	3.42571	0.00215244	0.0109579	-1.36715
mmu-miR-30a-5p	5.80796	13.358	3.88568	0.000675879	0.00540703	-0.583353
mmu-miR-29a-3p	5.04624	15.3646	3.38507	0.00238086	0.0111107	-1.43216
mmu-miR-30e-5p	3.69616	14.1206	3.12879	0.00446417	0.0178567	-1.98031
mmu-miR-429-3p	-3.87698	13.3623	-2.62216	0.0147467	0.0473345	-2.94308
mmu-miR-215-5p	-5.1836	14.2741	-3.50495	0.0017668	0.0109579	-1.3229
mmu-miR-96-5p	-6.92239	9.18595	-2.99795	0.00611907	0.0228445	-2.42677
mmu-miR-142a-3p	-7.45155	8.74676	-2.76772	0.0105416	0.0368958	-2.78411
mmu-let-7g-5p	-8.33209	11.7988	-4.0492	0.000445236	0.00415553	-0.57975
mmu-let-7f-5p	-8.73127	11.718	-3.44706	0.00204117	0.0109579	-1.67471
mmu-let-7d-5p	-9.04124	9.43293	-4.94962	4.38795e-05	0.00122863	0.738229
mmu-miR-196a-5p	-10.3376	9.26223	-4.32323	0.000220339	0.00246779	-0.235806

## Sheet: HFD_F_vs_CD_F
Name	logFC	AveExpr	t	P.Value	adj.P.Val	B
mmu-miR-151-3p	14.2246	8.65437	7.59414	6.5092e-08	2.00873e-06	4.26127
mmu-miR-378d	11.7655	8.43711	5.69425	6.55341e-06	9.39374e-05	1.85827
mmu-miR-148b-3p	11.7473	8.37584	5.09087	3.05219e-05	0.000341845	0.853564
mmu-miR-378c	5.17585	11.7785	2.83005	0.00911174	0.0463871	-2.67261
mmu-miR-30a-5p	4.4927	13.358	2.83065	0.00909903	0.0463871	-2.56865
mmu-miR-378a-3p	4.4581	13.5583	2.99729	0.00612873	0.0381343	-2.22948
mmu-miR-215-5p	-4.14264	14.2741	-3.05074	0.0053908	0.0377356	-2.13321
mmu-miR-196a-5p	-8.80183	9.26223	-3.55452	0.00156073	0.0124859	-1.55231
mmu-miR-22-3p	-11.8124	9.09623	-4.82683	6.0193e-05	0.000561801	0.404713
mmu-miR-96-5p	-13.7189	9.18595	-5.68492	6.70982e-06	9.39374e-05	1.60914
mmu-let-7d-5p	-14.0692	9.43293	-7.55212	7.17402e-08	2.00873e-06	4.14629

## Sheet: HFD_Met+_vs_CD_Met+
Name	logFC	AveExpr	t	P.Value	adj.P.Val	B
mmu-miR-151-3p	13.6573	8.65437	6.89278	3.39989e-07	1.90394e-05	3.11954
mmu-miR-378d	11.1557	8.43711	5.16968	2.49345e-05	0.000465444	0.927311
mmu-miR-148b-3p	10.9584	8.37584	4.63831	9.7845e-05	0.00136983	0.0943867
mmu-miR-30a-5p	6.60696	13.358	3.94559	0.000580171	0.00541493	-0.615438
mmu-miR-140-3p	6.21234	10.9322	2.65551	0.0136635	0.048045	-3.04024
mmu-miR-29c-3p	5.46961	14.5828	2.86028	0.00848638	0.0339455	-2.48561
mmu-miR-29a-3p	5.40674	15.3646	3.34731	0.00261407	0.0175536	-1.52411
mmu-miR-215-5p	-3.95563	14.2741	-2.65348	0.0137271	0.048045	-2.86512
mmu-miR-429-3p	-4.81677	13.3623	-3.22977	0.00349039	0.0186979	-1.92974
mmu-miR-200b-3p	-5.14917	14.1149	-3.13117	0.00443849	0.0191196	-2.01732
mmu-let-7g-5p	-7.18257	11.7988	-3.17327	0.0040067	0.0186979	-2.16438
mmu-miR-5119	-8.06777	10.424	-3.18214	0.00392099	0.0186979	-2.23352
mmu-miR-22-3p	-8.64883	9.09623	-3.39605	0.00231693	0.0175536	-1.8924
mmu-miR-196a-5p	-8.66744	9.26223	-3.31642	0.00282112	0.0175536	-2.00187
mmu-miR-96-5p	-11.3516	9.18595	-4.4157	0.000173664	0.00194504	-0.424672
mmu-let-7d-5p	-12.5419	9.43293	-6.30909	1.40905e-06	3.94534e-05	2.31037

## Sheet: HFD_Met-_vs_CD_Met-
Name	logFC	AveExpr	t	P.Value	adj.P.Val	B
mmu-miR-151-3p	10.7049	8.65437	6.2628	1.57982e-06	4.51755e-05	3.03812
mmu-miR-378d	10.14	8.43711	5.27711	1.89377e-05	0.000353504	1.48199
mmu-miR-148b-3p	8.4706	8.37584	4.15494	0.000339553	0.00271642	-0.352144
mmu-miR-101a-3p	6.22102	13.178	4.37525	0.000192729	0.00188662	0.494596
mmu-miR-30e-5p	2.98733	14.1206	2.8404	0.00889281	0.0452725	-2.51931
mmu-miR-215-5p	-5.3706	14.2741	-3.99316	0.000513822	0.00359676	-0.292856
mmu-let-7g-5p	-6.73405	11.7988	-3.43722	0.00209176	0.0117139	-1.5724
mmu-miR-22-3p	-8.30116	9.09623	-3.88058	0.000684706	0.00426039	-0.837194
mmu-miR-96-5p	-9.28966	9.18595	-4.35673	0.000202138	0.00188662	-0.060328
mmu-miR-196a-5p	-10.472	9.26223	-4.67429	8.91779e-05	0.00124849	0.502099
mmu-let-7d-5p	-10.5686	9.43293	-6.2543	1.61341e-06	4.51755e-05	3.00509

## Sheet: HFD_Met+_0_vs_CD_Met+_0
Name	logFC	AveExpr	t	P.Value	adj.P.Val	B
mmu-miR-151-3p	5.91209	8.65437	3.69625	0.00109264	0.020396	-1.07693
mmu-let-7d-5p	-5.87986	9.43293	-3.73713	0.000985387	0.020396	-1.00314
mmu-miR-5119	-7.89778	10.424	-4.29609	0.000236277	0.0132315	0.126778

## Sheet: HFD_Met-_0_vs_CD_Met-_0
Name	logFC	AveExpr	t	P.Value	adj.P.Val	B
mmu-miR-151-3p	6.67434	8.65437	5.64483	7.42635e-06	0.000415875	3.16319
mmu-miR-148b-3p	5.36113	8.37584	3.85489	0.000730945	0.0127026	-0.478365
mmu-miR-378d	4.52449	8.43711	3.55638	0.00155346	0.0144989	-1.09217
mmu-miR-215-5p	-2.49313	14.2741	-3.0652	0.00520625	0.04165	-2.16317
mmu-let-7d-5p	-4.36536	9.43293	-3.84389	0.000751684	0.0127026	-0.500932
mmu-let-7g-5p	-4.8528	11.7988	-3.74538	0.000965046	0.0127026	-0.682006
mmu-miR-96-5p	-5.32033	9.18595	-3.68148	0.00113416	0.0127026	-0.847533

[truncated: 7 more sheets: HFD_Met+_10_vs_CD_Met+_10, HFD_Met-_10_vs_CD_Met-_10, HFD_M_Met+_vs_CD_M_Met+, HFD_M_Met-_vs_CD_M_Met-, HFD_F_Met+_vs_CD_F_Met+, HFD_F_Met-_vs_CD_F_Met-, HFD_M_Met-_0_vs_HFD_F_Met-_0]
