# Supplementary material for: Bacterial targets of fecal host miRNAs in high-fat diet-fed mice
Source: PLoS One. 2025 Feb 11;20(2):e0315871. doi: 10.1371/journal.pone.0315871 (PMC11813116; doi:10.1371/journal.pone.0315871)
Supplement: S2 Table — N = 45. Comparisons in which statistically significant differences have been detected are shown. FDR–false discovery rate. (XLS) [file pone.0315871.s002.xls]

## Sheet: Title
Differentially expressed miRNAs in intestinal mucosa in the different contrasts examined.
Only contrasts in which significantly differentially expressed miRNAs were detected (FDR < 0.05) are shown.
Abbreviations:
PSI – mucosa of proximal small intestine
CEC – mucosa of cecum
HFD – high-fat diet-fed mice
CD – control diet-fed mice
M – male mice
F – female mice
Met+ – animals receiving metformin treatment
Met- – animals not receiving metformin treatment

## Sheet: CEC_vs_PSI
Name	logFC	AveExpr	t	P.Value	adj.P.Val	B
mmu-miR-8101	59.5083	5.30575	15.2855	1.16294e-17	3.53532e-16	10.9428
mmu-miR-196a-5p	56.1878	8.75656	22.2792	3.55358e-23	7.22209e-21	17.9086
mmu-miR-5100	53.0437	4.83493	13.1631	1.31962e-15	3.34305e-14	9.50238
mmu-miR-196b-5p	52.9887	10.5445	22.094	4.75138e-23	7.22209e-21	21.2671
mmu-miR-5119	46.5491	4.43985	12.6665	4.29618e-15	1.00464e-13	8.64123
mmu-miR-205-5p	42.7834	8.22798	19.4549	3.80218e-21	2.58995e-19	16.543
mmu-miR-6236	37.9754	3.96291	11.6168	5.75069e-14	1.16547e-12	7.57383
mmu-miR-5126	33.1958	7.01189	7.6556	3.62141e-09	3.66969e-08	5.75765
mmu-miR-145b	31.4924	3.55689	9.03312	6.20983e-11	8.58086e-10	5.20718
mmu-miR-700-5p	30.9392	3.54498	9.44368	1.93203e-11	3.09125e-10	5.57454
mmu-miR-672-5p	29.5052	3.47266	7.7276	2.91287e-09	3.16255e-08	3.83195
mmu-miR-10b-5p	27.8908	7.95206	8.76164	1.35964e-10	1.79708e-09	7.63123
mmu-miR-369-5p	27.0364	3.23173	7.39885	7.90421e-09	7.509e-08	3.3939
mmu-miR-211-5p	26.2563	5.4959	8.10197	9.47188e-10	1.15178e-08	5.25891
mmu-miR-10a-3p	24.0774	5.85661	9.48985	1.6966e-11	2.86537e-10	7.07623
mmu-miR-10a-5p	24.009	10.1552	9.86541	5.95554e-12	1.06499e-10	10.9042
mmu-miR-712-3p	22.4614	5.68512	5.03619	1.23248e-05	7.06935e-05	0.836306
mmu-miR-6538	21.6741	10.5396	5.5338	2.60877e-06	1.84434e-05	3.28891
mmu-miR-149-5p	17.7264	7.00747	7.53428	5.23257e-09	5.1313e-08	5.47382
mmu-miR-714	17.5754	5.14701	3.57328	0.000992617	0.00324468	-1.61248
mmu-miR-455-3p	17.3619	6.0288	4.78332	2.69534e-05	0.000143752	0.454226
mmu-miR-133b-3p	17.3034	4.9901	5.67151	1.69474e-06	1.3558e-05	1.556
mmu-miR-700-3p	16.5144	5.23816	5.59315	2.16633e-06	1.60625e-05	1.44289
mmu-miR-150-5p	16.1525	9.31464	5.39098	4.07853e-06	2.69538e-05	2.47152
mmu-miR-411-5p	15.673	4.82768	4.5834	4.97914e-05	0.000252276	-0.0981349
mmu-miR-92b-3p	15.0012	4.94829	4.18191	0.000167789	0.00071842	-0.766129
mmu-miR-133a-3p	14.7435	7.53857	4.18807	0.000164727	0.000715386	-0.263936
mmu-miR-466i-5p	14.4849	10.6743	4.98602	1.44017e-05	8.10763e-05	2.10923
mmu-miR-23a-3p	14.4531	11.1369	9.8675	5.92121e-12	1.06499e-10	11.8568
mmu-miR-27a-3p	13.6618	12.4672	9.32878	2.67289e-11	4.0628e-10	11.8837
mmu-miR-365-3p	13.5574	8.52855	4.31297	0.000113198	0.00052942	0.243611
mmu-miR-340-3p	13.5268	6.02387	5.09698	1.02032e-05	6.08193e-05	0.960176
mmu-miR-379-5p	13.2905	4.56433	3.81837	0.000490615	0.00175467	-1.3916
mmu-miR-3473a	12.8438	10.0813	4.08513	0.0002239	0.000919807	0.0429877
mmu-miR-143-3p	12.7654	14.5688	5.87555	8.94075e-07	7.34591e-06	5.00958
mmu-miR-181d-5p	12.5734	6.49877	5.11646	9.60333e-06	5.83882e-05	1.19533
mmu-miR-1249-3p	12.1979	4.50361	3.62809	0.000849147	0.00286823	-1.69398
mmu-miR-9-5p	11.9483	4.96068	3.36017	0.00180535	0.00554371	-2.03478
mmu-miR-139-3p	11.7602	6.05643	3.75138	0.000595804	0.00208189	-1.2363
mmu-miR-195a-5p	11.7211	8.10186	5.1912	7.60924e-06	4.72084e-05	1.68642
mmu-miR-125b-5p	10.9508	5.0858	3.0627	0.00405327	0.0111008	-2.46591
mmu-miR-127-3p	10.7289	5.77257	3.86544	0.000427718	0.00156658	-1.17922
mmu-let-7e-5p	10.6647	8.17912	3.98234	0.00030352	0.00116798	-0.51083
mmu-miR-145a-5p	10.2537	11.09	3.47141	0.00132359	0.00410585	-1.17034
mmu-miR-1a-3p	10.2287	7.67965	4.00486	0.000283999	0.00110687	-0.55776
mmu-miR-100-5p	9.82149	5.1016	2.71821	0.0098939	0.024062	-2.97333
mmu-miR-145a-3p	9.7519	5.86666	3.14182	0.00327927	0.00958556	-2.28636
mmu-miR-330-5p	9.64786	5.3956	3.09584	0.00371009	0.0102778	-2.42615
mmu-miR-199b-5p	9.51375	4.89227	2.69426	0.0105065	0.0251494	-3.01829
mmu-miR-139-5p	9.47998	9.43422	4.93701	1.67639e-05	9.26586e-05	1.68435
mmu-miR-199a-3p	9.47715	10.0869	4.2214	0.000149077	0.000656803	0.29106
mmu-miR-193a-3p	9.04243	10.0766	4.26199	0.000131975	0.000591714	0.32384
mmu-miR-199a-5p	8.85159	6.73606	2.70461	0.0102377	0.0247004	-2.91111
mmu-miR-5099	8.52443	5.47741	2.76883	0.00870621	0.0215178	-2.88349
mmu-miR-214-3p	8.25502	6.34524	2.50273	0.0168216	0.0372587	-3.22103
mmu-miR-136-5p	7.54252	5.38246	2.50047	0.0169135	0.0372587	-3.24324
mmu-miR-322-5p	6.87741	7.24027	2.74609	0.00922229	0.0226095	-2.77738
mmu-miR-191-3p	6.14555	6.28921	2.80383	0.00796406	0.0198449	-2.76545
mmu-miR-24-3p	5.99636	12.3418	4.07493	0.000230789	0.000935464	0.239797
mmu-miR-30a-3p	5.46634	6.98393	2.63569	0.0121559	0.0279954	-2.9567
mmu-miR-872-5p	4.69035	7.22423	2.39517	0.0217354	0.0446725	-3.32323
mmu-miR-26a-5p	3.31375	14.6211	2.64031	0.0120177	0.0278884	-2.80682
mmu-miR-27b-3p	-3.03435	12.589	-2.42329	0.0203383	0.0432366	-3.19176
mmu-miR-378a-3p	-3.62674	14.4259	-2.66559	0.011286	0.026509	-2.75065
mmu-miR-29a-3p	-3.73735	12.3235	-2.44878	0.019143	0.041273	-3.14311
mmu-let-7b-5p	-3.98915	14.3746	-2.39879	0.0215509	0.0446725	-3.26676
mmu-miR-106b-5p	-4.40452	10.5421	-3.47438	0.00131257	0.00410585	-1.23113
mmu-miR-361-5p	-4.61042	7.98554	-2.50412	0.0167653	0.0372587	-3.13438
mmu-miR-183-5p	-4.69718	9.54176	-2.35789	0.0237208	0.0474415	-3.31466
mmu-let-7g-5p	-4.74325	14.0615	-3.66615	0.000761503	0.00260109	-0.573468
mmu-miR-192-5p	-4.89573	17.1281	-3.56121	0.00102721	0.00332203	-0.76734
mmu-miR-30c-5p	-5.0579	10.5543	-2.39223	0.0218865	0.0446725	-3.24599
mmu-miR-7a-5p	-5.06982	12.3771	-3.10816	0.00358966	0.0101042	-1.87726
mmu-miR-1839-5p	-5.24292	6.92881	-2.66894	0.0111923	0.026509	-2.94388
mmu-miR-18a-5p	-5.27177	8.84863	-2.66382	0.0113361	0.026509	-2.83981
mmu-let-7a-1-3p	-5.39199	7.11429	-2.38638	0.0221893	0.0446725	-3.33185
mmu-miR-200c-3p	-5.50861	15.1783	-3.9765	0.000308782	0.00117337	0.212798
mmu-miR-200b-3p	-6.05116	13.7825	-4.56778	5.22257e-05	0.000260272	1.54967
mmu-miR-19b-3p	-6.09763	10.2435	-3.11562	0.00351861	0.00999679	-1.96028
mmu-miR-96-5p	-6.20424	6.86702	-2.38852	0.0220782	0.0446725	-3.34837
mmu-miR-425-5p	-6.69572	9.37035	-2.9629	0.00527635	0.0140703	-2.32042
mmu-miR-500-3p	-6.879	7.29009	-2.97335	0.00513362	0.0138108	-2.45671
mmu-miR-186-3p	-6.97392	3.84086	-2.4329	0.01988	0.04256	-3.3969
mmu-miR-194-2-3p	-7.1205	6.17131	-2.51309	0.0164061	0.0372198	-3.1972
mmu-miR-101b-3p	-7.18242	7.67147	-3.03456	0.00436788	0.0118557	-2.30627
mmu-miR-192-3p	-7.23396	9.63327	-4.15767	0.000180394	0.000761664	-0.0283988
mmu-miR-28a-5p	-7.52476	8.592	-4.35312	0.000100279	0.000483888	0.230839
mmu-miR-15a-5p	-7.67614	10.9119	-5.40767	3.87116e-06	2.61518e-05	2.99984
mmu-miR-339-5p	-7.79705	3.89285	-2.51718	0.0162449	0.0371313	-3.29992
mmu-miR-200a-3p	-7.79878	12.9166	-3.60903	0.000896598	0.00296267	-0.789506
mmu-miR-148b-5p	-8.1101	3.88285	-2.4885	0.0174076	0.0380714	-3.32609
mmu-miR-378a-5p	-8.1342	6.22679	-2.51	0.0165291	0.0372211	-3.20197
mmu-miR-339-3p	-8.23883	4.01782	-2.39058	0.0219713	0.0446725	-3.45039
mmu-miR-501-5p	-8.2728	3.98492	-2.47466	0.0179955	0.0390759	-3.33801
mmu-miR-30d-5p	-8.32551	8.9578	-3.09495	0.00371893	0.0102778	-2.1248
mmu-let-7f-2-3p	-8.61132	3.90565	-2.81776	0.00768538	0.0193087	-2.89756
mmu-miR-141-3p	-8.69991	13.4962	-5.3461	4.69265e-06	3.03524e-05	3.37367
mmu-miR-148b-3p	-8.76108	7.26849	-3.20252	0.00278274	0.00829367	-2.06101
mmu-miR-708-5p	-8.83582	3.96156	-2.87387	0.00665256	0.0168532	-2.79865
mmu-miR-30e-5p	-8.88707	11.6603	-5.24878	6.35886e-06	4.02728e-05	2.79398
mmu-miR-107-3p	-8.99092	8.03238	-4.91716	1.78265e-05	9.67724e-05	1.18414
mmu-miR-19a-3p	-9.05258	8.12587	-4.32645	0.000108687	0.000516264	0.0151303
mmu-miR-362-5p	-9.08104	3.96735	-2.94697	0.00550118	0.0145423	-2.73445
mmu-miR-30b-5p	-9.33511	10.065	-4.26103	0.000132357	0.000591714	0.264877
mmu-miR-140-3p	-9.34847	8.91804	-4.69475	3.53959e-05	0.000182695	1.04959
mmu-miR-744-3p	-9.42517	4.01291	-3.19827	0.00281507	0.00830857	-2.37525
mmu-miR-103-3p	-9.5401	11.7412	-6.34715	2.04297e-07	1.72518e-06	5.3217
mmu-miR-676-3p	-9.58043	4.08206	-2.38849	0.0220797	0.0446725	-3.44863
mmu-miR-320-3p	-9.62157	9.96008	-3.24521	0.00247727	0.00745634	-1.77178
mmu-miR-350-3p	-9.75302	4.00791	-3.1287	0.00339716	0.00983559	-2.48036
mmu-miR-148a-3p	-9.82458	9.63565	-3.70649	0.000678169	0.00234277	-0.919216
mmu-let-7b-3p	-9.8451	4.13444	-3.11616	0.00351352	0.00999679	-2.47531
mmu-miR-22-5p	-9.96559	7.53025	-5.61995	1.99187e-06	1.51382e-05	2.28068
mmu-miR-193b-3p	-10.1727	4.09145	-2.87815	0.00657941	0.01683	-2.80593
mmu-miR-222-3p	-10.4142	4.09339	-3.25073	0.00244017	0.0074181	-2.27251
mmu-miR-1187	-10.44	4.05932	-2.89056	0.00637145	0.0165549	-2.76549
mmu-miR-30c-1-3p	-10.6643	4.09849	-3.84947	0.000448133	0.00162181	-1.38513
mmu-miR-1843a-5p	-10.7112	4.12832	-3.48603	0.00127029	0.0040226	-1.95565
mmu-miR-200c-5p	-10.785	4.11936	-2.91504	0.005979	0.0156691	-2.76287
mmu-miR-218-5p	-11.1891	7.7174	-4.02871	0.000264672	0.00104494	-0.569011
mmu-miR-185-5p	-11.3161	9.34171	-6.66317	7.63095e-08	6.62802e-07	4.94805
mmu-miR-29c-3p	-11.5466	10.0512	-5.07859	1.08037e-05	6.31601e-05	1.9621
mmu-miR-203b-3p	-11.7866	4.1842	-3.62405	0.000859007	0.00286965	-1.75998
mmu-miR-1291	-11.7873	4.17978	-2.87764	0.00658806	0.01683	-2.81001
mmu-miR-582-3p	-11.8685	4.1117	-4.27751	0.000125957	0.000580167	-0.730728
mmu-let-7f-1-3p	-12.0442	4.14957	-3.93955	0.000344258	0.00127627	-1.25185
mmu-miR-98-3p	-12.0782	4.13997	-3.79194	0.000529767	0.00187266	-1.45451
mmu-miR-3105-5p	-12.2277	4.20382	-4.40793	8.49513e-05	0.000416535	-0.494649
mmu-miR-203-3p	-12.5746	10.8967	-8.16139	7.93613e-10	1.00524e-08	8.44779
mmu-miR-582-5p	-12.9285	6.04301	-4.69419	3.54573e-05	0.000182695	0.303732
mmu-miR-12206-5p	-13.5604	4.26529	-3.95121	0.000332652	0.00124847	-1.22085
mmu-miR-361-3p	-13.6833	4.28464	-4.0313	0.000262651	0.00104494	-1.12367
mmu-miR-5121	-13.7921	6.10941	-3.51357	0.00117543	0.00376136	-1.67206
mmu-miR-216a-5p	-15.7464	4.35795	-2.41039	0.0209688	0.0442674	-3.41876
mmu-miR-22-3p	-16.1444	14.0791	-7.92617	1.60226e-09	1.87341e-08	9.43856
mmu-miR-221-3p	-16.3128	4.35665	-5.53993	2.55913e-06	1.84434e-05	1.23174
mmu-miR-760-3p	-16.6083	4.48308	-4.12555	0.000198535	0.000826777	-0.861222
mmu-miR-106b-3p	-16.6759	4.55	-5.41161	3.8237e-06	2.61518e-05	1.01819
mmu-miR-362-3p	-17.5217	4.43352	-5.63054	1.92688e-06	1.50198e-05	1.38337
mmu-let-7j	-18.5847	4.57408	-6.6829	7.17714e-08	6.41721e-07	2.83948
mmu-miR-29c-5p	-20.6466	4.69965	-7.34355	9.35887e-09	8.6215e-08	3.78433
mmu-miR-194-5p	-20.9932	15.6682	-13.3093	9.37159e-16	2.58997e-14	19.9698
mmu-miR-1981-5p	-22.8556	7.12823	-7.7053	3.11586e-09	3.26628e-08	5.41665
mmu-let-7g-3p	-25.6855	4.9972	-9.30022	2.89824e-11	4.19555e-10	6.17171
mmu-miR-215-5p	-29.5271	16.0243	-17.7682	8.16023e-20	3.54387e-18	25.0965
mmu-miR-194-1-3p	-30.3892	8.41661	-12.1091	1.6749e-14	3.63693e-13	11.3823
mmu-miR-215-3p	-31.2198	10.5521	-15.9316	3.02565e-18	1.022e-16	16.8194
mmu-miR-3535	-37.6266	5.67704	-7.77472	2.52677e-09	2.84496e-08	4.78963
mmu-miR-31-5p	-41.7428	11.9336	-19.1108	6.98019e-21	3.53663e-19	20.1919
mmu-miR-802-3p	-43.7277	6.12015	-16.3199	1.37373e-18	5.22019e-17	11.4654
mmu-miR-31-3p	-54.356	6.78913	-19.3901	4.25979e-21	2.58995e-19	12.8803
mmu-miR-802-5p	-63.19	7.33216	-19.8951	1.77048e-21	1.79408e-19	13.3543

## Sheet: HFD_CEC_vs_HFD_PSI
Name	logFC	AveExpr	t	P.Value	adj.P.Val	B
mmu-miR-196a-5p	28.3955	8.75656	15.6838	5.04656e-18	3.06831e-16	20.5344
mmu-miR-196b-5p	25.4148	10.5445	15.0558	1.89614e-17	9.60713e-16	22.3428
mmu-miR-8101	25.3665	5.30575	9.0458	5.988e-11	1.51696e-09	9.55848
mmu-miR-5100	22.892	4.83493	7.95764	1.45799e-09	2.95487e-08	7.65901
mmu-miR-205-5p	21.1591	8.22798	14.188	1.26309e-16	5.48542e-15	19.487
mmu-miR-5119	20.7598	4.43985	8.16246	7.91087e-10	1.71779e-08	7.95017
mmu-miR-6236	15.6031	3.96291	6.98236	2.83897e-08	3.92294e-07	5.73477
mmu-miR-211-5p	15.5963	5.4959	7.17371	1.57495e-08	2.51992e-07	6.71166
mmu-miR-10b-5p	13.7964	7.95206	6.76376	5.58391e-08	7.38047e-07	6.82738
mmu-miR-700-5p	13.7431	3.54498	6.25342	2.73832e-07	3.20173e-06	4.29911
mmu-miR-145b	13.6564	3.55689	5.82648	1.04272e-06	9.6057e-06	3.44735
mmu-miR-5126	13.3451	7.01189	4.4146	8.32491e-05	0.000575176	0.983049
mmu-miR-10a-5p	12.9426	10.1552	7.91849	1.63959e-09	3.11523e-08	10.0381
mmu-miR-672-5p	12.2457	3.47266	4.7696	2.8117e-05	0.000213689	1.28172
mmu-miR-10a-3p	11.7735	5.85661	7.0728	2.14815e-08	3.12951e-07	6.75583
mmu-miR-700-3p	10.7055	5.23816	5.35763	4.52657e-06	3.62125e-05	2.69834
mmu-miR-369-5p	9.53781	3.23173	3.83639	0.000465542	0.00239872	-0.653463
mmu-miR-133b-3p	8.87705	4.9901	4.39531	8.82614e-05	0.000591791	0.692427
mmu-miR-6538	8.65103	10.5396	3.3169	0.0020348	0.00679759	-1.35037
mmu-miR-455-3p	8.37861	6.0288	3.41546	0.00154801	0.00566982	-1.30704
mmu-miR-712-3p	8.09098	5.68512	2.75914	0.0089228	0.0255899	-2.58725
mmu-miR-133a-3p	7.95921	7.53857	3.47538	0.00130889	0.00523556	-1.06852
mmu-miR-411-5p	7.90784	4.82768	3.46578	0.00134468	0.00524813	-1.2533
mmu-miR-340-3p	7.13404	6.02387	4.11679	0.000203778	0.00119132	0.231068
mmu-miR-150-5p	7.12687	9.31464	3.46528	0.00134656	0.00524813	-1.05057
mmu-miR-23a-3p	6.96143	11.1369	7.33986	9.46494e-09	1.59852e-07	9.11987
mmu-miR-379-5p	6.65467	4.56433	2.84211	0.00722011	0.0211049	-2.47983
mmu-miR-127-3p	6.63909	5.77257	3.65908	0.000777104	0.00362173	-0.802677
mmu-miR-147-3p	6.31646	8.81929	2.55349	0.0148749	0.0396664	-2.96655
mmu-miR-27a-3p	6.29924	12.4672	6.51065	1.22667e-07	1.49163e-06	7.15783
mmu-miR-143-3p	6.17765	14.5688	4.35552	9.95523e-05	0.000630498	1.30218
mmu-miR-92b-3p	6.07205	4.94829	2.5462	0.0151412	0.0400254	-2.98747
mmu-miR-1249-3p	5.97046	4.50361	2.67676	0.0109763	0.031185	-2.7694
mmu-miR-9-5p	5.96311	4.96068	2.61214	0.0128839	0.0359332	-2.86269
mmu-miR-181d-5p	5.95756	6.49877	3.65497	0.000786296	0.00362173	-0.741624
mmu-miR-195a-5p	5.64315	8.10186	3.81287	0.000498528	0.00252588	-0.296059
mmu-miR-1a-3p	5.38892	7.67965	3.27388	0.00229033	0.00740701	-1.49402
mmu-miR-149-5p	5.37313	7.00747	3.40692	0.00158533	0.00573738	-1.24318
mmu-miR-193a-3p	5.23524	10.0766	4.01722	0.000273814	0.00154147	0.3457
mmu-miR-139-3p	5.02576	6.05643	2.50175	0.0168613	0.0434392	-3.0482
mmu-miR-301a-3p	4.80624	7.121	3.45978	0.00136749	0.00526224	-1.12339
mmu-miR-872-3p	4.47448	5.41798	2.52379	0.015987	0.0415875	-3.02404
mmu-miR-139-5p	4.44601	9.43422	3.59003	0.000946466	0.0042464	-0.72239
mmu-miR-24-3p	4.29863	12.3418	4.58106	5.01488e-05	0.000362982	1.88522
mmu-miR-199a-3p	4.04057	10.0869	2.86219	0.00685632	0.0206368	-2.36649
mmu-miR-3068-5p	3.86458	6.77144	2.558	0.0147122	0.0395797	-2.94662
mmu-miR-106b-5p	-2.28916	10.5421	-2.9449	0.00553093	0.016814	-2.19714
mmu-let-7g-5p	-2.36427	14.0615	-3.00556	0.00471626	0.0147809	-2.17921
mmu-miR-200c-3p	-2.74926	15.1783	-3.31729	0.00203259	0.00679759	-1.47469
mmu-miR-28a-5p	-2.98847	8.592	-2.84608	0.00714675	0.0210933	-2.38525
mmu-miR-19b-3p	-2.99441	10.2435	-2.47198	0.018111	0.0462668	-3.17006
mmu-let-7b-5p	-3.50372	14.3746	-3.49804	0.00122807	0.00497777	-0.993619
mmu-miR-15a-5p	-3.5457	10.9119	-4.12099	0.000201249	0.00119132	0.64497
mmu-miR-148a-3p	-4.14694	9.63565	-2.58707	0.0137028	0.0377737	-2.9217
mmu-miR-425-3p	-4.21219	6.21974	-2.9794	0.00505262	0.0156734	-2.12366
mmu-miR-29c-3p	-4.51622	10.0512	-3.37279	0.00174324	0.00616217	-1.21946
mmu-miR-22-5p	-4.51659	7.53025	-4.14844	0.000185432	0.00112743	0.508933
mmu-miR-107-3p	-4.95525	8.03238	-4.5485	5.53933e-05	0.000391618	1.56897
mmu-miR-320-3p	-5.01362	9.96008	-2.8509	0.0070586	0.0210374	-2.38882
mmu-miR-203-3p	-5.07081	10.8967	-5.46451	3.24057e-06	2.73648e-05	4.20513
mmu-miR-103-3p	-5.46541	11.7412	-6.16141	3.65166e-07	3.96466e-06	6.24372
mmu-miR-140-3p	-5.50669	8.91804	-4.38241	9.17778e-05	0.000593627	1.19547
mmu-miR-185-5p	-5.51876	9.34171	-5.41058	3.83604e-06	3.15177e-05	3.89856
mmu-miR-5104	-5.70941	3.92259	-2.64491	0.0118812	0.0334435	-2.83406
mmu-miR-582-5p	-5.77827	6.04301	-3.42061	0.00152594	0.00565713	-1.2194
mmu-miR-339-3p	-5.81477	4.01782	-2.52331	0.0160057	0.0415875	-3.04327
mmu-miR-532-3p	-5.83702	3.68344	-2.56968	0.0142988	0.0388111	-2.95752
mmu-miR-148b-5p	-6.38829	3.88285	-2.97255	0.00514449	0.0157972	-2.24852
mmu-miR-93-3p	-6.4066	3.68243	-2.78319	0.0083942	0.0243032	-2.59824
mmu-miR-449a-5p	-6.50764	3.79893	-3.34799	0.00186731	0.00645072	-1.52785
mmu-miR-218-5p	-6.61541	7.7174	-4.19573	0.000160994	0.000998817	0.711402
mmu-miR-186-3p	-6.68111	3.84086	-3.55209	0.00105413	0.00451348	-1.13341
mmu-miR-203b-3p	-6.71398	4.1842	-3.05836	0.00410029	0.0129843	-2.11074
mmu-miR-744-3p	-6.73759	4.01291	-3.43463	0.00146732	0.00552013	-1.38313
mmu-miR-339-5p	-6.92592	3.89285	-3.35293	0.00184195	0.00643624	-1.55368
mmu-miR-708-5p	-6.99696	3.96156	-3.53257	0.00111402	0.00463921	-1.12541
mmu-miR-22-3p	-7.03899	14.0791	-6.00048	6.04428e-07	6.33607e-06	5.95978
mmu-miR-338-3p	-7.24398	3.84138	-3.07983	0.00387227	0.0123913	-2.06733
mmu-miR-350-3p	-7.33452	4.00791	-3.51966	0.0011554	0.00474652	-1.22767
mmu-miR-362-5p	-7.37366	3.96735	-3.58877	0.000949852	0.0042464	-1.0913
mmu-miR-30c-1-3p	-7.37442	4.09849	-4.06585	0.00023709	0.00135991	-0.0571331
mmu-let-7b-3p	-7.38671	4.13444	-3.55586	0.00104293	0.00451348	-1.11647
mmu-miR-7a-2-3p	-7.41414	4.00286	-3.28302	0.00223359	0.00730118	-1.6287
mmu-miR-135a-5p	-7.44094	3.79796	-3.33626	0.00192891	0.00658865	-1.58412
mmu-let-7f-2-3p	-7.44159	3.90565	-3.70766	0.000675894	0.00321049	-0.819853
mmu-miR-501-5p	-7.69897	3.98492	-3.53847	0.00109558	0.00462577	-1.13964
mmu-miR-1843a-5p	-7.77276	4.12832	-3.80428	0.000511123	0.00254723	-0.643074
mmu-let-7f-1-3p	-7.91022	4.14957	-3.92671	0.000357481	0.00193769	-0.359259
mmu-miR-12206-5p	-8.00648	4.26529	-3.56705	0.00101034	0.00445134	-1.07583
mmu-miR-222-3p	-8.26154	4.09339	-3.97098	0.000313852	0.00173474	-0.239995
mmu-miR-200c-5p	-8.39292	4.11936	-3.43377	0.00147082	0.00552013	-1.37033
mmu-miR-216b-5p	-8.50477	3.3946	-2.58441	0.0137924	0.0377737	-2.94051
mmu-miR-361-3p	-8.80639	4.28464	-3.92119	0.000363318	0.00193769	-0.38425
mmu-miR-193b-3p	-8.8594	4.09145	-3.83847	0.000462723	0.00239872	-0.532678
mmu-miR-1291	-8.88239	4.17978	-3.28662	0.00221163	0.00730118	-1.65221
mmu-miR-194-5p	-9.08261	15.6682	-9.73337	8.58752e-12	2.37328e-10	16.1667
mmu-miR-5121	-9.12116	6.10941	-3.71022	0.000670932	0.00321049	-0.607393
mmu-miR-98-3p	-9.59986	4.13997	-4.67962	3.70795e-05	0.000274931	1.29899
mmu-miR-676-3p	-9.85197	4.08206	-3.75784	0.000584768	0.00286725	-0.708148
mmu-miR-582-3p	-9.91135	4.1117	-5.52655	2.66866e-06	2.31792e-05	3.086
mmu-miR-1187	-10.052	4.05932	-4.39053	8.95473e-05	0.000591791	0.723105
mmu-miR-3105-5p	-10.1553	4.20382	-5.73973	1.36852e-06	1.22362e-05	3.62968
mmu-miR-106b-3p	-10.243	4.55	-5.04636	1.19419e-05	9.30854e-05	2.02521
mmu-miR-221-3p	-11.2816	4.35665	-5.9009	8.2577e-07	8.09787e-06	3.90284
mmu-let-7j	-11.2883	4.57408	-6.20055	3.23073e-07	3.63756e-06	4.48342
mmu-miR-362-3p	-11.942	4.43352	-5.94857	7.11192e-07	7.20674e-06	4.04339
mmu-miR-1981-5p	-11.9722	7.12823	-6.67352	7.38934e-08	9.35983e-07	6.51301
mmu-miR-29c-5p	-12.8555	4.69965	-7.07073	2.16184e-08	3.12951e-07	6.35594
mmu-miR-215-5p	-13.9025	16.0243	-14.0808	1.60565e-16	6.10147e-15	25.4169
mmu-miR-216a-5p	-14.4558	4.35795	-3.37373	0.0017387	0.00616217	-1.47589
mmu-miR-760-3p	-14.5953	4.48308	-5.83272	1.02253e-06	9.6057e-06	4.01773
mmu-miR-215-3p	-15.1969	10.5521	-13.512	5.85738e-16	1.97849e-14	21.6858
mmu-let-7g-3p	-15.3123	4.9972	-8.70455	1.60507e-10	3.7534e-09	9.61964
mmu-miR-194-1-3p	-15.9668	8.41661	-10.3981	1.39203e-12	4.23176e-11	14.5917
mmu-miR-31-5p	-21.4958	11.9336	-17.4759	1.42156e-19	1.44052e-17	28.0785
mmu-miR-3535	-21.9343	5.67704	-7.34278	9.38094e-09	1.59852e-07	7.4773
mmu-miR-802-3p	-25.8225	6.12015	-15.924	3.07335e-18	2.33575e-16	19.8444
mmu-miR-31-3p	-29.9513	6.78913	-17.8672	6.77349e-20	1.02957e-17	21.9203
mmu-miR-802-5p	-34.7369	7.33216	-18.5646	1.86532e-20	5.67056e-18	22.9825

## Sheet: CD_CEC_vs_CD_PSI
Name	logFC	AveExpr	t	P.Value	adj.P.Val	B
mmu-miR-8101	34.1418	5.30575	12.6428	4.54825e-15	3.45667e-13	14.6549
mmu-miR-5100	30.1517	4.83493	10.6848	6.46512e-13	2.18378e-11	11.9697
mmu-miR-196a-5p	27.7924	8.75656	15.8297	3.73127e-18	5.67153e-16	21.1341
mmu-miR-196b-5p	27.574	10.5445	16.185	1.80444e-18	5.48549e-16	23.4951
mmu-miR-5119	25.7893	4.43985	9.72185	8.86699e-12	2.45051e-10	9.95128
mmu-miR-6236	22.3722	3.96291	9.37665	2.33435e-11	5.62687e-10	9.07473
mmu-miR-205-5p	21.6243	8.22798	13.38	7.95111e-16	8.05713e-14	17.5118
mmu-miR-5126	19.8507	7.01189	6.38556	1.81207e-07	2.39509e-06	5.39191
mmu-miR-145b	17.836	3.55689	6.91088	3.54049e-08	5.97949e-07	4.95346
mmu-miR-369-5p	17.4986	3.23173	6.53415	1.14004e-07	1.65035e-06	4.29583
mmu-miR-672-5p	17.2595	3.47266	6.10729	4.32568e-07	5.16065e-06	3.51594
mmu-miR-700-5p	17.1961	3.54498	7.07743	2.11773e-08	3.80895e-07	5.21891
mmu-miR-712-3p	14.3705	5.68512	4.27638	0.000126387	0.00106049	0.297912
mmu-miR-10b-5p	14.0944	7.95206	5.76714	1.25586e-06	1.41401e-05	3.89348
mmu-miR-714	13.6587	5.14701	3.68	0.000731831	0.00449371	-0.925859
mmu-miR-6538	13.023	10.5396	4.45698	7.32008e-05	0.000654502	1.36344
mmu-miR-149-5p	12.3533	7.00747	7.07555	2.13e-08	3.80895e-07	6.6215
mmu-miR-10a-3p	12.3039	5.85661	6.42582	1.59809e-07	2.20827e-06	4.7272
mmu-miR-10a-5p	11.0664	10.1552	6.13744	3.93615e-07	4.98579e-06	5.44715
mmu-miR-211-5p	10.66	5.4959	4.43564	7.81018e-05	0.00067837	0.634502
mmu-miR-466i-5p	10.2904	10.6743	4.5205	6.03329e-05	0.000555794	1.47643
mmu-miR-150-5p	9.0256	9.31464	4.14235	0.000188835	0.00151068	0.469082
mmu-miR-455-3p	8.98328	6.0288	3.35799	0.00181629	0.00920256	-1.50657
mmu-miR-92b-3p	8.92915	4.94829	3.33217	0.00195081	0.00972205	-1.65123
mmu-miR-3473a	8.90805	10.0813	3.71503	0.000661704	0.004373	-0.475674
mmu-miR-365-3p	8.71688	8.52855	3.62962	0.000845445	0.00475954	-0.768484
mmu-miR-133b-3p	8.42634	4.9901	3.68488	0.000721656	0.00449371	-0.989455
mmu-miR-411-5p	7.76519	4.82768	3.04881	0.00420578	0.0193721	-2.15781
mmu-let-7e-5p	7.74889	8.17912	3.66777	0.00075797	0.0045181	-0.766924
mmu-miR-23a-3p	7.49171	11.1369	6.71189	6.5592e-08	1.04368e-06	7.06682
mmu-miR-27a-3p	7.36252	12.4672	6.69715	6.86633e-08	1.04368e-06	7.3884
mmu-miR-139-3p	6.73442	6.05643	2.79827	0.00807787	0.0355895	-2.56767
mmu-miR-181d-5p	6.6158	6.49877	3.59739	0.000926837	0.00512288	-0.995419
mmu-miR-143-3p	6.58773	14.5688	4.00279	0.00028574	0.00211866	0.355834
mmu-miR-5099	6.50223	5.47741	2.7664	0.00876005	0.0375078	-2.66085
mmu-miR-340-3p	6.39277	6.02387	3.18047	0.00295425	0.0140327	-1.87875
mmu-miR-195a-5p	6.07796	8.10186	3.56447	0.00101775	0.00552493	-0.975018
mmu-miR-700-3p	5.80896	5.23816	2.6723	0.0110991	0.0441802	-2.81171
mmu-miR-322-5p	5.66713	7.24027	2.97885	0.00505996	0.0229586	-2.18506
mmu-miR-199a-3p	5.43658	10.0869	3.1144	0.00353015	0.0165102	-1.83162
mmu-miR-139-5p	5.03397	9.43422	3.43043	0.00148464	0.00778154	-1.16146
mmu-miR-192-5p	-2.8611	17.1281	-2.66938	0.0111801	0.0441802	-2.90681
mmu-miR-7a-5p	-3.81944	12.3771	-2.95098	0.00544375	0.0243368	-2.16638
mmu-miR-107-3p	-4.03567	8.03238	-2.74816	0.00917409	0.0387351	-2.62519
mmu-miR-103-3p	-4.07469	11.7412	-3.35809	0.00181581	0.00920256	-1.27526
mmu-miR-200b-3p	-4.0918	13.7825	-3.88818	0.000400209	0.00276508	0.0389084
mmu-miR-15a-5p	-4.13043	10.9119	-3.65845	0.000778494	0.0045512	-0.614059
mmu-miR-28a-5p	-4.53629	8.592	-3.30363	0.00211055	0.0103485	-1.52155
mmu-miR-22-5p	-5.449	7.53025	-3.89307	0.000394527	0.00276508	-0.39531
mmu-miR-192-3p	-5.5365	9.63327	-3.89607	0.000391082	0.00276508	-0.236285
mmu-miR-148a-3p	-5.67764	9.63565	-2.68951	0.0106322	0.0436782	-2.70508
mmu-miR-148b-3p	-5.76424	7.26849	-2.66901	0.0111904	0.0441802	-2.78163
mmu-miR-185-5p	-5.79735	9.34171	-4.26939	0.000129073	0.00106049	0.636931
mmu-miR-30d-5p	-5.96534	8.9578	-2.73753	0.00942381	0.0392444	-2.63251
mmu-miR-141-3p	-6.33759	13.4962	-4.88078	1.995e-05	0.000200981	2.57026
mmu-miR-200a-3p	-6.38836	12.9166	-3.6921	0.000706844	0.00449371	-0.472585
mmu-miR-106b-3p	-6.43293	4.55	-2.77454	0.00858081	0.0372652	-2.67232
mmu-miR-30b-5p	-6.50818	10.065	-3.67656	0.000739096	0.00449371	-0.665696
mmu-miR-19a-3p	-6.51848	8.12587	-4.02412	0.000268289	0.002039	-0.046611
mmu-miR-30e-5p	-6.54147	11.6603	-4.91321	1.80459e-05	0.000189171	2.49855
mmu-miR-29c-3p	-7.03041	10.0512	-3.82616	0.000479615	0.00324007	-0.33246
mmu-miR-582-5p	-7.15022	6.04301	-3.28706	0.00220891	0.0106589	-1.71702
mmu-let-7j	-7.29642	4.57408	-3.47085	0.00132568	0.00707027	-1.44601
mmu-miR-203-3p	-7.50375	10.8967	-6.10086	4.41372e-07	5.16065e-06	5.23877
mmu-miR-29c-5p	-7.79107	4.69965	-3.63297	0.000837394	0.00475954	-1.13965
mmu-miR-22-3p	-9.1054	14.0791	-5.46829	3.20244e-06	3.47694e-05	4.11671
mmu-let-7g-3p	-10.3732	4.9972	-4.87207	2.04948e-05	0.000200981	1.28822
mmu-miR-1981-5p	-10.8834	7.12823	-4.60729	4.62822e-05	0.000439681	1.01564
mmu-miR-194-5p	-11.9106	15.6682	-9.36592	2.40623e-11	5.62687e-10	14.275
mmu-miR-194-1-3p	-14.4225	8.41661	-7.26563	1.18795e-08	2.40759e-07	6.91076
mmu-miR-215-5p	-15.6246	16.0243	-11.6891	4.78838e-14	2.91133e-12	19.1515
mmu-miR-3535	-15.6923	5.67704	-4.12121	0.000201116	0.00156767	-0.150517
mmu-miR-215-3p	-16.0229	10.5521	-9.98485	4.28537e-12	1.30275e-10	12.7939
mmu-miR-802-3p	-17.9052	6.12015	-8.39445	3.98046e-10	8.64329e-09	7.72719
mmu-miR-31-5p	-20.247	11.9336	-11.2172	1.60073e-13	8.11034e-12	15.4465
mmu-miR-31-3p	-24.4047	6.78913	-10.8618	4.04865e-13	1.53849e-11	11.1899
mmu-miR-802-5p	-28.4531	7.33216	-11.0864	2.24812e-13	9.76327e-12	11.5586

## Sheet: M_CEC_vs_M_PSI
Name	logFC	AveExpr	t	P.Value	adj.P.Val	B
mmu-miR-8101	31.5943	5.30575	12.9977	1.94876e-15	7.40529e-14	16.4316
mmu-miR-5100	30.5486	4.83493	12.5652	5.48619e-15	1.85311e-13	16.0823
mmu-miR-196a-5p	30.224	8.75656	19.4167	4.06572e-21	7.79992e-19	26.1111
mmu-miR-196b-5p	28.9319	10.5445	19.2844	5.13153e-21	7.79992e-19	28.3594
mmu-miR-5119	26.0638	4.43985	11.1407	1.95205e-13	4.94518e-12	13.1923
mmu-miR-205-5p	22.1258	8.22798	15.9283	3.04626e-18	3.08688e-16	22.3387
mmu-miR-6236	21.5566	3.96291	10.4933	1.07795e-12	2.52073e-11	12.1408
mmu-miR-5126	20.4045	7.01189	7.7805	2.48309e-09	3.7743e-08	9.23894
mmu-miR-145b	18.6478	3.55689	8.47021	3.18505e-10	5.69561e-09	8.7513
mmu-miR-700-5p	18.5234	3.54498	8.9433	8.03968e-11	1.52754e-09	9.51407
mmu-miR-672-5p	18.307	3.47266	7.59718	4.32286e-09	5.71369e-08	7.19548
mmu-miR-369-5p	16.6414	3.23173	7.1777	1.55576e-08	1.81904e-07	6.33217
mmu-miR-10b-5p	15.3867	7.95206	7.44186	6.93246e-09	8.78111e-08	8.30784
mmu-miR-211-5p	14.3798	5.4959	6.88612	3.82225e-08	4.14987e-07	6.34073
mmu-miR-6538	13.7474	10.5396	5.47896	3.09735e-06	3.03448e-05	4.19573
mmu-miR-10a-3p	13.3957	5.85661	8.13126	8.68048e-10	1.46604e-08	8.91972
mmu-miR-712-3p	12.147	5.68512	4.27588	0.000126575	0.000687124	0.616874
mmu-miR-10a-5p	11.5198	10.1552	7.62624	3.95827e-09	5.46961e-08	9.65041
mmu-miR-149-5p	10.4342	7.00747	6.91162	3.53243e-08	3.97726e-07	6.97363
mmu-miR-455-3p	9.85201	6.0288	4.28939	0.000121534	0.000684191	0.675034
mmu-miR-133b-3p	9.69046	4.9901	5.16977	8.1347e-06	6.68364e-05	2.58204
mmu-miR-411-5p	9.61409	4.82768	4.38719	9.04587e-05	0.000539205	0.760734
mmu-miR-466i-5p	9.57033	10.6743	4.93231	1.701e-05	0.000126123	2.71149
mmu-miR-139-3p	9.46375	6.05643	4.60138	4.71279e-05	0.000307505	1.35892
mmu-miR-379-5p	9.22507	4.56433	4.28187	0.000124316	0.000687124	0.536899
mmu-miR-365-3p	9.01	8.52855	4.51919	6.05736e-05	0.000375804	1.51583
mmu-miR-9-5p	8.92914	4.96068	3.9988	0.000289131	0.00154203	-0.0604341
mmu-miR-714	8.61152	5.14701	2.63329	0.0122282	0.0354036	-2.82216
mmu-miR-125b-5p	8.4575	5.0858	3.73816	0.000619003	0.00294026	-0.619949
mmu-miR-700-3p	8.36073	5.23816	4.67414	3.7708e-05	0.000254739	1.49759
mmu-miR-133a-3p	7.87712	7.53857	3.36925	0.00176047	0.00723219	-1.31197
mmu-miR-92b-3p	7.80405	4.94829	3.4459	0.00142173	0.00617435	-1.24746
mmu-miR-23a-3p	7.60043	11.1369	8.0588	1.07737e-09	1.72379e-08	10.9202
mmu-miR-127-3p	7.44719	5.77257	4.34368	0.000103178	0.000603194	0.778217
mmu-miR-27a-3p	7.2617	12.4672	7.72098	2.97167e-09	4.30185e-08	10.4188
mmu-miR-100-5p	7.2032	5.1016	3.23427	0.00255233	0.0100767	-1.6582
mmu-miR-340-3p	7.19441	6.02387	4.32234	0.000110043	0.000631189	0.756348
mmu-miR-143-3p	7.17785	14.5688	5.05416	1.16559e-05	9.32469e-05	3.25681
mmu-miR-150-5p	7.10484	9.31464	3.61408	0.000883793	0.00395107	-0.688918
mmu-miR-1a-3p	6.45077	7.67965	3.77863	0.000550612	0.00265692	-0.397872
mmu-miR-181d-5p	6.12316	6.49877	3.8282	0.000476782	0.0024157	-0.341553
mmu-let-7e-5p	6.09795	8.17912	3.42803	0.00149463	0.00631066	-1.15151
mmu-miR-3473a	5.95364	10.0813	2.87634	0.00661036	0.0209328	-2.33186
mmu-miR-139-5p	5.82502	9.43422	4.58563	4.94531e-05	0.000313203	1.70513
mmu-miR-330-5p	5.71162	5.3956	2.99167	0.0048921	0.0165244	-2.13593
mmu-miR-1249-3p	5.68209	4.50361	2.73358	0.0095182	0.0289353	-2.64264
mmu-miR-30a-3p	5.54046	6.98393	3.98806	0.000298437	0.00156422	0.0397583
mmu-miR-214-3p	5.46259	6.34524	2.71895	0.00987542	0.0297241	-2.64567
mmu-miR-145a-5p	5.43615	11.09	2.86422	0.00682044	0.0213754	-2.37906
mmu-miR-574-3p	5.12167	7.15701	2.64369	0.0119174	0.0348355	-2.78591
mmu-miR-191-3p	5.02348	6.28921	3.62113	0.000866176	0.00393011	-0.79702
mmu-miR-30d-3p	4.63648	5.90202	2.96268	0.00527941	0.017445	-2.17863
mmu-miR-199a-3p	4.57488	10.0869	3.08342	0.00383539	0.0137172	-1.87933
mmu-miR-29a-5p	4.21923	6.19797	2.84265	0.00720999	0.0223657	-2.41109
mmu-miR-195a-5p	4.01703	8.10186	2.69884	0.0103868	0.0306562	-2.67869
mmu-miR-24-3p	2.57403	12.3418	2.70466	0.0102362	0.030508	-2.74887
mmu-miR-192-5p	-2.62541	17.1281	-2.88318	0.00649434	0.0207819	-2.52915
mmu-let-7g-5p	-2.85863	14.0615	-3.22269	0.00263419	0.0102666	-1.61236
mmu-miR-106b-5p	-3.13258	10.5421	-3.65896	0.000777373	0.00363571	-0.55138
mmu-let-7i-3p	-3.15904	8.12638	-2.95548	0.00537993	0.017586	-2.17088
mmu-miR-20a-5p	-3.32615	10.9451	-3.11586	0.00351633	0.0128791	-1.80823
mmu-miR-200b-3p	-3.38387	13.7825	-3.81683	0.000492814	0.00241638	-0.127597
mmu-miR-28a-5p	-3.51457	8.592	-3.07604	0.00391163	0.0138272	-1.90876
mmu-miR-7a-5p	-3.53097	12.3771	-3.25502	0.00241171	0.00964683	-1.50211
mmu-miR-192-3p	-3.7029	9.63327	-3.13003	0.00338504	0.0127043	-1.78827
mmu-miR-425-5p	-3.77389	9.37035	-2.49882	0.0169808	0.0486996	-3.06655
mmu-miR-1839-5p	-3.77416	6.92881	-2.97931	0.00505385	0.0168832	-2.13898
mmu-miR-107-3p	-3.90833	8.03238	-3.19496	0.00284042	0.0109302	-1.67361
mmu-miR-18a-5p	-3.98387	8.84863	-3.02353	0.00449746	0.0155367	-2.01587
mmu-miR-19b-3p	-4.07818	10.2435	-3.12053	0.00347256	0.0128739	-1.79726
mmu-miR-140-3p	-4.51899	8.91804	-3.4137	0.00155566	0.00647838	-1.15629
mmu-miR-103-3p	-4.84276	11.7412	-4.73268	3.15011e-05	0.000222706	2.21947
mmu-miR-203b-3p	-4.98906	4.1842	-2.49192	0.017265	0.0490519	-3.07573
mmu-miR-15a-5p	-5.20101	10.9119	-5.46912	3.19419e-06	3.03448e-05	4.0983
mmu-miR-101b-3p	-5.21435	7.67147	-3.31796	0.00202884	0.00822355	-1.42224
mmu-miR-582-3p	-5.46322	4.1117	-3.15027	0.00320549	0.0121808	-1.86402
mmu-miR-148a-3p	-5.47966	9.63565	-3.03151	0.00440336	0.0153864	-1.99884
mmu-miR-200a-3p	-5.58593	12.9166	-3.8906	0.000397386	0.00204755	0.0613904
mmu-miR-148b-3p	-5.58761	7.26849	-3.1064	0.00360662	0.0130525	-1.87502
mmu-miR-221-3p	-5.61239	4.35665	-3.01367	0.00461631	0.0157681	-2.12829
mmu-miR-141-3p	-5.68201	13.4962	-5.2787	5.79203e-06	5.10755e-05	3.81134
mmu-miR-22-5p	-5.74677	7.53025	-4.94945	1.61305e-05	0.000122592	2.31338
mmu-miR-30b-5p	-5.77926	10.065	-3.81971	0.0004887	0.00241638	-0.215293
mmu-miR-30e-5p	-5.8083	11.6603	-5.27385	5.8804e-06	5.10755e-05	3.6857
mmu-miR-582-5p	-6.09247	6.04301	-3.45161	0.00139919	0.00616455	-1.18623
mmu-miR-185-5p	-6.10277	9.34171	-5.21073	7.16e-06	6.04622e-05	3.14236
mmu-miR-12206-5p	-6.21929	4.26529	-2.89603	0.00628165	0.0203151	-2.34975
mmu-miR-19a-3p	-6.22573	8.12587	-4.69345	3.55381e-05	0.000245536	1.80863
mmu-miR-362-3p	-6.74103	4.43352	-3.43232	0.0014768	0.00631066	-1.29649
mmu-miR-106b-3p	-6.99249	4.55	-3.62938	0.000846009	0.00389677	-0.889489
mmu-miR-5121	-7.18558	6.10941	-2.81809	0.00767891	0.0235797	-2.46939
mmu-miR-29c-3p	-7.31171	10.0512	-4.59852	4.75419e-05	0.000307505	1.66276
mmu-miR-203-3p	-7.64257	10.8967	-7.3907	8.10334e-09	9.85366e-08	8.92663
mmu-let-7j	-7.68012	4.57408	-4.41187	8.39419e-05	0.000510367	0.789488
mmu-miR-29c-5p	-8.79481	4.69965	-4.95431	1.58893e-05	0.000122592	1.98938
mmu-miR-22-3p	-9.21182	14.0791	-6.67992	7.24394e-08	7.59365e-07	7.66676
mmu-miR-1981-5p	-9.3589	7.12823	-4.77001	2.80818e-05	0.000203259	1.80401
mmu-miR-194-5p	-10.4392	15.6682	-9.71918	8.93321e-12	1.81046e-10	15.7305
mmu-let-7g-3p	-11.2661	4.9972	-6.38636	1.80752e-07	1.83162e-06	5.12774
mmu-miR-215-5p	-15.1785	16.0243	-13.4056	7.49211e-16	3.25372e-14	23.3859
mmu-miR-215-3p	-15.4555	10.5521	-11.6836	4.85536e-14	1.34185e-12	17.3086
mmu-miR-194-1-3p	-16.7458	8.41661	-9.90561	5.32998e-12	1.15737e-10	12.9496
mmu-miR-3535	-17.0383	5.67704	-5.41401	3.79517e-06	3.49615e-05	3.08705
mmu-miR-802-3p	-20.4425	6.12015	-11.6919	4.75441e-14	1.34185e-12	14.3723
mmu-miR-31-5p	-20.6977	11.9336	-13.6609	4.15939e-16	2.10743e-14	20.8384
mmu-miR-31-3p	-26.3481	6.78913	-14.308	9.67004e-17	5.87938e-15	17.462
mmu-miR-802-5p	-30.3815	7.33216	-14.4195	7.55607e-17	5.74261e-15	17.6802

## Sheet: F_CEC_vs_F_PSI
Name	logFC	AveExpr	t	P.Value	adj.P.Val	B
mmu-miR-8101	27.914	5.30575	9.1792	4.0888e-11	1.24299e-09	9.016
mmu-miR-196a-5p	25.9638	8.75656	13.0847	1.58665e-15	1.20585e-13	16.5661
mmu-miR-196b-5p	24.0568	10.5445	12.8568	2.72364e-15	1.65597e-13	18.3142
mmu-miR-5100	22.4951	4.83493	6.99969	2.69111e-08	5.84355e-07	5.23431
mmu-miR-205-5p	20.6576	8.22798	12.1169	1.64262e-14	8.32262e-13	15.3271
mmu-miR-5119	20.4853	4.43985	7.22817	1.33249e-08	3.11597e-07	5.58808
mmu-miR-6236	16.4187	3.96291	6.45679	1.45092e-07	2.5946e-06	4.02393
mmu-miR-145b	12.8445	3.55689	4.75154	2.97253e-05	0.000322731	0.815673
mmu-miR-5126	12.7913	7.01189	3.70419	0.000682679	0.00471669	-0.771354
mmu-miR-10b-5p	12.504	7.95206	5.16609	8.22843e-06	0.000104227	2.58079
mmu-miR-10a-5p	12.4892	10.1552	6.54529	1.10117e-07	2.09223e-06	6.23157
mmu-miR-700-5p	12.4158	3.54498	4.89119	1.93181e-05	0.000225873	1.07538
mmu-miR-211-5p	11.8765	5.4959	4.79233	2.62151e-05	0.000295162	1.28697
mmu-miR-672-5p	11.1982	3.47266	3.781	0.000546837	0.00415596	-0.987886
mmu-miR-10a-3p	10.6817	5.85661	5.53581	2.59238e-06	3.5822e-05	2.90666
mmu-miR-369-5p	10.3949	3.23173	3.6804	0.000730998	0.0049383	-1.17717
mmu-miR-712-3p	10.3144	5.68512	2.99993	0.00478677	0.0220482	-2.23119
mmu-miR-150-5p	9.04763	9.31464	4.00143	0.000286891	0.00223628	0.0995876
mmu-miR-700-3p	8.1537	5.23816	3.47093	0.00132535	0.0082226	-1.48103
mmu-miR-6538	7.92672	10.5396	2.63571	0.0121552	0.0445202	-2.80682
mmu-miR-195a-5p	7.70407	8.10186	4.53763	5.72615e-05	0.000561533	1.16672
mmu-miR-133b-3p	7.61293	4.9901	3.16256	0.00310089	0.0162529	-2.02327
mmu-miR-455-3p	7.50988	6.0288	2.67205	0.0111061	0.0416821	-2.80176
mmu-miR-149-5p	7.29223	7.00747	4.041	0.000255217	0.00209691	-0.0266792
mmu-miR-92b-3p	7.19715	4.94829	2.58718	0.0136993	0.0476459	-2.97788
mmu-miR-3473a	6.89016	10.0813	2.91147	0.00603479	0.025806	-2.24895
mmu-miR-133a-3p	6.86636	7.53857	2.6089	0.0129871	0.0467938	-2.86389
mmu-miR-23a-3p	6.85271	11.1369	6.11476	4.22571e-07	7.13676e-06	5.57508
mmu-miR-181d-5p	6.4502	6.49877	3.45736	0.00137679	0.00837091	-1.29459
mmu-miR-27a-3p	6.40005	12.4672	5.70136	1.54338e-06	2.34593e-05	4.74544
mmu-miR-340-3p	6.33239	6.02387	3.06351	0.00404452	0.0198312	-2.12004
mmu-miR-193a-3p	6.00522	10.0766	3.73991	0.000615871	0.00435411	-0.446367
mmu-miR-143-3p	5.58753	14.5688	3.39833	0.00162373	0.00949257	-1.17624
mmu-miR-199a-3p	4.90228	10.0869	2.9096	0.00606416	0.025806	-2.25396
mmu-miR-24-3p	3.42234	12.3418	3.04928	0.00420058	0.0202695	-1.95613
mmu-miR-200b-3p	-2.66729	13.7825	-2.70968	0.0101082	0.039396	-2.72552
mmu-miR-200c-3p	-3.40809	15.1783	-3.33097	0.00195729	0.0112267	-1.352
mmu-miR-192-3p	-3.53105	9.63327	-2.76767	0.00873182	0.0349273	-2.54509
mmu-miR-28a-5p	-4.01019	8.592	-3.09156	0.00375287	0.0187028	-1.91899
mmu-miR-22-5p	-4.21882	7.53025	-3.14777	0.00322712	0.0166278	-1.86218
mmu-miR-29c-3p	-4.23492	10.0512	-2.60589	0.0130838	0.0467938	-2.86042
mmu-miR-103-3p	-4.69735	11.7412	-4.2666	0.000130159	0.00116378	0.95819
mmu-miR-140-3p	-4.82948	8.91804	-3.24667	0.00246741	0.0136381	-1.57077
mmu-miR-203-3p	-4.932	10.8967	-4.31809	0.000111466	0.00102683	0.999883
mmu-miR-107-3p	-5.08259	8.03238	-3.73991	0.000615877	0.00435411	-0.579382
mmu-miR-185-5p	-5.21334	9.34171	-4.23897	0.000141422	0.00122835	0.703832
mmu-miR-320-3p	-5.72204	9.96008	-2.58442	0.0137922	0.0476459	-2.89702
mmu-miR-582-3p	-6.40528	4.1117	-2.95734	0.00535378	0.0239345	-2.40274
mmu-let-7f-2-3p	-6.41865	3.90565	-2.69231	0.0105581	0.0401207	-2.84557
mmu-miR-350-3p	-6.6012	4.00791	-2.69534	0.0104782	0.0401207	-2.85097
mmu-miR-501-5p	-6.70227	3.98492	-2.58565	0.0137506	0.0476459	-3.00459
mmu-miR-218-5p	-6.72985	7.7174	-3.26065	0.00237481	0.0133693	-1.61684
mmu-miR-1843a-5p	-6.74737	4.12832	-2.7997	0.00804842	0.0326229	-2.67831
mmu-miR-203b-3p	-6.79755	4.1842	-2.65212	0.0116706	0.0432667	-2.91777
mmu-miR-582-5p	-6.83602	6.04301	-3.23343	0.0025582	0.0138874	-1.78736
mmu-miR-744-3p	-6.9236	4.01291	-3.00207	0.00475986	0.0220482	-2.34701
mmu-miR-22-3p	-6.93257	14.0791	-4.62478	4.38691e-05	0.000444541	1.97839
mmu-miR-98-3p	-7.1747	4.13997	-2.90658	0.00611195	0.025806	-2.47526
mmu-miR-12206-5p	-7.34107	4.26529	-2.74226	0.0093121	0.0367646	-2.75365
mmu-let-7b-3p	-7.44782	4.13444	-3.03454	0.00436819	0.0207489	-2.27411
mmu-miR-339-3p	-7.62654	4.01782	-2.84753	0.0071201	0.0296508	-2.59654
mmu-miR-7a-2-3p	-7.63263	4.00286	-2.84026	0.00725457	0.0298025	-2.58232
mmu-miR-222-3p	-7.73894	4.09339	-3.12586	0.00342313	0.0173439	-2.10511
mmu-miR-30c-1-3p	-7.83747	4.09849	-3.65081	0.000795734	0.00506738	-1.17213
mmu-miR-193b-3p	-7.99939	4.09145	-2.91728	0.00594427	0.025806	-2.46934
mmu-miR-3105-5p	-8.07674	4.20382	-3.7698	0.000564877	0.00418836	-0.924623
mmu-let-7f-1-3p	-8.20318	4.14957	-3.44909	0.0014091	0.00839934	-1.54622
mmu-miR-361-3p	-8.44531	4.28464	-3.17954	0.00296172	0.0157959	-2.03403
mmu-miR-708-5p	-8.59447	3.96156	-3.64889	0.000800112	0.00506738	-1.14618
mmu-miR-676-3p	-9.2098	4.08206	-2.96478	0.00525048	0.0238231	-2.39406
mmu-miR-106b-3p	-9.68345	4.55	-4.02646	0.000266436	0.00213148	-0.473547
mmu-miR-1187	-10.0613	4.05932	-3.65573	0.000784599	0.00506738	-1.11066
mmu-miR-194-5p	-10.554	15.6682	-9.13669	4.61623e-11	1.27576e-09	14.0994
mmu-miR-221-3p	-10.7005	4.35665	-4.69137	3.57652e-05	0.000374918	0.824038
mmu-miR-362-3p	-10.7807	4.43352	-4.46615	7.11876e-05	0.000676283	0.397621
mmu-let-7j	-10.9046	4.57408	-5.02817	1.26359e-05	0.000153652	1.44047
mmu-miR-29c-5p	-11.8518	4.69965	-5.43602	3.54264e-06	4.68244e-05	2.28371
mmu-miR-760-3p	-12.6078	4.48308	-4.1304	0.000195686	0.00165246	-0.147109
mmu-miR-1981-5p	-13.4967	7.12823	-6.06701	4.90731e-07	7.85169e-06	4.29775
mmu-miR-194-1-3p	-13.6434	8.41661	-7.35572	9.01716e-09	2.28435e-07	7.47328
mmu-miR-215-5p	-14.3487	16.0243	-11.7962	3.65535e-14	1.58746e-12	19.9275
mmu-let-7g-3p	-14.4194	4.9972	-6.7856	5.21822e-08	1.05756e-06	4.91927
mmu-miR-215-3p	-15.7642	10.5521	-10.9039	3.62354e-13	1.22395e-11	15.2364
mmu-miR-3535	-20.5883	5.67704	-5.59975	2.12198e-06	3.07182e-05	2.92057
mmu-miR-31-5p	-21.0451	11.9336	-13.376	8.02538e-16	1.08757e-13	20.0366
mmu-miR-802-3p	-23.2852	6.12015	-11.4687	8.38368e-14	3.1858e-12	12.301
mmu-miR-31-3p	-28.0079	6.78913	-13.2513	1.07326e-15	1.08757e-13	14.4632
mmu-miR-802-5p	-32.8084	7.33216	-13.8042	2.99892e-16	9.11673e-14	15.3281

## Sheet: Met+_CEC_vs_Met+_PSI
Name	logFC	AveExpr	t	P.Value	adj.P.Val	B
mmu-miR-8101	27.9553	5.30575	10.3957	1.40121e-12	4.73297e-11	11.9594
mmu-miR-196a-5p	26.9895	8.75656	15.6396	5.53189e-18	8.40847e-16	21.204
mmu-miR-5100	26.9403	4.83493	9.82396	6.67897e-12	1.84582e-10	11.0693
mmu-miR-196b-5p	25.9718	10.5445	15.7172	4.70914e-18	8.40847e-16	23.3869
mmu-miR-5119	22.9229	4.43985	8.85135	1.04837e-10	2.45158e-09	8.91542
mmu-miR-205-5p	20.959	8.22798	13.7244	3.59751e-16	2.82762e-14	18.6428
mmu-miR-145b	18.1035	3.55689	7.43294	7.12366e-09	1.44373e-07	6.23496
mmu-miR-6236	17.1437	3.96291	7.32619	9.86924e-09	1.87516e-07	6.06078
mmu-miR-10b-5p	14.9631	7.95206	6.59373	9.47031e-08	1.59943e-06	6.01268
mmu-miR-211-5p	14.5387	5.4959	6.3905	1.78436e-07	2.58307e-06	4.89859
mmu-miR-700-5p	14.4107	3.54498	6.16508	3.60989e-07	4.57252e-06	3.82074
mmu-miR-672-5p	14.2359	3.47266	5.21544	7.05558e-06	6.7028e-05	1.97813
mmu-miR-369-5p	14.117	3.23173	5.44328	3.46313e-06	3.50931e-05	2.42152
mmu-miR-5126	13.256	7.01189	4.32741	0.000108373	0.000823633	0.761736
mmu-miR-10a-5p	11.4588	10.1552	6.87527	3.95273e-08	7.06841e-07	7.48898
mmu-miR-411-5p	11.2238	4.82768	4.7448	3.03475e-05	0.000271342	1.35819
mmu-miR-10a-3p	11.1044	5.85661	6.10751	4.32278e-07	5.05433e-06	4.33013
mmu-miR-149-5p	10.3686	7.00747	6.13075	4.01942e-07	4.88761e-06	4.76878
mmu-miR-379-5p	9.95354	4.56433	4.06416	0.000238282	0.00164631	-0.164746
mmu-miR-712-3p	9.4643	5.68512	2.82409	0.00756186	0.0280342	-2.52783
mmu-miR-133b-3p	8.9462	4.9901	4.07733	0.000229147	0.00162001	-0.140243
mmu-miR-92b-3p	8.88987	4.94829	3.45481	0.00138671	0.00714507	-1.36904
mmu-miR-700-3p	8.77571	5.23816	4.1575	0.000180487	0.00133825	0.0366761
mmu-miR-9-5p	8.73094	4.96068	3.36949	0.00175931	0.0083674	-1.54464
mmu-miR-150-5p	8.37898	9.31464	3.99269	0.000294387	0.00198875	0.155306
mmu-miR-455-3p	7.85374	6.0288	3.05238	0.00416608	0.0180927	-2.06481
mmu-miR-23a-3p	6.83437	11.1369	6.46554	1.41186e-07	2.14603e-06	6.60937
mmu-let-7e-5p	6.80893	8.17912	3.36903	0.00176156	0.0083674	-1.35725
mmu-miR-27a-3p	6.62018	12.4672	6.30967	2.29676e-07	3.1737e-06	6.47513
mmu-miR-340-3p	6.47432	6.02387	3.31618	0.00203882	0.00953539	-1.59125
mmu-miR-466i-5p	6.44727	10.6743	2.90435	0.00614747	0.0233604	-2.26325
mmu-miR-1249-3p	6.15542	4.50361	2.5736	0.0141622	0.0467969	-2.97255
mmu-miR-181d-5p	6.11104	6.49877	3.43356	0.00147171	0.00745667	-1.29346
mmu-miR-143-3p	6.0867	14.5688	3.85572	0.000440035	0.00278689	-0.0285503
mmu-miR-199a-3p	5.79961	10.0869	3.49758	0.00122964	0.00661493	-0.970834
mmu-miR-365-3p	5.71821	8.52855	2.55327	0.0148826	0.0486486	-2.95573
mmu-miR-139-5p	5.44239	9.43422	3.91342	0.000371691	0.00240413	-0.0243796
mmu-miR-322-5p	5.39226	7.24027	2.96767	0.00521074	0.020843	-2.18435
mmu-miR-497a-5p	5.15718	7.69653	2.9891	0.00492536	0.0199641	-2.12874
mmu-miR-127-3p	4.93737	5.77257	2.53682	0.01549	0.049331	-3.00808
mmu-miR-155-5p	4.91195	6.68815	2.65728	0.011522	0.0402608	-2.77713
mmu-miR-195a-5p	4.72869	8.10186	2.92699	0.00579575	0.0225886	-2.24716
mmu-miR-193a-3p	4.01076	10.0766	2.6229	0.0125465	0.0423794	-2.82942
mmu-miR-106b-5p	-2.47399	10.5421	-2.59043	0.0135903	0.0454007	-2.8928
mmu-miR-192-5p	-3.07632	17.1281	-2.99315	0.0048731	0.0199641	-2.20306
mmu-miR-200c-3p	-3.14537	15.1783	-2.99202	0.00488769	0.0199641	-2.14323
mmu-miR-15a-5p	-3.52228	10.9119	-3.36947	0.00175939	0.0083674	-1.2435
mmu-miR-28a-5p	-3.52681	8.592	-2.8014	0.00801359	0.0290016	-2.48571
mmu-miR-200b-3p	-3.58618	13.7825	-3.62139	0.000865544	0.00515932	-0.617867
mmu-miR-140-3p	-3.91117	8.91804	-2.64758	0.0118028	0.0407734	-2.77754
mmu-miR-30e-5p	-4.25599	11.6603	-3.49408	0.00124181	0.00661493	-0.939062
mmu-miR-425-5p	-4.35326	9.37035	-2.54307	0.0152569	0.049331	-2.97294
mmu-miR-192-3p	-4.7709	9.63327	-3.51575	0.00116822	0.00655828	-1.01978
mmu-miR-107-3p	-4.89915	8.03238	-3.53311	0.0011123	0.00638001	-1.0421
mmu-miR-200a-3p	-5.10372	12.9166	-3.19623	0.00283065	0.0128435	-1.62951
mmu-miR-103-3p	-5.33445	11.7412	-4.60955	4.59631e-05	0.000395916	1.78345
mmu-miR-141-3p	-5.36743	13.4962	-4.44352	7.62554e-05	0.000610043	1.47901
mmu-miR-19a-3p	-5.37071	8.12587	-3.51024	0.00118653	0.00655828	-1.07525
mmu-miR-194-2-3p	-5.59666	6.17131	-2.69277	0.0105457	0.0372778	-2.7402
mmu-miR-582-3p	-5.60681	4.1117	-2.74148	0.00933042	0.03337	-2.71826
mmu-miR-582-5p	-5.68745	6.04301	-2.80892	0.00786109	0.0287924	-2.53715
mmu-miR-30b-5p	-5.75929	10.065	-3.48834	0.00126206	0.00661493	-1.0295
mmu-miR-22-5p	-6.01704	7.53025	-4.55356	5.45443e-05	0.000448148	1.13185
mmu-miR-222-3p	-6.21322	4.09339	-2.63291	0.0122399	0.041808	-2.8968
mmu-miR-185-5p	-6.35486	9.34171	-4.85576	2.15541e-05	0.000198559	2.06163
mmu-let-7f-1-3p	-6.44425	4.14957	-2.87388	0.00665252	0.0249675	-2.49242
mmu-miR-29c-3p	-6.51081	10.0512	-3.75937	0.00058219	0.00353972	-0.427161
mmu-miR-203-3p	-6.61507	10.8967	-5.78757	1.17798e-06	1.32632e-05	4.67244
mmu-miR-350-3p	-6.69233	4.00791	-2.99793	0.00481208	0.0199641	-2.27307
mmu-miR-200c-5p	-6.7991	4.11936	-2.53448	0.0155782	0.049331	-3.0534
mmu-miR-1843a-5p	-6.93082	4.12832	-3.12659	0.00341642	0.0150521	-2.045
mmu-miR-148a-3p	-7.00942	9.63565	-3.58184	0.000968759	0.00566351	-0.833343
mmu-miR-98-3p	-7.37034	4.13997	-3.13762	0.00331661	0.0148272	-2.02703
mmu-miR-361-3p	-7.38577	4.28464	-2.99418	0.00485994	0.0199641	-2.2795
mmu-miR-203b-3p	-7.68529	4.1842	-3.29346	0.00217044	0.0099972	-1.73974
mmu-miR-320-3p	-7.88667	9.96008	-3.42699	0.00149899	0.00747035	-1.19076
mmu-miR-760-3p	-8.86642	4.48308	-2.93759	0.00563759	0.0222575	-2.36998
mmu-let-7j	-8.98865	4.57408	-4.40702	8.51834e-05	0.000663994	0.418192
mmu-miR-362-3p	-9.05073	4.43352	-3.95123	0.000332635	0.00219828	-0.478853
mmu-miR-106b-3p	-9.21507	4.55	-4.10258	0.000212585	0.00153871	-0.178297
mmu-miR-22-3p	-9.6566	14.0791	-6.28897	2.45029e-07	3.23865e-06	6.42766
mmu-miR-221-3p	-9.9032	4.35665	-4.60307	4.68848e-05	0.000395916	0.822511
mmu-miR-29c-5p	-11.1635	4.69965	-5.39541	4.02242e-06	3.94457e-05	2.41463
mmu-miR-194-5p	-11.2081	15.6682	-9.41711	2.08232e-11	5.27522e-10	14.6575
mmu-miR-5121	-11.2774	6.10941	-3.84512	0.000453855	0.00281575	-0.549372
mmu-miR-1981-5p	-12.8771	7.12823	-5.65772	1.76958e-06	1.92126e-05	3.34592
mmu-let-7g-3p	-13.3297	4.9972	-6.47967	1.35102e-07	2.14603e-06	4.5474
mmu-miR-216a-5p	-13.4069	4.35795	-2.92153	0.00587887	0.0226225	-2.38129
mmu-miR-215-3p	-15.0997	10.5521	-10.0422	3.66118e-12	1.113e-10	13.4364
mmu-miR-215-5p	-15.4751	16.0243	-12.3382	9.52982e-15	4.82844e-13	20.7812
mmu-miR-194-1-3p	-16.3972	8.41661	-8.72771	1.50046e-10	3.25815e-09	10.0381
mmu-miR-3535	-20.3233	5.67704	-5.57792	2.2721e-06	2.38179e-05	2.91326
mmu-miR-31-5p	-20.7608	11.9336	-12.2425	1.20519e-14	5.23397e-13	17.6211
mmu-miR-802-3p	-22.0091	6.12015	-10.7682	5.18341e-13	1.96969e-11	11.4071
mmu-miR-31-3p	-27.8777	6.78913	-12.9576	2.14301e-15	1.30295e-13	13.9375
mmu-miR-802-5p	-33.5633	7.33216	-13.7096	3.72055e-16	2.82762e-14	14.8034

## Sheet: Met-_CEC_vs_Met-_PSI
Name	logFC	AveExpr	t	P.Value	adj.P.Val	B
mmu-miR-8101	31.5531	5.30575	11.2084	1.63776e-13	4.97878e-12	12.5068
mmu-miR-196a-5p	29.1984	8.75656	15.8764	3.38961e-18	1.02876e-15	20.4713
mmu-miR-196b-5p	27.017	10.5445	15.5429	6.76814e-18	1.02876e-15	22.5266
mmu-miR-5100	26.1034	4.83493	8.84045	1.08198e-10	2.34943e-09	8.89897
mmu-miR-5119	23.6262	4.43985	9.06121	5.72923e-11	1.33976e-09	9.1737
mmu-miR-205-5p	21.8244	8.22798	13.7921	3.08254e-16	1.56182e-14	18.2572
mmu-miR-6236	20.8316	3.96291	9.12604	4.75897e-11	1.20561e-09	9.14518
mmu-miR-5126	19.9398	7.01189	6.49722	1.27908e-07	1.76745e-06	5.69079
mmu-miR-700-5p	16.5284	3.54498	7.20021	1.45184e-08	2.452e-07	5.80576
mmu-miR-672-5p	15.2693	3.47266	5.71928	1.45908e-06	1.77425e-05	3.05339
mmu-miR-6538	14.5593	10.5396	5.39222	4.06266e-06	4.57426e-05	3.85846
mmu-miR-145b	13.3888	3.55689	5.36741	4.39038e-06	4.7667e-05	2.28248
mmu-miR-712-3p	12.9971	5.68512	4.41646	8.27808e-05	0.000645266	0.869268
mmu-miR-10a-3p	12.973	5.85661	7.33094	9.72683e-09	1.73939e-07	6.93009
mmu-miR-10b-5p	12.9277	7.95206	5.79093	1.16561e-06	1.54064e-05	4.24973
mmu-miR-369-5p	12.9193	3.23173	5.01877	1.301e-05	0.000123595	1.61605
mmu-miR-10a-5p	12.5502	10.1552	7.07697	2.12069e-08	3.39311e-07	7.74918
mmu-miR-211-5p	11.7177	5.4959	5.07714	1.08526e-05	0.00010672	2.09378
mmu-miR-455-3p	9.50815	6.0288	3.71393	0.000663802	0.00373696	-0.736547
mmu-miR-714	9.10845	5.14701	2.84686	0.00713252	0.0274467	-2.42172
mmu-miR-133a-3p	8.49459	7.53857	3.51304	0.0011772	0.00592781	-1.0243
mmu-miR-133b-3p	8.35719	4.9901	3.94225	0.000341531	0.00223864	-0.351843
mmu-miR-466i-5p	8.03762	10.6743	4.28906	0.000121655	0.000880553	1.05957
mmu-miR-365-3p	7.83915	8.52855	3.55398	0.0010485	0.0054956	-0.873473
mmu-miR-150-5p	7.77349	9.31464	3.63501	0.000832524	0.00451941	-0.688129
mmu-miR-700-3p	7.73872	5.23816	3.74835	0.000601035	0.00344744	-0.754326
mmu-miR-23a-3p	7.61877	11.1369	7.51406	5.56439e-09	1.05723e-07	9.34459
mmu-miR-3473a	7.50861	10.0813	3.50937	0.00118946	0.00592781	-0.908085
mmu-miR-149-5p	7.35784	7.00747	4.49853	6.45089e-05	0.000544742	1.15773
mmu-miR-100-5p	7.17398	5.1016	2.78171	0.00842597	0.0312377	-2.60584
mmu-miR-340-3p	7.05248	6.02387	3.92321	0.000361171	0.00228741	-0.245608
mmu-miR-27a-3p	7.04158	12.4672	6.89213	3.75189e-08	5.70287e-07	8.06633
mmu-miR-195a-5p	6.99241	8.10186	4.43302	7.87244e-05	0.000629795	1.06092
mmu-miR-143-3p	6.67867	14.5688	4.4741	6.94882e-05	0.00057093	1.62755
mmu-miR-145a-5p	6.63696	11.09	3.20468	0.00276643	0.0121883	-1.60818
mmu-miR-181d-5p	6.46232	6.49877	3.81372	0.000497286	0.00296421	-0.440158
mmu-miR-1a-3p	6.45366	7.67965	3.76104	0.000579386	0.00338718	-0.442206
mmu-miR-139-3p	6.09821	6.05643	2.96592	0.00523475	0.020939	-2.17978
mmu-miR-1249-3p	6.04248	4.50361	2.55728	0.014738	0.0497817	-2.99465
mmu-miR-145a-3p	5.86523	5.86666	2.69841	0.010398	0.037099	-2.71954
mmu-miR-127-3p	5.79157	5.77257	2.92669	0.00580028	0.0228998	-2.32695
mmu-miR-5099	5.76761	5.47741	2.74901	0.00915456	0.0335299	-2.63236
mmu-miR-193a-3p	5.03167	10.0766	3.42114	0.00152366	0.00728663	-1.13088
mmu-miR-139-5p	4.03759	9.43422	3.04946	0.00419858	0.0174845	-1.95653
mmu-miR-24-3p	3.91259	12.3418	3.84096	0.000459385	0.00279306	-0.0730764
mmu-miR-200c-3p	-2.36324	15.1783	-2.61954	0.012651	0.0442058	-3.05081
mmu-miR-200b-3p	-2.46498	13.7825	-2.80128	0.00801609	0.0300851	-2.57688
mmu-let-7g-5p	-3.09672	14.0615	-3.65773	0.00078011	0.00431188	-0.547107
mmu-miR-141-3p	-3.33249	13.4962	-3.05597	0.00412647	0.0174229	-1.98346
mmu-miR-19a-3p	-3.68187	8.12587	-2.57965	0.0139543	0.047664	-2.90568
mmu-let-7a-1-3p	-3.88248	7.11429	-2.59028	0.0135953	0.0469656	-2.88633
mmu-miR-22-5p	-3.94855	7.53025	-3.33911	0.00191378	0.00868344	-1.38907
mmu-miR-28a-5p	-3.99796	8.592	-3.37516	0.00173181	0.00809952	-1.27736
mmu-miR-107-3p	-4.09176	8.03238	-3.43306	0.00147377	0.0072262	-1.14622
mmu-miR-15a-5p	-4.15386	10.9119	-4.32553	0.000108989	0.000808111	1.11515
mmu-miR-103-3p	-4.20565	11.7412	-4.38489	9.10909e-05	0.000692291	1.34097
mmu-miR-30e-5p	-4.63108	11.6603	-3.93772	0.000346105	0.00223864	0.148937
mmu-miR-185-5p	-4.96125	9.34171	-4.58377	4.97352e-05	0.000431986	1.6974
mmu-miR-29c-3p	-5.03582	10.0512	-3.41871	0.00153403	0.00728663	-1.12499
mmu-miR-148b-3p	-5.39995	7.26849	-2.83231	0.00740419	0.0281359	-2.43999
mmu-miR-140-3p	-5.4373	8.91804	-4.07222	0.000232654	0.00160743	0.378911
mmu-let-7f-1-3p	-5.59991	4.14957	-2.69469	0.0104951	0.037099	-2.75395
mmu-miR-30c-1-3p	-5.70048	4.09849	-3.06053	0.00407677	0.0174229	-2.09059
mmu-miR-203-3p	-5.95949	10.8967	-5.76808	1.25218e-06	1.58609e-05	4.83906
mmu-miR-218-5p	-6.00417	7.7174	-3.3032	0.00211307	0.00944666	-1.44891
mmu-miR-708-5p	-6.14405	3.96156	-3.01031	0.00465742	0.0188781	-2.17034
mmu-miR-582-3p	-6.26169	4.1117	-3.33948	0.0019118	0.00868344	-1.56602
mmu-miR-361-3p	-6.29754	4.28464	-2.70094	0.0103322	0.037099	-2.75022
mmu-miR-221-3p	-6.40964	4.35665	-3.18815	0.0028934	0.0125656	-1.8539
mmu-miR-22-3p	-6.48778	14.0791	-4.8478	2.20906e-05	0.000197516	2.63994
mmu-miR-1187	-7.20266	4.05932	-3.02455	0.00448531	0.0184261	-2.13339
mmu-miR-582-5p	-7.24104	6.04301	-3.87849	0.000411725	0.00255437	-0.335849
mmu-miR-106b-3p	-7.46087	4.55	-3.53661	0.00110134	0.00567472	-1.18922
mmu-miR-760-3p	-7.74187	4.48308	-2.90618	0.0061183	0.0238457	-2.34293
mmu-miR-3105-5p	-7.8367	4.20382	-4.26068	0.000132495	0.00093671	0.35014
mmu-miR-12206-5p	-8.16561	4.26529	-3.55907	0.00103348	0.0054956	-1.11923
mmu-miR-362-3p	-8.47096	4.43352	-4.02148	0.000270393	0.00182666	-0.180776
mmu-miR-29c-5p	-9.48312	4.69965	-4.98172	1.45951e-05	0.000134452	1.85188
mmu-let-7j	-9.59605	4.57408	-5.07625	1.08826e-05	0.00010672	2.00162
mmu-miR-194-5p	-9.78517	15.6682	-9.45333	1.88023e-11	5.19628e-10	15.2057
mmu-miR-1981-5p	-9.97855	7.12823	-5.24592	6.41577e-06	6.7255e-05	2.98666
mmu-let-7g-3p	-12.3558	4.9972	-6.70509	6.69917e-08	9.69784e-07	5.57109
mmu-miR-194-1-3p	-13.992	8.41661	-8.40925	3.81062e-10	7.72285e-09	10.2523
mmu-miR-215-5p	-14.0521	16.0243	-12.8899	2.51703e-15	1.09311e-13	22.6576
mmu-miR-215-3p	-16.12	10.5521	-12.8278	2.91889e-15	1.10918e-13	19.5904
mmu-miR-3535	-17.3033	5.67704	-5.43212	3.58616e-06	4.19304e-05	3.08893
mmu-miR-31-5p	-20.9819	11.9336	-15.2411	1.2778e-17	1.29484e-15	24.0203
mmu-miR-802-3p	-21.7186	6.12015	-12.5357	5.89163e-15	1.99006e-13	15.513
mmu-miR-31-3p	-26.4783	6.78913	-14.7337	3.79717e-17	2.82371e-15	18.225
mmu-miR-802-5p	-29.6267	7.33216	-14.6413	4.64426e-17	2.82371e-15	18.4871

## Sheet: HFD_Met+_CEC_vs_HFD_Met+_PSI
Name	logFC	AveExpr	t	P.Value	adj.P.Val	B
mmu-miR-196a-5p	13.6526	8.75656	13.7811	3.16099e-16	4.8047e-14	24.3473
mmu-miR-196b-5p	12.7295	10.5445	13.2991	9.59878e-16	7.29507e-14	24.2056
mmu-miR-8101	12.5652	5.30575	7.73366	2.86004e-09	7.24544e-08	10.103
mmu-miR-5100	11.4132	4.83493	6.7685	5.50246e-08	1.19482e-06	7.59485
mmu-miR-5119	10.7961	4.43985	7.19246	1.48683e-08	3.47689e-07	8.6339
mmu-miR-205-5p	10.0523	8.22798	11.8798	2.96404e-14	1.50178e-12	20.6965
mmu-miR-145b	8.69849	3.55689	6.33837	2.09978e-07	3.35966e-06	6.40503
mmu-miR-211-5p	7.92159	5.4959	6.47119	1.38723e-07	2.6987e-06	7.05298
mmu-miR-6236	7.52399	3.96291	5.59716	2.13924e-06	2.60132e-05	4.43683
mmu-miR-672-5p	6.95515	3.47266	4.51778	6.08353e-05	0.000528398	1.60964
mmu-miR-10b-5p	6.63039	7.95206	5.79565	1.14852e-06	1.51804e-05	5.3885
mmu-miR-700-5p	6.46273	3.54498	4.85323	2.17236e-05	0.000200121	2.4715
mmu-miR-700-3p	5.87776	5.23816	5.03385	1.2415e-05	0.000125805	3.04215
mmu-miR-369-5p	5.69415	3.23173	3.7785	0.000550815	0.00322015	-0.262623
mmu-miR-9-5p	5.66294	4.96068	4.12452	0.000199142	0.00137589	0.656502
mmu-miR-10a-5p	5.59545	10.1552	6.40494	1.70568e-07	2.91162e-06	7.23111
mmu-miR-5126	5.5899	7.01189	3.24518	0.00247748	0.0107292	-1.56172
mmu-miR-10a-3p	5.45065	5.85661	5.70114	1.54444e-06	1.95629e-05	4.97859
mmu-miR-712-3p	5.27627	5.68512	2.90752	0.00609704	0.0220655	-2.29373
mmu-miR-411-5p	4.94072	4.82768	3.79614	0.000523348	0.00311957	-0.180613
mmu-miR-379-5p	4.82129	4.56433	3.58643	0.000956212	0.0050998	-0.70502
mmu-miR-133b-3p	4.79713	4.9901	4.06795	0.000235616	0.00154736	0.508201
mmu-miR-340-3p	4.00217	6.02387	3.88188	0.000407655	0.00252913	0.0403709
mmu-miR-92b-3p	3.90301	4.94829	2.75978	0.00890835	0.0297598	-2.60418
mmu-miR-139-3p	3.82816	6.05643	3.094	0.00372845	0.0149138	-1.89151
mmu-miR-27a-3p	3.42037	12.4672	6.17176	3.53526e-07	5.37359e-06	6.55836
mmu-miR-23a-3p	3.28392	11.1369	6.04662	5.23089e-07	7.57233e-06	6.1874
mmu-miR-149-5p	3.15892	7.00747	3.45396	0.00139	0.00668852	-1.05392
mmu-miR-181d-5p	3.06162	6.49877	3.1564	0.00315284	0.0129522	-1.75313
mmu-miR-199a-3p	3.05739	10.0869	3.64495	0.000809183	0.00439271	-0.671435
mmu-miR-143-3p	3.03696	14.5688	3.68287	0.000725832	0.00401187	-0.802961
mmu-let-7e-5p	2.55844	8.17912	2.55706	0.0147459	0.0439487	-3.18305
mmu-miR-139-5p	2.36716	9.43422	3.2153	0.00268776	0.0113483	-1.72693
mmu-miR-301a-3p	2.29782	7.121	2.80033	0.00803564	0.0277436	-2.58855
mmu-miR-195a-5p	2.16212	8.10186	2.64051	0.0120116	0.0376446	-3.00271
mmu-miR-24-3p	1.45414	12.3418	2.7242	0.00974586	0.0322037	-3.07795
mmu-miR-106b-5p	-1.27409	10.5421	-2.66211	0.0113842	0.03605	-3.07284
mmu-miR-200b-3p	-1.64335	13.7825	-3.36571	0.00177785	0.00806668	-1.58873
mmu-miR-200c-3p	-1.72335	15.1783	-3.33007	0.00196218	0.00877211	-1.76425
mmu-miR-19b-3p	-1.89736	10.2435	-2.56331	0.014523	0.0439487	-3.2681
mmu-miR-30e-5p	-2.00708	11.6603	-3.24101	0.00250584	0.0107292	-1.7845
mmu-miR-28a-5p	-2.07842	8.592	-3.25618	0.00240408	0.0105919	-1.5945
mmu-miR-15a-5p	-2.12327	10.9119	-4.06282	0.00023923	0.00154736	0.424695
mmu-miR-141-3p	-2.18701	13.4962	-3.72046	0.000651432	0.00366732	-0.635214
mmu-miR-1839-5p	-2.25963	6.92881	-3.06757	0.004001	0.0155936	-1.97839
mmu-miR-19a-3p	-2.28514	8.12587	-2.9542	0.00539803	0.0200122	-2.28154
mmu-miR-30b-5p	-2.3043	10.065	-2.97572	0.00510172	0.0193865	-2.34979
mmu-miR-140-3p	-2.68883	8.91804	-3.41921	0.0015319	0.00716459	-1.18275
mmu-miR-185-5p	-2.7103	9.34171	-4.17081	0.000173451	0.00125545	0.785147
mmu-miR-103-3p	-2.8339	11.7412	-4.98112	1.46221e-05	0.00013891	3.03519
mmu-miR-29c-3p	-2.90715	10.0512	-3.54647	0.00107103	0.00561369	-0.920509
mmu-miR-218-5p	-2.90736	7.7174	-2.92006	0.00590136	0.0216146	-2.36859
mmu-miR-107-3p	-2.98972	8.03238	-4.31099	0.000113877	0.000935635	1.1812
mmu-miR-22-5p	-3.05575	7.53025	-4.58102	5.01544e-05	0.000448439	1.92048
mmu-miR-203-3p	-3.06849	10.8967	-5.45404	3.34847e-06	3.77013e-05	4.43502
mmu-miR-744-3p	-3.21158	4.01291	-2.71166	0.0100581	0.0328781	-2.68272
mmu-miR-194-2-3p	-3.34529	6.17131	-3.05424	0.00414556	0.0159525	-1.98442
mmu-let-7f-2-3p	-3.46319	3.90565	-2.82478	0.00754846	0.0266829	-2.44661
mmu-miR-203b-3p	-3.48778	4.1842	-2.66298	0.0113597	0.03605	-2.78213
mmu-miR-3105-5p	-3.50724	4.20382	-3.06971	0.00397822	0.0155936	-1.91294
mmu-miR-532-3p	-3.63393	3.68344	-2.60435	0.0131335	0.0407407	-2.90264
mmu-miR-124-3p	-3.65005	3.82184	-2.56108	0.014602	0.0439487	-2.99164
mmu-miR-222-3p	-3.66988	4.09339	-2.79174	0.00821357	0.0277436	-2.51449
mmu-miR-93-3p	-3.69335	3.68243	-2.68317	0.010802	0.0349341	-2.74336
mmu-miR-320-3p	-3.71022	9.96008	-3.49655	0.00123321	0.00627424	-1.04532
mmu-miR-1187	-3.82012	4.05932	-2.56571	0.0144382	0.0439487	-2.98084
mmu-miR-338-3p	-3.90478	3.84138	-2.80162	0.0080092	0.0277436	-2.49678
mmu-miR-148a-3p	-3.99049	9.63565	-4.26467	0.000130915	0.00102046	1.02446
mmu-miR-98-3p	-4.10369	4.13997	-3.13558	0.00333481	0.0135171	-1.76511
mmu-miR-135a-5p	-4.19274	3.79796	-3.17838	0.00297104	0.0123726	-1.66886
mmu-miR-200c-5p	-4.20999	4.11936	-2.84132	0.00723473	0.0258748	-2.41228
mmu-miR-1843a-5p	-4.22264	4.12832	-3.44934	0.00140811	0.00668852	-1.03925
mmu-miR-362-5p	-4.22275	3.96735	-3.48811	0.00126287	0.00629365	-0.946682
mmu-miR-339-5p	-4.24244	3.89285	-3.49508	0.00123834	0.00627424	-0.930063
mmu-miR-582-3p	-4.3473	4.1117	-3.88745	0.000401068	0.00252913	0.0268137
mmu-miR-22-3p	-4.57427	14.0791	-6.46362	1.42037e-07	2.6987e-06	7.41284
mmu-miR-1291	-4.63353	4.17978	-2.79354	0.00817594	0.0277436	-2.51181
mmu-miR-350-3p	-4.66058	4.00791	-3.82633	0.000479378	0.00291462	-0.121947
mmu-miR-193b-3p	-4.86112	4.09145	-3.46927	0.00133154	0.00652886	-0.990861
mmu-miR-361-3p	-5.00876	4.28464	-3.7309	0.00063211	0.00362569	-0.35697
mmu-miR-194-5p	-5.1081	15.6682	-8.71682	1.54878e-10	4.28026e-09	14.01
mmu-miR-106b-3p	-5.12488	4.55	-4.1411	0.000189538	0.00133999	0.669917
mmu-miR-362-3p	-5.24547	4.43352	-4.19887	0.000159488	0.00118255	0.821609
mmu-let-7j	-5.5701	4.57408	-5.01073	1.33389e-05	0.000130807	2.94242
mmu-miR-1981-5p	-5.94006	7.12823	-5.207	7.24372e-06	7.86461e-05	3.63717
mmu-miR-221-3p	-5.94681	4.35665	-5.0835	1.06401e-05	0.000111538	3.14327
mmu-miR-216b-5p	-6.37012	3.3946	-3.38122	0.00170291	0.00784368	-1.19928
mmu-miR-5121	-6.40431	6.10941	-4.20156	0.000158211	0.00118255	0.873325
mmu-miR-29c-5p	-6.54533	4.69965	-5.82788	1.03816e-06	1.43455e-05	5.12975
mmu-miR-676-3p	-6.58197	4.08206	-4.28926	0.000121579	0.000972636	1.06511
mmu-miR-760-3p	-6.67613	4.48308	-4.08353	0.000224972	0.00151981	0.530901
mmu-miR-217-5p	-6.7688	3.65057	-2.95589	0.00537422	0.0200122	-2.17467
mmu-let-7g-3p	-7.1931	4.9972	-6.40152	1.72399e-07	2.91162e-06	6.64612
mmu-miR-215-5p	-7.32615	16.0243	-11.77	3.90455e-14	1.69569e-12	21.9368
mmu-miR-215-3p	-7.46168	10.5521	-10.114	3.00853e-12	1.01621e-10	17.195
mmu-miR-194-1-3p	-8.57892	8.41661	-8.9568	7.73308e-11	2.35086e-09	13.8957
mmu-miR-31-5p	-10.1225	11.9336	-12.5579	5.58439e-15	3.39531e-13	23.0404
mmu-miR-216a-5p	-10.57	4.35795	-4.42778	7.99881e-05	0.000675455	1.45165
mmu-miR-3535	-10.8284	5.67704	-5.55173	2.46632e-06	2.88369e-05	4.45982
mmu-miR-802-3p	-12.4541	6.12015	-11.5644	6.56897e-14	2.49621e-12	18.6545
mmu-miR-31-3p	-14.9392	6.78913	-13.3053	9.46002e-16	7.29507e-14	21.8969
mmu-miR-802-5p	-17.9959	7.33216	-14.1983	1.23451e-16	3.75291e-14	23.494

## Sheet: HFD_Met-_CEC_vs_HFD_Met-_PSI
Name	logFC	AveExpr	t	P.Value	adj.P.Val	B
mmu-miR-196a-5p	14.7428	8.75656	9.72864	8.70107e-12	5.29025e-10	13.9623
mmu-miR-8101	12.8013	5.30575	5.60088	2.11449e-06	5.35671e-05	3.85308
mmu-miR-196b-5p	12.6853	10.5445	9.12327	4.79673e-11	2.15202e-09	13.6646
mmu-miR-5100	11.4788	4.83493	4.92501	1.73988e-05	0.000327326	2.24153
mmu-miR-205-5p	11.1067	8.22798	9.04431	6.01363e-11	2.28518e-09	12.8293
mmu-miR-5119	9.96372	4.43985	4.85289	2.1746e-05	0.000367265	2.06243
mmu-miR-6236	8.07915	3.96291	4.52583	5.93598e-05	0.000859304	1.28326
mmu-miR-5126	7.75525	7.01189	3.12185	0.00346024	0.0228677	-1.79824
mmu-miR-211-5p	7.67474	5.4959	4.27153	0.000128242	0.00160833	0.787792
mmu-miR-10a-5p	7.34716	10.1552	5.31856	5.11421e-06	0.000111051	3.83996
mmu-miR-700-5p	7.28033	3.54498	4.16421	0.000176904	0.00188944	0.440779
mmu-miR-10b-5p	7.16599	7.95206	4.24344	0.000139537	0.00163151	0.912197
mmu-miR-10a-3p	6.32283	5.85661	4.64001	4.18697e-05	0.00063642	1.75274
mmu-miR-6538	5.91584	10.5396	2.7418	0.00932277	0.0497214	-2.69014
mmu-miR-150-5p	5.37032	9.31464	3.09343	0.00373412	0.0236495	-1.85941
mmu-miR-700-3p	4.82771	5.23816	2.97729	0.00508073	0.0308908	-2.12907
mmu-miR-127-3p	4.50674	5.77257	2.96811	0.00520482	0.0310248	-2.13921
mmu-miR-23a-3p	3.67751	11.1369	4.72962	3.17992e-05	0.000508788	2.32829
mmu-miR-193a-3p	3.67364	10.0766	3.41105	0.0015672	0.0119108	-1.14374
mmu-miR-195a-5p	3.48103	8.10186	2.82348	0.00757366	0.0418617	-2.43931
mmu-miR-27a-3p	2.87887	12.4672	3.62998	0.000844569	0.00755144	-0.641181
mmu-miR-24-3p	2.84449	12.3418	3.68585	0.000719638	0.00662939	-0.494049
mmu-let-7g-5p	-1.78766	14.0615	-2.9175	0.00594085	0.0347311	-2.54365
mmu-let-7b-5p	-2.57073	14.3746	-3.32828	0.00197189	0.0139408	-1.57239
mmu-miR-103-3p	-2.63151	11.7412	-3.86669	0.000426161	0.00404853	-0.0511877
mmu-miR-185-5p	-2.80846	9.34171	-3.57218	0.000995719	0.0082752	-0.75091
mmu-miR-140-3p	-2.81786	8.91804	-2.87522	0.00662939	0.0380252	-2.3829
mmu-miR-582-5p	-3.70065	6.04301	-2.7727	0.00862107	0.0468001	-2.54275
mmu-miR-218-5p	-3.70805	7.7174	-3.03301	0.00438588	0.0272103	-2.02282
mmu-miR-194-5p	-3.97451	15.6682	-5.4731	3.15459e-06	7.37688e-05	4.47137
mmu-miR-222-3p	-4.59166	4.09339	-2.84743	0.00712195	0.0400939	-2.38353
mmu-miR-449a-5p	-4.7099	3.79893	-3.14968	0.00321053	0.0216889	-1.76001
mmu-let-7f-1-3p	-4.88382	4.14957	-3.11363	0.00353739	0.0228801	-1.83906
mmu-miR-186-3p	-4.90293	3.84086	-3.37965	0.00171035	0.0126817	-1.26812
mmu-miR-30c-1-3p	-4.97277	4.09849	-3.56815	0.00100718	0.0082752	-0.837501
mmu-miR-106b-3p	-5.11813	4.55	-3.1812	0.0029484	0.0203707	-1.69931
mmu-miR-221-3p	-5.33482	4.35665	-3.52792	0.00112877	0.00903012	-0.932886
mmu-miR-98-3p	-5.49617	4.13997	-3.47922	0.00129485	0.0100932	-1.02602
mmu-miR-582-3p	-5.56405	4.1117	-3.96852	0.00031613	0.00312156	0.080387
mmu-let-7j	-5.71817	4.57408	-3.96618	0.000318317	0.00312156	0.0600663
mmu-miR-12206-5p	-5.77589	4.26529	-3.3633	0.00178976	0.0129545	-1.28991
mmu-miR-1981-5p	-6.03212	7.12823	-4.35673	9.9189e-05	0.00131102	1.22878
mmu-miR-708-5p	-6.20301	3.96156	-4.15795	0.000180243	0.00188944	0.573828
mmu-miR-1187	-6.23191	4.05932	-3.58319	0.000965053	0.0082752	-0.771695
mmu-miR-29c-5p	-6.3102	4.69965	-4.41344	8.35417e-05	0.0011544	1.15649
mmu-miR-215-5p	-6.57634	16.0243	-8.58057	2.30458e-10	7.78436e-09	13.5293
mmu-miR-3105-5p	-6.64809	4.20382	-4.92105	1.76132e-05	0.000327326	2.44648
mmu-miR-362-3p	-6.69656	4.43352	-4.26126	0.000132264	0.00160833	0.790123
mmu-miR-194-1-3p	-7.38787	8.41661	-6.1555	3.71977e-07	1.13081e-05	6.08906
mmu-miR-215-3p	-7.73522	10.5521	-9.11189	4.95531e-11	2.15202e-09	14.3725
mmu-miR-760-3p	-7.91917	4.48308	-4.18033	0.000168586	0.00188944	0.683831
mmu-let-7g-3p	-8.11921	4.9972	-5.99879	6.07628e-07	1.67926e-05	5.17735
mmu-miR-3535	-11.1059	5.67704	-4.90861	1.83044e-05	0.000327326	2.57404
mmu-miR-31-5p	-11.3733	11.9336	-12.2412	1.20897e-14	1.9152e-12	21.8505
mmu-miR-802-3p	-13.3684	6.12015	-11.0267	2.62662e-13	1.99623e-11	16.824
mmu-miR-31-3p	-15.0121	6.78913	-12.0603	1.89e-14	1.9152e-12	18.9689
mmu-miR-802-5p	-16.741	7.33216	-12.1622	1.46863e-14	1.9152e-12	19.4742

[truncated: 14 more sheets: CD_Met+_CEC_vs_CD_Met+_PSI, CD_Met-_CEC_vs_CD_Met-_PSI, HFD_M_Met+_CEC_vs_HFD_M_Met+_PSI, HFD_M_Met-_CEC_vs_HFD_M_Met-_PSI, HFD_F_Met+_CEC_vs_HFD_F_Met+_PSI, HFD_F_Met-_CEC_vs_HFD_F_Met-_PSI, CD_M_Met+_CEC_vs_CD_M_Met+_PSI, CD_M_Met-_CEC_vs_CD_M_Met-_PSI, CD_F_Met+_CEC_vs_CD_F_Met+_PSI, CD_F_Met-_CEC_vs_CD_F_Met-_PSI, HFD_M_Met+_PSI_vs_HFD_F_Met+_PSI, HFD_Met-_CEC_vs_CD_Met-_CEC, HFD_vs_CD, CD_M_Met-_PSI_vs_CD_M_Met+_PSI]
