# Supplementary material for: Bacterial targets of fecal host miRNAs in high-fat diet-fed mice
Source: PLoS One. 2025 Feb 11;20(2):e0315871. doi: 10.1371/journal.pone.0315871 (PMC11813116; doi:10.1371/journal.pone.0315871)
Supplement: S3 Table — (XLS) [file pone.0315871.s003.xls]

## Sheet: Title
MiRNAs that have bacterial targets.
MiRNA/bacterial species pairs for which at least one hit exists are shown.
Hits_all – hits in all samples taken together
Hits_HFD – hits in high-fat diet-fed mice
Hits_CD – hits in control diet-fed mice

## Sheet: Hits_all
Species	mmu-let-7b-5p	mmu-let-7d-5p	mmu-let-7f-5p	mmu-let-7g-5p	mmu-let-7i-5p	mmu-miR-101a-3p	mmu-miR-10a-5p	mmu-miR-10b-5p	mmu-miR-140-3p	mmu-miR-141-3p	mmu-miR-142a-3p	mmu-miR-148a-3p	mmu-miR-148b-3p	mmu-miR-151-3p	mmu-miR-182-5p	mmu-miR-183-5p	mmu-miR-191-5p	mmu-miR-192-5p	mmu-miR-194-5p	mmu-miR-196a-5p	mmu-miR-196b-5p	mmu-miR-200a-3p	mmu-miR-200b-3p	mmu-miR-200c-3p	mmu-miR-203-3p	mmu-miR-205-5p	mmu-miR-2137	mmu-miR-215-3p	mmu-miR-215-5p	mmu-miR-21a-5p	mmu-miR-22-3p	mmu-miR-23a-3p	mmu-miR-26b-5p	mmu-miR-27a-3p	mmu-miR-27b-3p	mmu-miR-29a-3p	mmu-miR-29c-3p	mmu-miR-30a-5p	mmu-miR-30d-5p	mmu-miR-30e-5p	mmu-miR-340-5p	mmu-miR-375-3p	mmu-miR-378a-3p	mmu-miR-378c	mmu-miR-378d	mmu-miR-429-3p	mmu-miR-5106	mmu-miR-5119	mmu-miR-5126
n__root|d__Bacteria|p__Actinobacteriota|c__Actinomycetia|o__Actinomycetales|f__Microbacteriaceae|g__Microbacterium|s__Microbacterium sp003293595	0	0	0	0	0	0	0	0	0	0	0	0	0	0	0	0	0	0	0	0	0	0	0	0	0	0	0	0	0	0	0	0	0	0	0	0	0	0	0	0	0	0	0	0	0	0	2	1	2
n__root|d__Bacteria|p__Actinobacteriota|c__Actinomycetia|o__Propionibacteriales|f__Propionibacteriaceae|g__Cutibacterium|s__Cutibacterium acnes	0	0	0	0	0	0	0	0	0	0	0	0	0	0	0	0	0	0	0	0	0	0	0	0	0	0	0	0	0	0	0	0	0	0	0	0	0	0	0	0	0	0	0	0	0	0	0	6	0
n__root|d__Bacteria|p__Actinobacteriota|c__Actinomycetia|o__Propionibacteriales|f__Propionibacteriaceae|g__Cutibacterium|s__Cutibacterium humerusii	0	0	0	0	0	0	0	0	0	0	0	0	0	0	0	0	0	0	0	0	0	0	0	0	0	0	0	0	0	0	0	0	0	0	0	0	0	0	0	0	0	0	0	0	0	0	0	1	0
n__root|d__Bacteria|p__Actinobacteriota|c__Coriobacteriia|o__Coriobacteriales|f__Eggerthellaceae|g__Adlercreutzia|s__Adlercreutzia MGBC131384	0	0	0	0	0	0	0	0	0	0	0	0	0	0	0	0	0	0	0	0	0	0	0	0	0	0	0	0	0	0	0	0	0	0	0	0	0	0	0	0	0	0	0	0	0	0	0	0	0
n__root|d__Bacteria|p__Actinobacteriota|c__Coriobacteriia|o__Coriobacteriales|f__Eggerthellaceae|g__Adlercreutzia|s__Adlercreutzia MGBC165019	0	0	0	0	0	0	0	0	0	0	0	0	0	0	0	0	0	0	0	0	0	0	0	0	0	0	0	0	0	0	0	0	0	0	0	0	0	0	0	0	0	0	0	0	0	0	0	0	0
n__root|d__Bacteria|p__Actinobacteriota|c__Coriobacteriia|o__Coriobacteriales|f__Eggerthellaceae|g__Adlercreutzia|s__Adlercreutzia caecimuris	0	0	0	0	0	0	0	0	0	0	0	0	0	0	0	0	0	0	0	0	0	0	0	0	0	0	23	0	0	0	0	4	0	0	0	0	0	0	0	0	0	0	0	0	0	0	0	88	243
n__root|d__Bacteria|p__Actinobacteriota|c__Coriobacteriia|o__Coriobacteriales|f__Eggerthellaceae|g__Adlercreutzia|s__Adlercreutzia mucosicola	0	0	0	0	0	0	0	0	0	0	0	0	0	0	0	0	0	0	0	0	0	0	0	0	0	0	3	0	0	0	0	0	0	0	0	0	0	0	0	0	0	0	0	0	0	0	0	20	172
n__root|d__Bacteria|p__Actinobacteriota|c__Coriobacteriia|o__Coriobacteriales|f__Eggerthellaceae|g__Adlercreutzia|s__Adlercreutzia sp004793465	2	0	0	0	0	0	0	0	0	0	0	0	0	0	0	0	0	0	0	0	0	0	0	0	0	0	8	0	0	0	0	0	0	0	0	0	0	0	0	0	0	0	0	0	0	0	0	5	120
n__root|d__Bacteria|p__Actinobacteriota|c__Coriobacteriia|o__Coriobacteriales|f__Eggerthellaceae|g__D16-34|s__D16-34 MGBC000134	0	0	0	0	0	0	0	0	0	0	0	0	0	0	0	0	0	0	0	0	0	0	0	0	0	0	0	0	0	0	0	0	0	0	0	0	0	0	0	0	0	0	0	0	0	0	0	0	0
n__root|d__Bacteria|p__Actinobacteriota|c__Coriobacteriia|o__Coriobacteriales|f__Eggerthellaceae|g__D16-63|s__D16-63 MGBC126105	0	0	0	0	0	0	0	0	0	0	0	0	0	0	0	0	0	0	0	0	0	0	0	0	0	0	0	0	0	0	0	0	0	0	0	0	0	0	0	0	0	0	0	0	0	0	0	0	1
n__root|d__Bacteria|p__Actinobacteriota|c__Coriobacteriia|o__Coriobacteriales|f__Eggerthellaceae|g__D16-63|s__D16-63 MGBC165015	0	0	0	0	0	0	0	0	0	0	0	0	0	0	0	0	0	0	0	0	0	0	0	0	0	0	5	0	0	0	0	4	0	0	0	0	0	0	0	0	0	0	0	0	0	0	0	13	20
n__root|d__Bacteria|p__Actinobacteriota|c__Coriobacteriia|o__Coriobacteriales|f__Eggerthellaceae|g__D16-63|s__D16-63 MGBC165261	0	0	0	0	0	0	0	0	0	0	0	0	0	0	0	0	0	0	0	0	0	0	0	0	0	0	0	0	0	0	0	0	0	0	0	0	0	0	0	0	0	0	0	0	0	0	0	1	0
n__root|d__Bacteria|p__Actinobacteriota|c__Coriobacteriia|o__Coriobacteriales|f__Eggerthellaceae|g__D16-63|s__D16-63 MGBC165345	0	0	0	0	0	0	0	0	0	0	0	0	0	0	0	0	0	0	0	0	0	0	0	0	0	0	0	0	0	0	0	0	0	0	0	0	0	0	0	0	0	0	0	0	0	0	0	1	0
n__root|d__Bacteria|p__Actinobacteriota|c__Coriobacteriia|o__Coriobacteriales|f__Eggerthellaceae|g__D16-63|s__D16-63 MGBC166238	0	0	0	0	0	0	0	0	0	0	0	0	0	0	0	0	0	0	0	0	0	0	0	0	0	0	1	0	0	0	0	0	0	0	0	0	0	0	0	0	0	0	0	0	0	0	0	2	0
n__root|d__Bacteria|p__Actinobacteriota|c__Coriobacteriia|o__Coriobacteriales|f__Eggerthellaceae|g__D16-63|s__D16-63 sp003612475	0	0	0	0	0	0	0	0	0	0	0	0	0	0	0	0	0	0	0	0	0	0	0	0	0	0	0	0	0	0	0	0	0	0	0	0	0	0	0	0	0	0	0	0	0	0	0	5	8
n__root|d__Bacteria|p__Actinobacteriota|c__Coriobacteriia|o__Coriobacteriales|f__Eggerthellaceae|g__Parvibacter|s__Parvibacter MGBC000220	0	0	0	0	0	0	0	0	0	0	0	0	0	0	0	0	0	0	0	0	0	0	0	0	0	0	0	0	0	0	0	0	0	0	0	0	0	0	0	0	0	0	0	0	0	0	0	2	0
n__root|d__Bacteria|p__Actinobacteriota|c__Coriobacteriia|o__Coriobacteriales|f__Eggerthellaceae|g__Parvibacter|s__Parvibacter MGBC165935	0	0	0	0	0	0	0	0	0	0	0	0	0	0	0	0	0	0	0	0	0	0	0	0	0	0	6	0	0	0	0	0	0	0	0	0	0	0	0	0	0	0	0	0	0	0	0	15	108
n__root|d__Bacteria|p__Actinobacteriota|c__Coriobacteriia|o__Coriobacteriales|f__Eggerthellaceae|g__Parvibacter|s__Parvibacter caecicola	0	0	0	0	0	0	0	0	0	0	0	0	0	0	0	0	0	0	0	0	0	0	0	0	0	0	0	0	0	0	0	0	0	0	0	0	0	0	0	0	0	0	0	0	0	0	0	0	0
n__root|d__Bacteria|p__Bacteroidota|c__Bacteroidia|o__Bacteroidales|f__Bacteroidaceae|g__Bacteroides|s__Bacteroides acidifaciens	1	0	1	2	0	1	0	0	0	0	0	0	0	1	0	0	0	2	0	0	0	0	0	0	0	0	0	1	0	0	0	1	0	2	0	0	0	1	1	0	1	0	0	3	0	0	2	37	1
n__root|d__Bacteria|p__Bacteroidota|c__Bacteroidia|o__Bacteroidales|f__Bacteroidaceae|g__Bacteroides|s__Bacteroides congonensis	0	0	0	0	0	0	0	0	0	0	0	0	0	1	0	0	0	1	0	0	0	0	0	0	0	0	0	0	0	0	0	0	0	0	0	0	0	0	0	0	0	0	0	2	0	0	0	0	1
n__root|d__Bacteria|p__Bacteroidota|c__Bacteroidia|o__Bacteroidales|f__Bacteroidaceae|g__Bacteroides|s__Bacteroides intestinalis	1	1	3	7	4	4	5	1	2	4	0	1	4	2	0	3	2	12	1	10	17	2	5	1	0	0	5	11	1632	0	2	9	2	3	6	0	0	0	10	1	1	9	27	18	0	7	11	2930	51
n__root|d__Bacteria|p__Bacteroidota|c__Bacteroidia|o__Bacteroidales|f__Bacteroidaceae|g__Bacteroides|s__Bacteroides sp002491635	2	2	0	0	1	1	0	0	0	0	0	1	299	0	0	2	0	3	0	4	2	0	0	0	0	3	4	0	446	6	0	3	1	0	0	0	0	1	1	2	0	0	0	5	0	0	2	34	40
n__root|d__Bacteria|p__Bacteroidota|c__Bacteroidia|o__Bacteroidales|f__Bacteroidaceae|g__Bacteroides|s__Bacteroides thetaiotaomicron	0	0	0	0	0	0	0	0	0	0	0	0	0	0	0	0	0	0	0	0	0	0	0	0	0	0	0	0	0	0	0	0	0	0	0	0	0	0	0	0	3	5	0	0	0	0	0	12	0
n__root|d__Bacteria|p__Bacteroidota|c__Bacteroidia|o__Bacteroidales|f__Bacteroidaceae|g__Bacteroides|s__Bacteroides uniformis	0	0	0	0	0	0	0	0	0	0	0	0	5	0	0	0	0	0	0	0	0	0	0	0	0	0	7	0	0	0	0	1	0	0	0	0	0	5	0	0	0	0	0	0	0	0	0	26	1
n__root|d__Bacteria|p__Bacteroidota|c__Bacteroidia|o__Bacteroidales|f__Bacteroidaceae|g__Phocaeicola|s__Phocaeicola vulgatus	2	1	1	0	0	2	0	0	0	1	0	0	0	0	0	0	1	2	2	0	1	0	0	0	0	1	2	0	0	0	0	0	1	0	1	0	0	0	0	0	0	0	0	1	0	1	0	52	6
n__root|d__Bacteria|p__Bacteroidota|c__Bacteroidia|o__Bacteroidales|f__Bacteroidaceae|g__Prevotellamassilia|s__Prevotellamassilia sp002933955	0	0	0	0	0	0	0	0	0	0	0	0	0	0	0	0	0	0	0	0	0	0	0	0	0	0	1	0	0	0	0	0	0	0	0	0	0	0	0	0	0	0	0	0	0	0	0	0	0
n__root|d__Bacteria|p__Bacteroidota|c__Bacteroidia|o__Bacteroidales|f__Bacteroidaceae|g__Prevotella|s__Prevotella MGBC143808	0	0	0	0	0	0	0	0	0	0	0	0	0	0	0	0	0	0	0	0	0	0	0	0	0	0	0	0	0	2	0	0	0	0	0	0	0	0	0	0	0	0	0	0	0	0	0	0	0
n__root|d__Bacteria|p__Bacteroidota|c__Bacteroidia|o__Bacteroidales|f__Bacteroidaceae|g__Prevotella|s__Prevotella sp002298815	0	0	0	0	0	0	0	0	0	0	0	0	0	0	0	0	0	0	0	0	0	0	0	0	0	0	0	0	0	0	0	0	0	0	0	0	0	0	0	0	0	0	0	0	0	0	0	4	0
n__root|d__Bacteria|p__Bacteroidota|c__Bacteroidia|o__Bacteroidales|f__Marinifilaceae|g__Odoribacter|s__Odoribacter MGBC131955	0	0	0	0	0	0	0	0	0	0	0	0	0	0	0	0	0	0	0	0	0	0	0	0	0	0	0	0	0	0	0	0	0	0	0	0	0	0	0	0	0	0	0	0	0	0	0	0	7
n__root|d__Bacteria|p__Bacteroidota|c__Bacteroidia|o__Bacteroidales|f__Muribaculaceae|g__Amulumruptor|s__Amulumruptor sp001689515	0	0	0	0	0	0	0	0	0	0	0	0	0	0	0	0	0	0	0	0	0	0	0	0	0	0	0	0	0	0	0	0	0	0	0	0	0	0	0	0	0	0	0	0	0	0	0	0	0
n__root|d__Bacteria|p__Bacteroidota|c__Bacteroidia|o__Bacteroidales|f__Muribaculaceae|g__CAG-485|s__CAG-485 MGBC101100	0	0	0	0	0	0	0	0	0	0	0	0	0	0	0	0	0	0	0	0	0	0	0	0	0	0	0	0	0	0	0	0	0	0	0	0	0	0	0	0	0	0	0	0	0	0	0	1	0
n__root|d__Bacteria|p__Bacteroidota|c__Bacteroidia|o__Bacteroidales|f__Muribaculaceae|g__CAG-485|s__CAG-485 MGBC152290	0	0	0	0	0	0	0	0	0	0	0	0	0	0	0	0	0	0	0	0	0	0	0	0	0	0	0	0	0	0	0	0	0	0	0	0	0	0	0	0	0	0	0	0	0	0	0	0	0
n__root|d__Bacteria|p__Bacteroidota|c__Bacteroidia|o__Bacteroidales|f__Muribaculaceae|g__CAG-485|s__CAG-485 MGBC165885	0	0	0	0	0	0	0	1	0	0	0	0	0	1	0	0	0	4	1	0	1	0	0	0	0	0	63	1	0	2	2	3	0	1	1	0	0	3	818	0	0	0	5	833	1	2	1	823	166
n__root|d__Bacteria|p__Bacteroidota|c__Bacteroidia|o__Bacteroidales|f__Muribaculaceae|g__CAG-485|s__CAG-485 sp002361215	0	0	0	0	0	0	0	0	0	0	0	0	0	0	0	0	0	0	0	0	0	0	0	0	0	0	0	0	0	0	0	0	0	0	0	0	0	0	0	0	0	0	0	0	0	0	0	0	1
n__root|d__Bacteria|p__Bacteroidota|c__Bacteroidia|o__Bacteroidales|f__Muribaculaceae|g__CAG-485|s__CAG-485 sp002362485	1	0	0	0	0	0	1	0	0	1	0	0	0	0	0	0	0	1	0	0	0	1	0	0	0	0	2	0	1	0	0	0	0	0	0	0	0	0	0	0	0	0	0	0	0	0	0	38	2
n__root|d__Bacteria|p__Bacteroidota|c__Bacteroidia|o__Bacteroidales|f__Muribaculaceae|g__CAG-485|s__CAG-485 sp002493045	0	0	0	0	0	0	0	0	0	0	0	0	0	0	0	0	0	0	0	0	0	0	0	0	0	0	0	0	0	0	0	0	0	0	0	0	0	0	0	0	0	0	0	0	0	0	0	2	0
n__root|d__Bacteria|p__Bacteroidota|c__Bacteroidia|o__Bacteroidales|f__Muribaculaceae|g__CAG-873|s__CAG-873 MGBC103329	0	0	0	0	0	0	0	0	0	0	0	0	0	0	0	0	0	0	0	0	0	0	0	0	0	0	0	0	0	0	0	0	0	0	0	0	0	0	0	0	0	0	0	0	0	0	0	0	0
n__root|d__Bacteria|p__Bacteroidota|c__Bacteroidia|o__Bacteroidales|f__Muribaculaceae|g__CAG-873|s__CAG-873 MGBC104416	5	0	1	1	0	0	0	0	0	0	0	0	0	4	0	0	0	2	0	3	3	0	0	0	0	0	22	2	1	0	1	6	0	4	1	0	0	1	3	0	0	0	0	0	0	0	0	895	886
n__root|d__Bacteria|p__Bacteroidota|c__Bacteroidia|o__Bacteroidales|f__Muribaculaceae|g__CAG-873|s__CAG-873 MGBC112867	0	0	0	0	0	0	0	0	0	0	0	0	0	0	0	0	0	0	0	0	0	0	0	0	0	0	0	0	0	0	0	0	0	0	0	0	0	0	0	0	0	0	0	0	0	0	0	1	0
n__root|d__Bacteria|p__Bacteroidota|c__Bacteroidia|o__Bacteroidales|f__Muribaculaceae|g__CAG-873|s__CAG-873 MGBC142695	0	0	0	0	0	0	0	0	0	0	0	0	0	0	0	0	0	0	0	0	0	0	0	0	0	0	0	0	0	0	0	0	0	0	0	0	0	0	0	0	0	0	0	0	0	0	1	0	0
n__root|d__Bacteria|p__Bacteroidota|c__Bacteroidia|o__Bacteroidales|f__Muribaculaceae|g__CAG-873|s__CAG-873 MGBC143869	0	0	0	0	0	0	0	0	0	0	0	0	0	0	0	0	0	0	0	0	0	0	0	0	0	0	0	0	0	0	0	0	0	0	0	0	0	0	0	0	0	0	0	0	0	0	0	0	0
n__root|d__Bacteria|p__Bacteroidota|c__Bacteroidia|o__Bacteroidales|f__Muribaculaceae|g__CAG-873|s__CAG-873 MGBC159997	0	0	0	0	0	0	0	0	0	0	0	0	0	0	0	0	0	0	0	0	0	0	0	0	0	0	0	0	0	0	0	0	0	0	0	0	0	0	0	0	0	0	0	0	0	0	0	14	0
n__root|d__Bacteria|p__Bacteroidota|c__Bacteroidia|o__Bacteroidales|f__Muribaculaceae|g__CAG-873|s__CAG-873 MGBC166434	0	0	1	0	0	0	0	0	0	0	0	0	0	0	0	0	0	0	0	0	0	0	0	0	0	0	9	0	0	0	0	0	0	0	0	0	0	0	0	0	0	0	1	0	0	0	0	368	2
n__root|d__Bacteria|p__Bacteroidota|c__Bacteroidia|o__Bacteroidales|f__Muribaculaceae|g__Duncaniella|s__Duncaniella MGBC102972	0	0	0	0	0	0	0	0	0	0	0	0	0	0	0	0	0	0	0	0	0	0	0	0	0	0	0	0	0	0	0	0	0	0	0	0	0	0	0	0	0	0	0	0	0	0	0	0	0
n__root|d__Bacteria|p__Bacteroidota|c__Bacteroidia|o__Bacteroidales|f__Muribaculaceae|g__Duncaniella|s__Duncaniella MGBC142302	0	0	0	0	0	0	0	0	0	0	0	0	0	0	0	0	0	0	0	0	0	0	0	0	0	0	0	0	0	0	0	0	0	0	0	0	0	0	0	0	0	0	0	0	0	0	0	2	1
n__root|d__Bacteria|p__Bacteroidota|c__Bacteroidia|o__Bacteroidales|f__Muribaculaceae|g__Duncaniella|s__Duncaniella MGBC164402	0	0	0	0	0	0	0	0	0	0	0	0	0	0	0	0	0	0	0	0	0	0	0	0	0	0	0	0	0	0	0	0	0	0	0	0	0	0	0	0	0	0	0	0	0	0	0	0	1
n__root|d__Bacteria|p__Bacteroidota|c__Bacteroidia|o__Bacteroidales|f__Muribaculaceae|g__Duncaniella|s__Duncaniella muris	0	0	0	0	0	0	1	0	0	0	0	0	0	0	0	0	0	0	0	0	0	0	0	0	0	0	10	0	0	0	1	0	0	0	0	0	0	0	0	0	0	0	0	0	0	0	1	14	42
n__root|d__Bacteria|p__Bacteroidota|c__Bacteroidia|o__Bacteroidales|f__Muribaculaceae|g__Duncaniella|s__Duncaniella sp001689495	0	0	0	0	0	0	0	0	0	0	0	0	0	0	0	0	0	0	0	0	0	0	0	0	0	0	0	0	0	0	0	0	0	0	0	0	0	0	0	0	0	0	0	0	0	0	0	0	0
n__root|d__Bacteria|p__Bacteroidota|c__Bacteroidia|o__Bacteroidales|f__Muribaculaceae|g__Duncaniella|s__Duncaniella sp001689575	0	0	0	0	0	0	0	0	0	0	0	0	0	0	0	0	0	0	0	0	0	0	0	0	0	0	0	0	0	0	0	0	0	0	0	0	0	0	0	0	0	0	0	0	0	0	0	3	0
n__root|d__Bacteria|p__Bacteroidota|c__Bacteroidia|o__Bacteroidales|f__Muribaculaceae|g__Duncaniella|s__Duncaniella sp002492665	0	0	0	0	0	0	0	0	0	0	0	0	0	46	0	0	0	1	0	0	0	0	0	0	0	0	1	0	0	0	0	81	0	0	0	0	0	0	0	0	0	0	0	0	0	0	0	130	3
n__root|d__Bacteria|p__Bacteroidota|c__Bacteroidia|o__Bacteroidales|f__Muribaculaceae|g__Muribaculaceae_NOV|s__Muribaculaceae_NOV MGBC128991	0	0	0	0	1	1	0	0	1	0	0	0	1	1	0	0	0	3	0	2	0	0	0	0	0	0	2	1	0	0	2	1	0	0	0	0	0	0	0	0	0	0	0	1	2	0	557	2102	53
n__root|d__Bacteria|p__Bacteroidota|c__Bacteroidia|o__Bacteroidales|f__Muribaculaceae|g__Muribaculaceae_NOV|s__Muribaculaceae_NOV MGBC147098	0	0	0	0	0	0	0	0	0	0	0	0	0	0	0	0	0	0	0	0	0	0	0	0	0	0	0	0	0	0	0	0	0	0	0	0	0	0	0	0	0	0	0	0	0	0	0	2	0
n__root|d__Bacteria|p__Bacteroidota|c__Bacteroidia|o__Bacteroidales|f__Muribaculaceae|g__Muribaculum|s__Muribaculum intestinale	0	0	0	0	0	0	0	0	0	0	0	0	0	0	0	0	0	0	0	0	0	0	0	0	0	0	0	0	0	0	0	0	0	0	0	0	0	0	0	0	0	0	0	0	9	0	0	1	1
n__root|d__Bacteria|p__Bacteroidota|c__Bacteroidia|o__Bacteroidales|f__Muribaculaceae|g__Muribaculum|s__Muribaculum sp002358615	0	0	0	0	0	0	0	0	0	0	0	0	0	0	0	0	0	0	0	0	0	0	0	0	0	0	0	0	0	0	0	0	0	0	0	0	0	0	0	0	0	0	0	0	0	0	0	443	0
n__root|d__Bacteria|p__Bacteroidota|c__Bacteroidia|o__Bacteroidales|f__Muribaculaceae|g__Muribaculum|s__Muribaculum sp002492595	0	0	0	0	0	0	0	0	0	0	0	0	0	0	0	0	0	0	0	0	0	0	0	0	0	0	0	0	0	0	0	0	0	0	0	0	0	0	0	0	0	0	0	0	0	0	0	7	0
n__root|d__Bacteria|p__Bacteroidota|c__Bacteroidia|o__Bacteroidales|f__Muribaculaceae|g__Paramuribaculum|s__Paramuribaculum MGBC108134	0	0	0	0	0	0	0	0	0	0	0	0	0	0	0	0	0	0	0	0	0	0	0	0	0	0	0	0	0	0	0	0	0	0	0	0	0	0	0	0	0	0	0	0	0	0	0	3	0
n__root|d__Bacteria|p__Bacteroidota|c__Bacteroidia|o__Bacteroidales|f__Muribaculaceae|g__Paramuribaculum|s__Paramuribaculum MGBC114255	0	0	0	0	0	0	0	0	0	0	0	0	0	0	0	0	0	0	0	0	0	0	0	0	0	0	0	0	0	0	0	0	0	0	0	0	0	0	0	0	0	0	0	0	0	0	0	105	1
n__root|d__Bacteria|p__Bacteroidota|c__Bacteroidia|o__Bacteroidales|f__Muribaculaceae|g__Paramuribaculum|s__Paramuribaculum MGBC163836	0	0	0	0	0	0	0	0	0	0	0	0	0	0	0	0	0	0	0	0	0	0	0	0	0	0	0	0	0	0	0	0	0	0	0	0	0	0	0	0	0	0	0	0	0	0	0	1	0
n__root|d__Bacteria|p__Bacteroidota|c__Bacteroidia|o__Bacteroidales|f__Muribaculaceae|g__Paramuribaculum|s__Paramuribaculum intestinale	0	0	1	0	0	0	0	0	0	0	0	0	0	0	0	0	0	20	0	0	0	0	0	0	0	0	1	0	0	0	0	4	0	0	0	0	0	0	0	0	0	0	0	1	0	0	0	4	6
n__root|d__Bacteria|p__Bacteroidota|c__Bacteroidia|o__Bacteroidales|f__Muribaculaceae|g__Paramuribaculum|s__Paramuribaculum sp001689565	0	0	0	0	0	0	0	0	0	0	0	0	0	0	0	0	0	0	0	0	0	0	0	0	0	0	0	0	0	0	0	0	0	0	0	0	0	0	0	0	0	0	0	0	0	0	0	0	0
n__root|d__Bacteria|p__Bacteroidota|c__Bacteroidia|o__Bacteroidales|f__Muribaculaceae|g__Paramuribaculum|s__Paramuribaculum sp900553585	0	0	0	0	0	0	0	0	0	0	0	0	0	0	0	0	0	0	0	0	0	0	0	0	0	0	1	0	0	0	0	90	0	0	0	0	0	0	0	0	0	0	0	0	0	0	0	26	0
n__root|d__Bacteria|p__Bacteroidota|c__Bacteroidia|o__Bacteroidales|f__Muribaculaceae|g__UBA7173|s__UBA7173 MGBC123817	0	0	0	0	0	0	0	0	0	0	0	0	0	0	0	0	0	0	0	0	0	0	0	0	0	0	0	0	0	0	0	0	0	0	0	0	0	0	0	0	0	0	0	0	0	0	0	0	1
n__root|d__Bacteria|p__Bacteroidota|c__Bacteroidia|o__Bacteroidales|f__Muribaculaceae|g__UBA7173|s__UBA7173 MGBC128759	0	0	0	0	0	0	0	0	0	0	0	0	0	0	0	0	0	0	0	0	0	0	0	0	0	0	0	0	0	0	0	0	0	0	0	0	0	0	0	0	0	0	0	0	0	0	0	0	2
n__root|d__Bacteria|p__Bacteroidota|c__Bacteroidia|o__Bacteroidales|f__Muribaculaceae|g__UBA7173|s__UBA7173 MGBC152089	0	0	0	0	0	0	0	0	0	0	0	0	0	0	0	0	0	0	0	0	0	0	0	0	0	0	0	0	0	0	0	0	0	0	0	0	0	0	0	0	0	0	0	0	0	0	0	0	0
n__root|d__Bacteria|p__Bacteroidota|c__Bacteroidia|o__Bacteroidales|f__Muribaculaceae|g__UBA7173|s__UBA7173 sp001689485	0	0	1	0	2	0	0	0	2	0	0	0	0	0	0	0	0	0	0	2	2	0	0	0	0	0	16	0	0	0	1	0	0	6	6	4	0	1	0	0	0	0	0	2	0	0	0	54	88
n__root|d__Bacteria|p__Bacteroidota|c__Bacteroidia|o__Bacteroidales|f__Muribaculaceae|g__UBA7173|s__UBA7173 sp001689685	0	0	0	2	1	0	0	0	0	0	0	0	0	1	0	0	0	0	5	0	4	0	1	0	0	0	45	1	0	2	0	3	0	0	0	0	0	0	0	0	0	0	1	0	0	0	0	701	361
n__root|d__Bacteria|p__Bacteroidota|c__Bacteroidia|o__Bacteroidales|f__Muribaculaceae|g__UBA7173|s__UBA7173 sp002491305	0	0	0	0	0	0	0	0	0	0	0	0	0	0	0	0	0	0	0	0	0	0	0	0	0	0	4	0	0	0	0	0	0	0	0	0	0	0	0	0	0	0	0	0	0	0	0	19	78
n__root|d__Bacteria|p__Bacteroidota|c__Bacteroidia|o__Bacteroidales|f__Muribaculaceae|g__UBA7173|s__UBA7173 sp004102805	0	0	0	0	0	0	0	0	0	0	0	0	0	0	0	0	0	0	0	0	0	0	0	0	0	0	0	0	0	0	0	0	0	0	0	0	0	0	0	0	0	0	0	0	0	0	0	4	0
n__root|d__Bacteria|p__Bacteroidota|c__Bacteroidia|o__Bacteroidales|f__Rikenellaceae|g__Alistipes_A|s__Alistipes_A MGBC119114	0	0	0	0	0	0	0	0	0	0	0	0	0	0	0	0	0	0	0	0	0	0	0	0	0	0	1	0	0	0	0	0	0	0	0	0	0	0	0	0	0	0	0	0	0	0	0	2	41
n__root|d__Bacteria|p__Bacteroidota|c__Bacteroidia|o__Bacteroidales|f__Rikenellaceae|g__Alistipes|s__Alistipes MGBC104261	0	0	0	0	0	0	0	0	0	0	0	0	0	0	0	0	0	0	0	0	0	0	0	0	0	0	0	0	0	0	0	0	0	0	0	0	0	0	0	0	0	0	0	0	0	0	0	0	0
n__root|d__Bacteria|p__Bacteroidota|c__Bacteroidia|o__Bacteroidales|f__Rikenellaceae|g__Alistipes|s__Alistipes MGBC104726	0	0	0	0	0	0	0	0	0	0	0	0	0	0	0	0	0	0	0	0	0	0	0	0	0	0	0	0	0	0	0	0	0	0	0	0	0	0	0	0	0	0	0	0	0	0	0	0	0
n__root|d__Bacteria|p__Bacteroidota|c__Bacteroidia|o__Bacteroidales|f__Rikenellaceae|g__Alistipes|s__Alistipes MGBC111863	0	0	0	0	0	0	0	0	0	0	0	0	0	0	0	0	0	0	0	0	0	0	0	0	0	0	0	0	0	0	0	0	0	0	0	0	0	0	0	0	0	0	0	0	0	0	0	0	7
n__root|d__Bacteria|p__Bacteroidota|c__Bacteroidia|o__Bacteroidales|f__Rikenellaceae|g__Alistipes|s__Alistipes finegoldii	0	0	0	0	0	0	0	1	0	0	0	0	0	0	0	0	0	0	0	0	0	0	0	0	0	0	12	0	0	0	0	0	0	0	0	0	0	0	0	0	0	0	0	0	1	0	0	54	197
n__root|d__Bacteria|p__Bacteroidota|c__Bacteroidia|o__Bacteroidales|f__Rikenellaceae|g__Alistipes|s__Alistipes onderdonkii	0	0	0	0	0	0	0	0	0	0	0	0	0	0	0	0	0	0	0	0	0	0	0	0	0	0	0	0	0	0	0	0	0	0	0	0	0	0	0	0	0	0	0	0	0	0	0	0	0
n__root|d__Bacteria|p__Bacteroidota|c__Bacteroidia|o__Bacteroidales|f__Rikenellaceae|g__Alistipes|s__Alistipes sp002358415	0	0	0	0	0	0	0	0	0	0	0	0	0	0	0	0	0	0	0	0	0	0	0	0	0	0	0	0	0	0	0	0	0	0	0	0	0	0	0	0	0	0	0	0	0	0	0	0	1
n__root|d__Bacteria|p__Bacteroidota|c__Bacteroidia|o__Bacteroidales|f__Rikenellaceae|g__Alistipes|s__Alistipes sp002362235	0	0	0	0	0	0	0	0	0	0	0	0	0	0	0	0	0	0	0	0	0	0	0	0	0	0	0	0	0	0	0	0	0	0	0	0	0	0	0	0	0	0	0	0	0	0	0	0	0
n__root|d__Bacteria|p__Bacteroidota|c__Bacteroidia|o__Bacteroidales|f__Rikenellaceae|g__Alistipes|s__Alistipes sp002428825	0	0	0	0	0	0	0	0	0	0	0	0	0	0	0	0	0	0	0	0	0	0	0	0	0	0	1	0	0	0	0	0	0	0	0	0	0	0	0	0	0	0	0	0	0	0	0	0	1
n__root|d__Bacteria|p__Bacteroidota|c__Bacteroidia|o__Bacteroidales|f__Rikenellaceae|g__Alistipes|s__Alistipes sp003979135	0	0	0	0	0	0	0	0	0	0	0	0	0	0	0	0	0	0	0	0	0	0	0	0	0	0	0	0	0	0	0	0	0	0	0	0	0	0	0	0	0	0	0	0	0	0	0	1	0
n__root|d__Bacteria|p__Bacteroidota|c__Bacteroidia|o__Bacteroidales|f__Rikenellaceae|g__Rikenella|s__Rikenella MGBC105264	0	0	0	0	0	0	0	0	0	0	0	0	0	0	0	0	0	0	0	0	0	0	0	0	0	0	0	0	0	0	0	0	0	0	0	0	0	0	0	0	0	0	0	0	0	0	0	2	0
n__root|d__Bacteria|p__Bacteroidota|c__Bacteroidia|o__Bacteroidales|f__Tannerellaceae|g__Parabacteroides|s__Parabacteroides goldsteinii	0	0	1	30	0	0	0	0	0	0	0	0	0	0	0	0	0	1	0	1	92	0	0	0	0	0	3	0	137	1	97	80	1	0	0	0	0	0	1	2	103	0	0	0	0	4	0	297	7
n__root|d__Bacteria|p__Bacteroidota|c__Bacteroidia|o__Bacteroidales|f__UBA932|g__RC9|s__RC9 MGBC104799	0	0	0	0	0	0	0	0	0	0	0	0	0	0	0	0	0	0	0	0	0	0	0	0	0	0	0	0	0	0	0	0	0	0	0	0	0	0	0	0	0	0	0	0	0	0	0	0	0
n__root|d__Bacteria|p__Bacteroidota|c__Bacteroidia|o__Bacteroidales|f__UBA932|g__RC9|s__RC9 sp002298075	0	0	0	0	0	0	0	0	0	0	0	0	0	0	0	0	0	0	0	0	0	0	0	0	0	0	0	0	0	0	0	0	0	0	0	0	0	0	0	0	0	0	0	0	0	0	5	0	0
n__root|d__Bacteria|p__Campylobacterota|c__Campylobacteria|o__Campylobacterales|f__Helicobacteraceae|g__Helicobacter_C|s__Helicobacter_C typhlonius	0	0	0	0	0	0	0	0	0	0	0	0	0	0	0	0	0	0	0	0	0	0	0	0	0	0	0	0	0	0	0	0	0	0	0	0	0	0	0	0	0	0	0	0	0	0	0	2	0
n__root|d__Bacteria|p__Cyanobacteria|c__Vampirovibrionia|o__Gastranaerophilales|f__Gastranaerophilales_NOV|g__Gastranaerophilales_NOV|s__Gastranaerophilales_NOV MGBC142924	0	0	0	0	0	0	0	0	0	0	0	0	0	0	0	0	0	0	0	1	0	0	0	0	0	0	0	0	0	0	0	0	0	0	0	0	0	0	0	0	0	0	0	0	0	0	0	1	4
n__root|d__Bacteria|p__Deferribacterota|c__Deferribacteres|o__Deferribacterales|f__Mucispirillaceae|g__Mucispirillum|s__Mucispirillum MGBC140179	0	0	0	0	0	0	0	0	0	0	0	0	0	0	0	0	0	0	0	0	0	0	0	0	0	0	0	0	0	0	0	0	0	0	0	0	0	0	0	0	0	0	0	0	0	0	0	0	1
n__root|d__Bacteria|p__Deferribacterota|c__Deferribacteres|o__Deferribacterales|f__Mucispirillaceae|g__Mucispirillum|s__Mucispirillum schaedleri	0	0	0	0	0	0	0	0	0	0	0	0	0	0	0	1	0	0	0	0	0	0	0	0	0	0	0	0	0	0	0	0	0	0	0	1	0	1	0	0	0	0	0	0	0	0	0	119	2
n__root|d__Bacteria|p__Desulfobacterota|c__Desulfovibrionia|o__Desulfovibrionales|f__Desulfovibrionaceae|g__Bilophila|s__Bilophila MGBC136875	0	0	0	0	0	0	0	0	0	0	0	0	0	0	0	0	0	0	0	0	0	0	0	0	0	0	0	0	0	0	0	0	0	0	0	0	0	0	0	0	0	0	0	0	0	0	0	0	0
n__root|d__Bacteria|p__Desulfobacterota|c__Desulfovibrionia|o__Desulfovibrionales|f__Desulfovibrionaceae|g__Bilophila|s__Bilophila MGBC136929	0	0	0	0	0	0	0	0	0	0	0	0	0	0	0	0	0	0	0	0	0	0	0	0	0	0	1	0	0	0	0	0	0	0	0	0	0	0	0	0	0	0	0	0	0	0	0	8	0
n__root|d__Bacteria|p__Desulfobacterota|c__Desulfovibrionia|o__Desulfovibrionales|f__Desulfovibrionaceae|g__Desulfovibrio|s__Desulfovibrio MGBC000161	0	0	0	0	0	0	0	0	0	0	0	0	0	0	0	0	0	0	0	0	0	0	0	0	0	0	0	0	1	0	0	0	0	0	0	0	0	0	0	0	0	0	0	0	0	0	0	0	1
n__root|d__Bacteria|p__Desulfobacterota|c__Desulfovibrionia|o__Desulfovibrionales|f__Desulfovibrionaceae|g__Desulfovibrio|s__Desulfovibrio MGBC129232	0	0	0	0	0	0	0	0	2	0	0	0	0	0	0	0	1	0	0	0	0	0	0	0	0	0	16	5	1	0	0	15	1	1	0	0	0	0	1	0	0	1	1	2	0	0	283	1113	133
n__root|d__Bacteria|p__Desulfobacterota|c__Desulfovibrionia|o__Desulfovibrionales|f__Desulfovibrionaceae|g__Desulfovibrio|s__Desulfovibrio MGBC159935	0	0	0	0	0	0	0	0	0	0	0	0	0	0	0	0	0	0	0	0	0	0	0	0	0	0	0	0	0	0	0	0	0	0	0	0	0	0	0	0	0	0	0	0	0	0	0	0	1
n__root|d__Bacteria|p__Desulfobacterota|c__Desulfovibrionia|o__Desulfovibrionales|f__Desulfovibrionaceae|g__Mailhella|s__Mailhella MGBC107932	18	0	0	0	0	0	0	0	0	0	0	0	13	0	0	0	0	0	0	1	0	0	0	0	0	0	48	13	0	0	0	1	0	0	0	0	0	0	0	30	0	0	0	33	0	0	59	156	98
n__root|d__Bacteria|p__Desulfobacterota|c__Desulfovibrionia|o__Desulfovibrionales|f__Desulfovibrionaceae|g__Mailhella|s__Mailhella sp003512875	0	0	0	0	0	0	0	0	0	0	0	0	0	0	0	0	0	0	0	0	0	0	0	0	0	0	0	0	0	0	0	0	0	0	0	0	0	0	0	0	0	0	0	0	0	0	0	0	0
n__root|d__Bacteria|p__Elusimicrobiota|c__Elusimicrobia|o__Elusimicrobiales|f__Elusimicrobiaceae|g__UBA1436|s__UBA1436 MGBC103454	0	0	0	0	0	0	0	0	0	0	0	0	0	0	0	0	0	0	0	0	0	0	0	0	0	0	0	0	0	0	0	0	0	0	0	0	0	0	0	0	0	0	0	0	0	0	0	0	28
n__root|d__Bacteria|p__Firmicutes_A|c__Clostridia_A|o__Christensenellales|f__Borkfalkiaceae|g__Borkfalkiaceae_NOV|s__Borkfalkiaceae_NOV MGBC107413	0	0	0	0	0	0	0	0	0	0	0	0	0	0	0	0	0	0	0	0	0	0	0	0	0	0	0	0	0	0	0	0	0	0	0	0	0	0	0	0	0	0	0	0	0	0	0	0	6
n__root|d__Bacteria|p__Firmicutes_A|c__Clostridia_A|o__Christensenellales|f__Borkfalkiaceae|g__Borkfalkiaceae_NOV|s__Borkfalkiaceae_NOV MGBC135946	0	0	0	0	0	0	0	0	0	0	0	0	0	0	0	0	0	0	0	0	0	0	0	0	0	0	0	0	0	0	0	0	0	0	0	0	0	0	0	0	0	0	0	0	0	0	0	0	0
n__root|d__Bacteria|p__Firmicutes_A|c__Clostridia_A|o__Christensenellales|f__Borkfalkiaceae|g__Borkfalkiaceae_NOV|s__Borkfalkiaceae_NOV MGBC146938	0	0	0	0	0	0	0	0	0	0	0	0	0	0	0	0	0	0	0	0	0	0	0	0	0	0	0	0	0	0	0	0	0	0	0	0	0	0	0	0	0	0	0	0	0	0	0	0	0
n__root|d__Bacteria|p__Firmicutes_A|c__Clostridia_A|o__Christensenellales|f__Borkfalkiaceae|g__Borkfalkiaceae_NOV|s__Borkfalkiaceae_NOV MGBC157066	0	0	0	0	0	0	0	0	0	0	0	0	0	0	0	0	0	0	0	0	0	0	0	0	0	0	0	0	1	0	0	0	0	0	0	0	0	0	0	0	0	0	0	0	0	0	0	0	0
n__root|d__Bacteria|p__Firmicutes_A|c__Clostridia_A|o__Christensenellales|f__Borkfalkiaceae|g__UBA11940|s__UBA11940 MGBC104819	0	0	0	0	0	0	0	0	0	0	0	0	0	0	0	0	0	1	0	1	1	0	0	0	0	0	0	0	0	0	0	0	0	0	0	0	0	0	0	0	0	0	0	0	0	0	0	22	15
n__root|d__Bacteria|p__Firmicutes_A|c__Clostridia_A|o__Christensenellales|f__Borkfalkiaceae|g__UBA11940|s__UBA11940 MGBC106726	0	0	0	0	0	0	0	0	0	0	0	0	0	0	0	0	0	0	0	0	0	0	0	0	0	0	0	0	0	0	0	0	0	0	0	0	0	0	0	0	0	0	0	0	0	0	0	0	0
n__root|d__Bacteria|p__Firmicutes_A|c__Clostridia_A|o__Christensenellales|f__Borkfalkiaceae|g__UBA11940|s__UBA11940 MGBC114492	0	0	0	0	0	0	0	0	0	0	0	0	0	0	0	0	0	0	0	0	0	0	0	0	0	0	0	0	0	0	0	0	0	0	0	0	0	0	0	0	0	0	0	0	0	0	0	0	0
n__root|d__Bacteria|p__Firmicutes_A|c__Clostridia_A|o__Christensenellales|f__Borkfalkiaceae|g__UBA11940|s__UBA11940 MGBC134176	0	0	0	0	0	0	0	0	0	0	0	0	0	0	0	0	0	0	0	0	0	0	0	0	0	0	0	0	0	0	0	0	0	0	0	0	0	0	0	0	0	0	0	0	0	0	0	0	1
n__root|d__Bacteria|p__Firmicutes_A|c__Clostridia_A|o__Christensenellales|f__Borkfalkiaceae|g__UBA11940|s__UBA11940 MGBC162018	0	0	0	0	0	0	0	0	0	0	0	0	0	0	0	0	0	0	0	0	0	0	0	0	0	0	0	0	0	0	0	0	0	0	0	0	0	0	0	0	0	0	0	0	0	0	0	0	11
n__root|d__Bacteria|p__Firmicutes_A|c__Clostridia_A|o__Christensenellales|f__Borkfalkiaceae|g__UBA11940|s__UBA11940 sp003979335	0	0	0	0	0	0	0	0	0	0	0	0	0	0	0	0	0	0	0	0	0	0	0	0	0	0	0	0	0	0	0	0	0	0	0	0	0	0	0	0	0	0	0	0	0	0	0	0	1
n__root|d__Bacteria|p__Firmicutes_A|c__Clostridia_A|o__Christensenellales|f__Borkfalkiaceae|g__UMGS1004|s__UMGS1004 MGBC130616	0	0	0	0	0	0	0	0	0	0	0	0	0	0	0	0	0	0	0	0	0	0	0	0	0	0	0	0	0	0	0	0	0	0	0	0	0	0	0	0	0	0	0	0	0	0	0	0	0
n__root|d__Bacteria|p__Firmicutes_A|c__Clostridia_A|o__Christensenellales|f__Borkfalkiaceae|g__UMGS1004|s__UMGS1004 MGBC162833	0	0	0	0	0	0	0	0	0	0	0	0	0	0	0	0	0	0	0	0	0	0	0	0	0	0	0	0	0	0	0	0	0	0	0	0	0	0	0	0	0	0	0	0	0	0	0	0	0
n__root|d__Bacteria|p__Firmicutes_A|c__Clostridia_A|o__Christensenellales|f__Borkfalkiaceae|g__UMGS1004|s__UMGS1004 MGBC162943	0	0	0	0	0	0	0	0	0	0	0	0	0	0	0	0	0	0	0	0	0	0	0	0	0	0	0	0	0	0	0	1	0	0	0	0	0	0	0	0	0	0	0	0	0	0	0	0	14
n__root|d__Bacteria|p__Firmicutes_A|c__Clostridia_A|o__Christensenellales|f__CAG-314|g__CAG-1435|s__CAG-1435 MGBC153675	0	0	0	0	0	0	0	0	0	0	0	0	0	0	0	0	0	0	0	0	0	0	0	0	0	0	0	0	0	0	0	0	0	0	0	0	0	0	0	0	0	0	0	0	0	0	3	0	0
n__root|d__Bacteria|p__Firmicutes_A|c__Clostridia_A|o__Christensenellales|f__CAG-552|g__CAG-552_NOV|s__CAG-552_NOV MGBC113161	0	0	0	0	0	0	0	0	0	0	0	0	0	0	0	0	0	0	0	0	0	0	0	0	0	0	0	0	0	0	0	0	0	0	0	0	0	0	0	0	0	0	0	0	0	0	0	0	1
n__root|d__Bacteria|p__Firmicutes_A|c__Clostridia_A|o__Christensenellales|f__CAG-552|g__CAG-552_NOV|s__CAG-552_NOV MGBC159744	0	0	0	0	0	0	0	0	0	0	0	0	0	0	0	0	0	0	0	0	0	0	0	0	0	0	0	0	0	0	0	0	0	0	0	0	0	0	0	0	0	0	0	0	0	0	0	0	1
n__root|d__Bacteria|p__Firmicutes_A|c__Clostridia_A|o__Christensenellales|f__CAG-552|g__CAG-552_NOV|s__CAG-552_NOV MGBC162876	0	0	0	0	0	0	0	0	0	0	0	0	0	0	0	0	0	0	0	0	0	0	0	0	0	0	0	0	0	0	0	0	2	0	0	0	0	0	0	0	0	0	0	0	0	0	0	0	10
n__root|d__Bacteria|p__Firmicutes_A|c__Clostridia_A|o__Christensenellales|f__Christensenellaceae|g__QANA01|s__QANA01 MGBC163952	0	0	0	0	0	0	0	0	0	0	0	0	0	0	0	0	0	0	0	0	0	0	0	0	0	0	0	0	0	0	0	0	0	0	0	0	0	0	0	0	0	0	0	0	0	0	0	83	6
n__root|d__Bacteria|p__Firmicutes_A|c__Clostridia_A|o__Christensenellales|f__Christensenellales_NOV|g__Christensenellales_NOV|s__Christensenellales_NOV MGBC129327	0	0	0	0	0	0	0	0	0	0	0	0	0	0	0	0	0	0	0	0	0	0	0	0	0	0	0	0	0	0	0	0	0	0	0	0	0	0	0	0	0	0	0	0	0	0	0	0	1
n__root|d__Bacteria|p__Firmicutes_A|c__Clostridia_A|o__Christensenellales|f__UBA1242|g__UBA7862|s__UBA7862 MGBC128010	0	0	0	0	0	0	0	0	0	0	0	0	0	0	0	0	0	0	0	0	0	0	0	0	0	0	0	0	0	0	0	0	0	0	0	0	0	0	0	0	0	0	0	0	0	0	0	1	0
n__root|d__Bacteria|p__Firmicutes_A|c__Clostridia_A|o__Christensenellales|f__UBA3700|g__UBA3700_NOV|s__UBA3700_NOV MGBC105053	0	0	0	0	0	0	0	0	0	0	0	0	0	0	0	0	71	0	0	0	0	0	0	0	0	0	0	0	0	0	0	0	0	0	0	0	0	0	0	0	0	0	0	0	0	0	0	0	0
n__root|d__Bacteria|p__Firmicutes_A|c__Clostridia_A|o__Christensenellales|f__UBA3700|g__UBA3700_NOV|s__UBA3700_NOV MGBC118395	0	0	0	0	0	0	0	0	0	0	0	0	0	0	0	0	0	0	0	0	0	0	0	0	0	0	0	0	0	0	0	0	0	0	0	0	0	0	0	0	0	0	1	0	0	0	0	0	0
n__root|d__Bacteria|p__Firmicutes_A|c__Clostridia_A|o__Christensenellales|f__UBA3700|g__UBA3700_NOV|s__UBA3700_NOV MGBC128953	0	0	0	0	0	0	0	0	0	0	0	0	0	0	0	0	0	0	0	0	0	0	0	0	0	0	0	0	0	0	0	0	0	0	0	0	0	0	0	0	0	0	0	0	0	0	1	0	0
n__root|d__Bacteria|p__Firmicutes_A|c__Clostridia_A|o__Christensenellales|f__UBA3700|g__UBA3700|s__UBA3700 MGBC114095	0	0	0	0	0	0	0	0	0	0	0	0	0	0	0	0	0	0	0	0	0	0	0	0	0	0	1	0	0	0	6	0	0	0	0	0	0	0	0	0	0	0	0	0	0	0	2	0	0
n__root|d__Bacteria|p__Firmicutes_A|c__Clostridia|o__Lachnospirales|f__Anaerotignaceae|g__Anaerotignum|s__Anaerotignum MGBC136833	0	0	0	0	0	0	0	0	0	0	0	0	0	0	0	0	0	81	0	0	0	0	1	0	0	0	0	0	0	0	0	1	0	1	0	0	0	0	0	0	0	1	0	0	0	95	0	19	20
n__root|d__Bacteria|p__Firmicutes_A|c__Clostridia|o__Lachnospirales|f__Lachnospiraceae|g__14-2|s__14-2 MGBC000118	0	0	0	0	0	0	0	0	0	0	0	0	0	0	0	0	0	0	0	0	0	0	0	0	0	0	1	0	0	0	0	0	0	0	0	0	0	0	0	0	0	0	0	0	0	0	0	0	7
n__root|d__Bacteria|p__Firmicutes_A|c__Clostridia|o__Lachnospirales|f__Lachnospiraceae|g__14-2|s__14-2 MGBC000170	0	0	0	0	0	0	0	0	2	1	0	0	1	0	0	0	0	1	2	1	0	0	5	0	0	3	97	136	2	0	7	9	16	0	4	0	0	0	1	0	58	0	243	1	0	1	0	61	19
n__root|d__Bacteria|p__Firmicutes_A|c__Clostridia|o__Lachnospirales|f__Lachnospiraceae|g__14-2|s__14-2 MGBC000495	0	0	0	0	0	0	0	0	0	0	0	0	0	0	0	0	0	0	0	0	0	0	0	0	0	0	0	0	0	0	0	0	0	0	0	0	0	0	0	0	0	0	0	0	0	0	0	0	0
n__root|d__Bacteria|p__Firmicutes_A|c__Clostridia|o__Lachnospirales|f__Lachnospiraceae|g__14-2|s__14-2 MGBC101638	0	0	0	0	0	0	0	0	0	0	0	0	0	0	0	0	0	0	0	0	0	0	0	0	0	0	0	0	0	0	0	0	0	0	0	0	0	0	0	0	0	0	0	0	0	0	0	78	0
n__root|d__Bacteria|p__Firmicutes_A|c__Clostridia|o__Lachnospirales|f__Lachnospiraceae|g__14-2|s__14-2 MGBC104031	0	0	0	0	0	0	0	0	0	0	0	0	0	0	0	0	0	0	0	0	0	0	0	0	0	0	1	0	0	0	0	1	0	0	2	0	0	0	0	0	0	0	0	0	0	0	0	21	5
n__root|d__Bacteria|p__Firmicutes_A|c__Clostridia|o__Lachnospirales|f__Lachnospiraceae|g__14-2|s__14-2 MGBC122324	0	0	0	0	0	0	0	0	0	0	0	0	0	0	0	0	0	0	0	0	0	0	0	0	0	0	0	0	0	0	0	0	0	0	0	0	0	0	0	0	0	0	0	0	0	0	0	0	0
n__root|d__Bacteria|p__Firmicutes_A|c__Clostridia|o__Lachnospirales|f__Lachnospiraceae|g__14-2|s__14-2 MGBC164316	0	0	0	0	0	0	0	0	0	0	0	0	0	0	0	0	0	0	0	0	0	0	0	0	0	0	0	0	0	0	0	0	1	0	0	0	0	0	0	0	0	0	0	0	0	0	0	0	0
n__root|d__Bacteria|p__Firmicutes_A|c__Clostridia|o__Lachnospirales|f__Lachnospiraceae|g__14-2|s__14-2 MGBC167004	0	0	0	0	0	0	0	0	0	0	0	0	0	0	0	0	0	3	0	0	0	0	0	0	0	0	1	1	0	0	0	0	0	0	0	0	0	0	0	0	0	0	0	0	0	2	0	0	1
n__root|d__Bacteria|p__Firmicutes_A|c__Clostridia|o__Lachnospirales|f__Lachnospiraceae|g__14-2|s__14-2 sp000403255	0	0	0	0	0	0	0	0	0	0	0	0	0	0	0	0	0	0	0	0	0	0	0	0	0	0	0	0	0	0	0	0	0	0	0	0	0	0	0	0	0	0	0	0	0	0	0	1	1
n__root|d__Bacteria|p__Firmicutes_A|c__Clostridia|o__Lachnospirales|f__Lachnospiraceae|g__14-2|s__14-2 sp000403315	0	0	0	0	0	0	0	0	0	0	0	0	0	0	0	0	0	0	0	0	0	0	0	0	0	0	0	0	0	0	2	0	0	0	0	0	0	0	0	1	0	0	0	0	0	0	0	0	0
n__root|d__Bacteria|p__Firmicutes_A|c__Clostridia|o__Lachnospirales|f__Lachnospiraceae|g__14-2|s__14-2 sp000403845	0	0	0	0	0	0	0	0	0	0	0	0	0	0	0	0	7	0	0	0	0	0	0	0	0	0	0	0	0	0	0	0	0	0	0	0	0	0	0	0	0	0	0	0	0	0	0	17	1
n__root|d__Bacteria|p__Firmicutes_A|c__Clostridia|o__Lachnospirales|f__Lachnospiraceae|g__14-2|s__14-2 sp004793545	0	0	0	0	0	0	0	0	0	0	0	0	0	0	0	0	0	0	0	0	0	0	0	0	0	0	0	0	0	0	0	0	0	0	0	0	0	0	0	0	0	0	0	0	0	0	0	0	2
n__root|d__Bacteria|p__Firmicutes_A|c__Clostridia|o__Lachnospirales|f__Lachnospiraceae|g__1XD42-69|s__1XD42-69 MGBC117378	0	0	0	0	0	1	0	0	0	0	0	0	0	0	0	0	8	0	1	0	0	0	0	1	0	0	0	0	0	65	0	2	0	1	0	42	0	0	0	0	0	0	0	0	0	0	0	6	12
n__root|d__Bacteria|p__Firmicutes_A|c__Clostridia|o__Lachnospirales|f__Lachnospiraceae|g__1XD42-69|s__1XD42-69 MGBC128780	0	0	0	0	0	0	0	0	0	117	0	0	0	0	0	0	0	4	0	4	3	1	0	0	0	2	3	1	1	0	0	3	0	0	0	0	0	1	0	0	0	0	7	2	0	350	0	985	21
n__root|d__Bacteria|p__Firmicutes_A|c__Clostridia|o__Lachnospirales|f__Lachnospiraceae|g__1XD42-69|s__1XD42-69 MGBC129998	0	0	0	0	0	0	0	0	0	0	0	0	0	0	0	0	1	0	2	1	1	0	0	0	0	1	0	2	0	0	144	140	1	0	0	0	0	0	0	0	0	0	126	2	0	0	0	93	15
n__root|d__Bacteria|p__Firmicutes_A|c__Clostridia|o__Lachnospirales|f__Lachnospiraceae|g__1XD42-69|s__1XD42-69 MGBC163511	0	0	0	0	0	0	0	0	0	0	0	0	0	0	0	0	0	0	0	0	0	0	0	0	0	0	0	0	0	0	0	0	0	0	0	0	0	0	0	0	0	0	0	0	0	0	0	0	0
n__root|d__Bacteria|p__Firmicutes_A|c__Clostridia|o__Lachnospirales|f__Lachnospiraceae|g__1XD42-69|s__1XD42-69 MGBC163558	0	0	0	0	0	0	0	0	0	0	0	0	0	0	0	0	0	0	0	0	0	0	0	0	0	0	0	0	0	0	0	0	0	0	0	0	0	0	0	0	0	0	0	0	0	0	0	0	10
n__root|d__Bacteria|p__Firmicutes_A|c__Clostridia|o__Lachnospirales|f__Lachnospiraceae|g__1XD42-69|s__1XD42-69 sp003612565	0	0	0	0	0	0	0	0	0	0	0	0	0	0	0	0	0	0	0	0	0	0	0	0	0	0	0	0	0	0	0	0	0	0	0	0	0	0	0	0	0	0	0	0	0	0	0	0	0
n__root|d__Bacteria|p__Firmicutes_A|c__Clostridia|o__Lachnospirales|f__Lachnospiraceae|g__1XD8-76|s__1XD8-76 MGBC108016	0	0	0	0	0	0	0	0	0	0	0	0	0	0	0	0	0	0	0	0	0	0	0	0	0	0	0	0	0	0	0	0	0	0	0	0	1	0	0	0	0	0	0	0	0	0	0	40	1
n__root|d__Bacteria|p__Firmicutes_A|c__Clostridia|o__Lachnospirales|f__Lachnospiraceae|g__1XD8-76|s__1XD8-76 MGBC135302	0	0	0	0	0	0	0	0	0	0	0	0	0	0	0	0	0	0	0	0	0	0	0	0	0	0	0	0	0	0	0	12	0	0	0	0	0	0	0	0	0	0	0	0	0	0	0	6	0
n__root|d__Bacteria|p__Firmicutes_A|c__Clostridia|o__Lachnospirales|f__Lachnospiraceae|g__1XD8-76|s__1XD8-76 sp003611955	0	0	0	0	0	1	0	0	0	0	0	0	0	0	0	0	0	0	0	0	0	0	0	0	0	0	0	0	0	0	0	0	0	0	0	0	0	0	0	0	0	0	0	0	0	0	0	4	0
n__root|d__Bacteria|p__Firmicutes_A|c__Clostridia|o__Lachnospirales|f__Lachnospiraceae|g__AF33-28|s__AF33-28 MGBC164422	0	0	0	0	0	0	0	0	0	0	0	0	0	0	0	0	0	0	0	0	0	0	0	0	0	0	0	0	0	0	0	1	0	0	0	0	0	0	0	0	0	0	0	0	0	0	0	4	1
n__root|d__Bacteria|p__Firmicutes_A|c__Clostridia|o__Lachnospirales|f__Lachnospiraceae|g__Acetatifactor|s__Acetatifactor MGBC000219	0	0	0	0	0	0	0	0	0	0	0	0	0	0	0	0	0	0	0	0	0	0	6	0	0	0	48	0	0	0	0	0	0	0	0	0	0	0	0	0	0	0	0	0	0	0	0	1	3
n__root|d__Bacteria|p__Firmicutes_A|c__Clostridia|o__Lachnospirales|f__Lachnospiraceae|g__Acetatifactor|s__Acetatifactor MGBC100080	0	0	0	0	0	0	0	0	0	0	0	0	0	0	0	0	0	0	0	0	0	0	0	0	0	0	1	0	0	0	0	0	0	0	0	0	0	0	0	0	0	0	0	0	0	0	0	0	0
n__root|d__Bacteria|p__Firmicutes_A|c__Clostridia|o__Lachnospirales|f__Lachnospiraceae|g__Acetatifactor|s__Acetatifactor MGBC100310	0	0	0	0	0	0	0	0	0	0	0	0	0	0	0	0	0	0	0	0	0	0	0	0	0	0	0	0	0	0	0	0	0	0	0	0	0	0	0	0	0	0	0	0	0	0	0	2	0
n__root|d__Bacteria|p__Firmicutes_A|c__Clostridia|o__Lachnospirales|f__Lachnospiraceae|g__Acetatifactor|s__Acetatifactor MGBC105242	0	0	0	0	0	0	0	0	0	0	0	0	0	0	0	0	0	0	0	0	0	0	0	0	0	0	0	0	0	0	0	1	0	0	0	0	0	0	0	0	0	0	0	0	0	0	0	0	0
n__root|d__Bacteria|p__Firmicutes_A|c__Clostridia|o__Lachnospirales|f__Lachnospiraceae|g__Acetatifactor|s__Acetatifactor MGBC107221	0	0	0	0	0	0	0	0	0	0	0	0	0	0	0	0	0	0	0	0	0	0	0	0	0	0	0	0	0	0	0	0	0	0	0	0	0	0	0	0	0	0	0	0	0	0	0	0	2
n__root|d__Bacteria|p__Firmicutes_A|c__Clostridia|o__Lachnospirales|f__Lachnospiraceae|g__Acetatifactor|s__Acetatifactor MGBC107450	0	0	0	0	0	0	0	0	0	0	0	0	0	0	0	0	0	0	0	0	0	0	0	0	0	0	0	0	0	0	0	0	0	0	0	0	0	0	0	0	0	0	0	0	0	0	0	0	2
n__root|d__Bacteria|p__Firmicutes_A|c__Clostridia|o__Lachnospirales|f__Lachnospiraceae|g__Acetatifactor|s__Acetatifactor MGBC108232	0	0	0	0	0	0	0	0	0	0	0	0	0	0	0	0	0	0	0	0	0	0	0	0	0	0	1	0	0	0	0	0	1	0	0	0	0	0	0	0	0	0	0	0	0	0	0	8	1
n__root|d__Bacteria|p__Firmicutes_A|c__Clostridia|o__Lachnospirales|f__Lachnospiraceae|g__Acetatifactor|s__Acetatifactor MGBC113998	0	0	0	0	0	0	0	0	1	0	0	0	0	0	0	0	0	0	0	0	0	0	7	0	0	0	26	0	1	0	0	0	6	1	0	0	0	0	0	0	0	0	0	0	0	1	0	170	26
n__root|d__Bacteria|p__Firmicutes_A|c__Clostridia|o__Lachnospirales|f__Lachnospiraceae|g__Acetatifactor|s__Acetatifactor MGBC117628	0	0	0	0	0	0	0	0	0	0	0	0	0	0	0	0	0	0	0	0	0	0	0	0	0	0	7	0	0	0	0	10	0	0	0	0	0	0	0	0	0	0	12	0	0	0	0	3	2
n__root|d__Bacteria|p__Firmicutes_A|c__Clostridia|o__Lachnospirales|f__Lachnospiraceae|g__Acetatifactor|s__Acetatifactor MGBC118768	0	0	0	0	0	0	0	0	0	0	0	0	0	0	0	0	0	0	0	0	0	1	0	0	0	0	0	0	0	0	0	1	0	0	0	0	0	0	0	0	0	0	0	0	0	0	0	54	2
n__root|d__Bacteria|p__Firmicutes_A|c__Clostridia|o__Lachnospirales|f__Lachnospiraceae|g__Acetatifactor|s__Acetatifactor MGBC122974	0	0	0	0	0	0	0	0	0	0	0	0	0	0	0	0	0	0	0	0	0	0	0	0	0	0	0	0	0	0	0	0	0	0	0	0	0	0	0	0	0	0	0	0	0	0	0	7	0
n__root|d__Bacteria|p__Firmicutes_A|c__Clostridia|o__Lachnospirales|f__Lachnospiraceae|g__Acetatifactor|s__Acetatifactor MGBC129547	0	0	0	0	0	0	0	0	0	0	0	0	0	0	0	0	0	0	0	0	0	0	0	0	0	0	63	0	0	0	0	0	0	0	0	0	0	1	0	0	0	0	22	10	0	0	0	43	29
n__root|d__Bacteria|p__Firmicutes_A|c__Clostridia|o__Lachnospirales|f__Lachnospiraceae|g__Acetatifactor|s__Acetatifactor MGBC129690	0	0	0	0	0	0	0	0	0	0	0	0	0	0	0	0	0	0	0	0	0	0	31	0	0	0	77	0	0	0	0	1	0	0	0	1	0	0	0	0	0	0	0	1	0	0	0	167	18
n__root|d__Bacteria|p__Firmicutes_A|c__Clostridia|o__Lachnospirales|f__Lachnospiraceae|g__Acetatifactor|s__Acetatifactor MGBC130773	0	0	0	0	0	0	0	0	0	0	0	0	0	0	0	0	0	0	0	0	0	0	0	0	0	0	29	0	3	0	0	1	0	0	0	0	0	0	0	0	0	0	0	0	0	0	0	71	20
n__root|d__Bacteria|p__Firmicutes_A|c__Clostridia|o__Lachnospirales|f__Lachnospiraceae|g__Acetatifactor|s__Acetatifactor MGBC130908	0	0	0	1	0	0	0	0	0	0	0	0	0	1	0	0	0	0	0	0	0	0	0	0	0	2	363	0	0	0	0	0	0	0	1	0	1	2	0	2	0	0	1	0	0	0	0	1368	604
n__root|d__Bacteria|p__Firmicutes_A|c__Clostridia|o__Lachnospirales|f__Lachnospiraceae|g__Acetatifactor|s__Acetatifactor MGBC140040	0	0	0	0	0	0	0	0	0	0	0	0	0	0	0	0	0	0	0	0	0	0	0	0	0	0	0	0	0	0	0	0	0	0	0	0	0	0	0	0	0	0	0	0	0	0	0	0	1
n__root|d__Bacteria|p__Firmicutes_A|c__Clostridia|o__Lachnospirales|f__Lachnospiraceae|g__Acetatifactor|s__Acetatifactor MGBC146413	0	0	0	0	0	0	0	0	0	0	0	0	0	0	0	0	0	0	0	0	0	0	0	0	0	0	0	0	0	0	0	0	0	0	0	0	0	0	0	0	0	0	0	0	0	0	0	0	0
n__root|d__Bacteria|p__Firmicutes_A|c__Clostridia|o__Lachnospirales|f__Lachnospiraceae|g__Acetatifactor|s__Acetatifactor MGBC147959	0	0	0	0	0	0	0	0	0	0	0	0	0	0	0	0	0	0	0	0	0	0	0	0	0	0	0	0	0	0	0	0	0	0	0	0	0	0	0	0	0	0	0	0	0	0	0	0	1
n__root|d__Bacteria|p__Firmicutes_A|c__Clostridia|o__Lachnospirales|f__Lachnospiraceae|g__Acetatifactor|s__Acetatifactor MGBC159247	0	0	0	0	0	0	0	0	0	0	0	0	0	0	0	0	0	1	0	0	0	0	0	0	0	0	0	0	0	0	0	0	1	0	0	0	0	0	0	0	0	0	0	0	0	0	0	3	56
n__root|d__Bacteria|p__Firmicutes_A|c__Clostridia|o__Lachnospirales|f__Lachnospiraceae|g__Acetatifactor|s__Acetatifactor MGBC162151	0	0	0	0	0	0	0	0	0	0	0	0	0	0	0	0	0	0	0	0	0	0	0	0	0	0	0	0	0	0	0	0	0	0	0	0	0	0	0	0	0	0	0	0	0	0	0	0	0
n__root|d__Bacteria|p__Firmicutes_A|c__Clostridia|o__Lachnospirales|f__Lachnospiraceae|g__Acetatifactor|s__Acetatifactor MGBC163656	0	0	0	0	0	0	0	0	0	0	0	0	0	0	0	0	0	0	0	0	0	0	0	0	0	0	0	0	0	0	0	0	0	0	0	0	0	0	0	0	0	0	0	0	0	0	0	1	0
n__root|d__Bacteria|p__Firmicutes_A|c__Clostridia|o__Lachnospirales|f__Lachnospiraceae|g__Acetatifactor|s__Acetatifactor MGBC165149	0	0	0	0	0	0	0	0	0	0	0	0	0	0	0	0	0	0	0	0	0	0	0	0	0	0	0	0	0	0	0	0	0	0	0	0	0	0	0	0	0	0	0	1	0	0	0	1	1
n__root|d__Bacteria|p__Firmicutes_A|c__Clostridia|o__Lachnospirales|f__Lachnospiraceae|g__Acetatifactor|s__Acetatifactor muris	0	0	0	0	0	0	0	0	0	0	0	0	0	0	0	0	0	0	0	0	0	0	0	0	0	0	0	1	0	0	0	1	0	0	0	0	0	0	0	0	0	0	0	0	0	1	0	0	0
n__root|d__Bacteria|p__Firmicutes_A|c__Clostridia|o__Lachnospirales|f__Lachnospiraceae|g__Acetatifactor|s__Acetatifactor sp003612485	0	0	0	0	0	0	0	0	0	0	0	0	0	0	0	0	0	0	0	0	0	0	0	0	0	14	0	0	5	0	0	0	0	0	0	6	0	0	4	0	0	0	0	0	0	0	0	15	6
n__root|d__Bacteria|p__Firmicutes_A|c__Clostridia|o__Lachnospirales|f__Lachnospiraceae|g__An181|s__An181 MGBC129736	0	0	0	0	0	0	0	0	0	0	0	0	0	0	0	0	0	0	0	0	0	0	0	0	0	0	0	0	0	0	0	0	0	0	0	0	0	0	0	0	0	0	0	0	0	0	0	0	0
n__root|d__Bacteria|p__Firmicutes_A|c__Clostridia|o__Lachnospirales|f__Lachnospiraceae|g__Blautia|s__Blautia coccoides_A	0	0	0	0	0	0	0	0	0	0	0	0	0	0	0	0	0	0	0	0	0	0	0	0	0	0	0	0	0	0	0	0	0	0	0	0	0	0	0	0	0	0	0	0	0	0	0	0	0
n__root|d__Bacteria|p__Firmicutes_A|c__Clostridia|o__Lachnospirales|f__Lachnospiraceae|g__CAG-303|s__CAG-303 MGBC104195	0	0	0	0	0	0	0	0	0	0	0	0	0	0	0	0	0	0	0	0	0	0	0	0	0	0	0	0	0	0	0	0	0	0	0	0	0	0	0	0	0	0	0	1	0	0	0	0	0
n__root|d__Bacteria|p__Firmicutes_A|c__Clostridia|o__Lachnospirales|f__Lachnospiraceae|g__CAG-510|s__CAG-510 sp003979355	0	0	0	0	0	0	0	0	0	0	0	0	0	0	0	0	1	0	0	0	0	0	0	0	0	0	0	0	0	0	0	0	0	0	0	0	0	0	0	0	0	0	0	0	0	0	0	4	0
n__root|d__Bacteria|p__Firmicutes_A|c__Clostridia|o__Lachnospirales|f__Lachnospiraceae|g__CAG-56|s__CAG-56 sp004793585	0	0	0	0	0	0	0	0	0	0	0	0	0	0	0	0	0	0	0	0	0	0	0	0	0	0	0	0	0	0	0	0	0	2	0	0	0	0	0	0	0	0	0	0	0	0	0	1	1
n__root|d__Bacteria|p__Firmicutes_A|c__Clostridia|o__Lachnospirales|f__Lachnospiraceae|g__CAG-590|s__CAG-590 MGBC129221	0	0	0	0	0	0	0	0	0	0	0	0	0	0	0	0	25	0	0	0	0	0	1	0	0	0	0	0	0	0	0	0	0	0	0	0	0	0	0	0	0	0	0	0	0	0	0	0	0
n__root|d__Bacteria|p__Firmicutes_A|c__Clostridia|o__Lachnospirales|f__Lachnospiraceae|g__CAG-603|s__CAG-603 MGBC121271	0	0	0	0	0	0	0	0	0	0	0	0	0	0	0	0	0	0	0	0	0	0	0	0	0	0	3	0	3	0	0	0	0	0	0	0	0	0	0	0	0	0	0	0	0	0	0	0	2
n__root|d__Bacteria|p__Firmicutes_A|c__Clostridia|o__Lachnospirales|f__Lachnospiraceae|g__CAG-81|s__CAG-81 MGBC000176	0	0	0	0	0	0	0	0	0	0	0	0	0	0	0	0	0	0	0	0	0	0	0	0	0	0	0	0	0	0	0	0	0	0	0	0	0	0	0	0	0	0	0	0	0	0	0	3	0
n__root|d__Bacteria|p__Firmicutes_A|c__Clostridia|o__Lachnospirales|f__Lachnospiraceae|g__CAG-81|s__CAG-81 MGBC118027	0	0	0	0	0	0	0	0	0	0	0	0	0	0	0	0	0	0	0	0	0	0	0	0	0	0	1	0	0	0	0	0	6	0	0	0	0	0	0	0	0	0	0	0	0	0	0	45	2
n__root|d__Bacteria|p__Firmicutes_A|c__Clostridia|o__Lachnospirales|f__Lachnospiraceae|g__CAG-81|s__CAG-81 MGBC131109	0	0	0	0	0	0	0	0	0	0	0	0	0	0	0	0	0	0	0	0	0	0	0	0	0	0	0	0	0	0	0	3	0	0	0	0	0	0	0	0	0	0	0	8	0	0	0	1	2
n__root|d__Bacteria|p__Firmicutes_A|c__Clostridia|o__Lachnospirales|f__Lachnospiraceae|g__CAG-95|s__CAG-95 MGBC000531	0	0	0	0	0	0	0	0	0	0	0	0	0	0	0	0	0	0	0	0	0	0	0	0	0	0	0	0	0	0	0	0	0	0	0	0	0	0	0	0	0	0	0	0	0	0	0	0	0
n__root|d__Bacteria|p__Firmicutes_A|c__Clostridia|o__Lachnospirales|f__Lachnospiraceae|g__CAG-95|s__CAG-95 MGBC105120	0	0	0	0	0	0	0	0	0	0	0	0	0	0	0	0	0	0	0	0	0	0	0	0	0	0	0	0	0	0	0	0	0	0	0	0	0	0	0	0	0	0	1	0	0	0	0	0	0
n__root|d__Bacteria|p__Firmicutes_A|c__Clostridia|o__Lachnospirales|f__Lachnospiraceae|g__CAG-95|s__CAG-95 MGBC105224	0	0	10	0	0	0	0	0	0	0	0	0	0	0	0	0	0	0	0	0	0	0	0	0	0	28	1	0	0	0	0	1	0	0	0	0	0	0	0	0	1	0	0	0	0	0	1	6	3
n__root|d__Bacteria|p__Firmicutes_A|c__Clostridia|o__Lachnospirales|f__Lachnospiraceae|g__CAG-95|s__CAG-95 MGBC108766	0	0	0	0	0	0	0	0	0	0	0	0	0	0	0	0	0	0	0	0	0	0	0	0	0	0	1	0	0	0	0	0	2	0	0	0	0	0	0	0	0	0	0	0	0	0	0	29	5
n__root|d__Bacteria|p__Firmicutes_A|c__Clostridia|o__Lachnospirales|f__Lachnospiraceae|g__CAG-95|s__CAG-95 MGBC114603	0	0	0	0	0	0	0	0	0	0	0	0	0	0	0	0	3	0	0	0	0	0	0	0	0	0	5	0	0	0	0	3	1	0	0	0	0	0	10	0	0	0	0	0	0	0	0	13	1
n__root|d__Bacteria|p__Firmicutes_A|c__Clostridia|o__Lachnospirales|f__Lachnospiraceae|g__CAG-95|s__CAG-95 MGBC140131	0	0	0	0	0	0	0	0	0	0	0	0	0	0	0	0	0	0	0	0	0	0	0	0	0	0	0	0	0	0	0	0	0	0	0	0	0	0	0	0	0	0	0	0	0	0	0	1	0
n__root|d__Bacteria|p__Firmicutes_A|c__Clostridia|o__Lachnospirales|f__Lachnospiraceae|g__CAG-95|s__CAG-95 MGBC161056	0	0	0	0	0	0	0	0	0	0	0	0	0	0	0	0	0	0	0	0	0	0	0	0	0	0	0	0	0	0	0	0	0	1	0	0	0	0	0	0	1	0	0	0	0	0	0	1	3
n__root|d__Bacteria|p__Firmicutes_A|c__Clostridia|o__Lachnospirales|f__Lachnospiraceae|g__CAG-95|s__CAG-95 sp000403495	0	0	0	0	0	0	0	0	0	0	0	0	0	0	0	0	0	0	0	1	1	0	0	0	0	1	0	0	0	0	0	0	0	0	0	2	0	0	0	0	0	0	0	0	0	0	0	0	0
n__root|d__Bacteria|p__Firmicutes_A|c__Clostridia|o__Lachnospirales|f__Lachnospiraceae|g__CAG-95|s__CAG-95 sp003612395	0	0	0	0	0	0	0	0	0	0	0	0	0	0	0	0	0	0	0	0	0	0	0	0	0	0	13	0	0	0	0	0	0	0	0	0	0	0	0	0	0	0	0	0	0	1	0	1	1
n__root|d__Bacteria|p__Firmicutes_A|c__Clostridia|o__Lachnospirales|f__Lachnospiraceae|g__COE1|s__COE1 MGBC104938	0	0	0	0	0	0	0	0	0	0	0	0	0	0	0	0	0	0	0	0	0	0	0	0	0	0	0	0	0	0	0	0	0	0	0	0	0	0	0	0	0	0	0	0	0	1	0	0	0
n__root|d__Bacteria|p__Firmicutes_A|c__Clostridia|o__Lachnospirales|f__Lachnospiraceae|g__COE1|s__COE1 MGBC111351	0	0	0	0	0	0	0	0	0	0	0	0	0	0	0	0	0	0	0	0	0	0	0	0	0	0	1	0	0	0	0	0	0	0	0	0	0	0	0	0	0	0	0	0	0	0	0	1	3
n__root|d__Bacteria|p__Firmicutes_A|c__Clostridia|o__Lachnospirales|f__Lachnospiraceae|g__COE1|s__COE1 MGBC113610	0	0	0	0	0	0	0	0	0	0	0	0	0	0	0	0	0	0	0	0	0	0	0	0	0	0	0	0	0	0	0	2	0	0	0	0	0	0	0	0	0	0	0	0	0	0	0	0	0
n__root|d__Bacteria|p__Firmicutes_A|c__Clostridia|o__Lachnospirales|f__Lachnospiraceae|g__COE1|s__COE1 MGBC113999	0	0	0	0	0	0	0	0	0	0	0	0	0	0	0	0	0	0	0	0	0	0	0	0	0	0	0	0	0	0	0	0	0	0	0	0	0	0	0	0	0	0	0	0	0	0	0	4	0
n__root|d__Bacteria|p__Firmicutes_A|c__Clostridia|o__Lachnospirales|f__Lachnospiraceae|g__COE1|s__COE1 MGBC115396	0	0	0	0	0	0	0	0	0	0	0	0	0	0	0	0	0	0	0	0	0	0	0	0	0	0	0	0	0	0	0	0	0	0	0	0	0	0	0	0	0	0	0	0	0	0	0	0	0
n__root|d__Bacteria|p__Firmicutes_A|c__Clostridia|o__Lachnospirales|f__Lachnospiraceae|g__COE1|s__COE1 MGBC134341	0	0	0	0	0	0	0	0	0	0	0	0	0	0	0	0	0	0	0	0	0	0	0	0	0	0	0	0	0	0	0	0	0	0	0	0	0	0	0	0	0	0	0	0	0	0	0	5	0
n__root|d__Bacteria|p__Firmicutes_A|c__Clostridia|o__Lachnospirales|f__Lachnospiraceae|g__COE1|s__COE1 MGBC135202	0	0	0	0	0	0	0	0	0	0	0	0	0	0	0	0	0	0	0	0	0	1	0	0	0	0	3	0	0	0	0	0	0	0	0	0	0	0	0	0	0	0	0	0	0	0	0	29	14
n__root|d__Bacteria|p__Firmicutes_A|c__Clostridia|o__Lachnospirales|f__Lachnospiraceae|g__COE1|s__COE1 MGBC143556	0	0	0	17	14	0	0	0	0	1	0	0	0	0	0	0	0	0	0	0	0	0	0	0	0	0	0	0	15	0	0	18	0	0	0	0	0	0	0	0	0	0	0	1	0	0	0	1	1
n__root|d__Bacteria|p__Firmicutes_A|c__Clostridia|o__Lachnospirales|f__Lachnospiraceae|g__COE1|s__COE1 MGBC145421	0	0	0	0	0	0	0	0	0	0	0	0	0	0	0	0	0	0	0	0	0	0	0	0	0	0	0	0	0	0	0	0	0	0	0	0	0	0	0	0	0	0	0	0	0	0	0	0	0
n__root|d__Bacteria|p__Firmicutes_A|c__Clostridia|o__Lachnospirales|f__Lachnospiraceae|g__COE1|s__COE1 sp000403215	0	0	0	0	0	0	0	0	0	0	0	0	0	0	0	0	0	0	0	0	0	0	0	0	0	0	0	0	0	0	0	0	0	0	0	0	0	0	0	0	0	0	0	0	0	0	0	0	1
n__root|d__Bacteria|p__Firmicutes_A|c__Clostridia|o__Lachnospirales|f__Lachnospiraceae|g__COE1|s__COE1 sp000403335	0	0	0	0	0	0	0	0	0	0	0	0	0	0	0	0	0	0	0	0	0	0	0	0	0	0	0	0	0	0	0	0	0	0	0	0	0	0	0	0	0	0	0	0	0	0	0	3	0
n__root|d__Bacteria|p__Firmicutes_A|c__Clostridia|o__Lachnospirales|f__Lachnospiraceae|g__COE1|s__COE1 sp002358575	0	0	0	0	0	0	0	0	0	0	0	0	0	0	0	0	0	0	0	0	0	0	0	0	0	0	0	0	0	0	0	0	0	0	0	0	0	0	0	0	0	0	0	0	0	0	0	0	1
n__root|d__Bacteria|p__Firmicutes_A|c__Clostridia|o__Lachnospirales|f__Lachnospiraceae|g__COE1|s__COE1 sp002490665	0	0	0	0	0	0	0	0	0	0	0	0	0	0	0	0	0	0	0	0	0	0	0	0	0	0	0	0	0	0	0	0	0	0	0	0	0	0	0	0	0	0	0	0	0	0	0	1	1
n__root|d__Bacteria|p__Firmicutes_A|c__Clostridia|o__Lachnospirales|f__Lachnospiraceae|g__COE1|s__COE1 sp003513705	0	0	0	0	0	0	0	0	0	0	0	0	0	0	0	0	0	0	0	0	0	0	0	0	0	0	0	0	0	3	0	0	0	0	0	0	0	0	0	0	0	0	0	0	0	0	0	0	1
n__root|d__Bacteria|p__Firmicutes_A|c__Clostridia|o__Lachnospirales|f__Lachnospiraceae|g__Clostridium_Q|s__Clostridium_Q MGBC131118	0	0	0	0	0	0	0	0	0	0	0	0	0	0	0	0	0	0	0	0	0	0	0	0	0	0	0	0	3	0	0	0	0	0	0	0	0	0	0	0	0	0	0	0	0	0	0	6	13
n__root|d__Bacteria|p__Firmicutes_A|c__Clostridia|o__Lachnospirales|f__Lachnospiraceae|g__Clostridium_Q|s__Clostridium_Q MGBC161412	0	0	0	0	0	0	0	0	0	0	0	0	0	0	0	0	0	0	0	0	0	0	0	0	0	0	1	0	4	0	0	0	1	0	0	0	0	0	0	0	0	0	0	0	0	0	0	19	20
n__root|d__Bacteria|p__Firmicutes_A|c__Clostridia|o__Lachnospirales|f__Lachnospiraceae|g__Dorea|s__Dorea MGBC000041	0	0	0	0	0	0	0	0	0	0	0	0	0	0	0	0	0	0	0	0	0	0	0	0	0	0	0	0	0	0	0	0	0	0	0	0	0	0	0	0	0	0	2	0	0	0	0	0	0
n__root|d__Bacteria|p__Firmicutes_A|c__Clostridia|o__Lachnospirales|f__Lachnospiraceae|g__Dorea|s__Dorea MGBC000083	0	0	0	0	0	1	0	0	0	0	0	0	0	0	0	0	1	0	0	0	0	0	0	0	0	1	3	0	0	0	0	11	14	0	0	1	0	0	0	0	0	0	0	0	0	0	0	39	3
n__root|d__Bacteria|p__Firmicutes_A|c__Clostridia|o__Lachnospirales|f__Lachnospiraceae|g__Dorea|s__Dorea MGBC000089	0	0	0	0	0	0	0	0	0	0	0	0	0	0	0	0	0	0	0	0	0	0	0	0	0	0	0	0	0	0	0	0	0	0	0	0	0	0	0	0	0	0	0	0	0	0	0	0	0
n__root|d__Bacteria|p__Firmicutes_A|c__Clostridia|o__Lachnospirales|f__Lachnospiraceae|g__Dorea|s__Dorea MGBC000111	3	0	0	0	0	0	0	0	0	0	0	0	1	0	0	0	0	0	0	0	0	0	0	0	0	0	3	1	0	0	19	1	0	1	1	0	0	1	0	0	0	0	197	1	0	1	2	318	11
n__root|d__Bacteria|p__Firmicutes_A|c__Clostridia|o__Lachnospirales|f__Lachnospiraceae|g__Dorea|s__Dorea MGBC000137	0	0	0	0	0	0	0	0	0	0	0	0	0	0	0	0	0	0	0	0	0	0	0	0	0	0	0	0	0	0	0	0	0	0	0	0	0	0	0	0	0	0	0	0	0	0	0	0	1
n__root|d__Bacteria|p__Firmicutes_A|c__Clostridia|o__Lachnospirales|f__Lachnospiraceae|g__Dorea|s__Dorea MGBC000158	0	0	0	0	0	0	0	0	0	0	0	0	0	0	0	0	0	0	0	0	0	0	0	0	0	0	0	0	0	0	0	8	0	0	0	0	0	0	0	0	0	0	0	1	0	0	0	8	1
n__root|d__Bacteria|p__Firmicutes_A|c__Clostridia|o__Lachnospirales|f__Lachnospiraceae|g__Dorea|s__Dorea MGBC105254	0	0	0	0	0	0	0	0	0	0	0	0	0	0	0	0	0	0	0	0	0	0	0	0	0	0	0	0	0	0	0	0	19	0	0	0	0	0	0	0	0	0	0	0	0	0	0	0	0
n__root|d__Bacteria|p__Firmicutes_A|c__Clostridia|o__Lachnospirales|f__Lachnospiraceae|g__Dorea|s__Dorea MGBC107888	0	0	0	0	0	0	0	0	0	0	0	0	0	0	0	0	0	0	0	0	0	0	0	0	0	0	0	0	0	0	0	0	0	0	0	0	0	0	0	0	0	0	0	0	0	0	0	1	0
n__root|d__Bacteria|p__Firmicutes_A|c__Clostridia|o__Lachnospirales|f__Lachnospiraceae|g__Dorea|s__Dorea MGBC109699	0	0	0	0	0	0	0	0	0	0	0	0	0	0	0	0	0	0	0	0	0	0	0	0	0	0	2	0	0	0	0	2	0	0	0	0	0	0	0	0	0	0	0	0	0	0	0	9	0
n__root|d__Bacteria|p__Firmicutes_A|c__Clostridia|o__Lachnospirales|f__Lachnospiraceae|g__Dorea|s__Dorea MGBC111235	1	0	0	0	0	0	0	0	0	0	0	0	0	0	0	0	0	0	0	1	1	0	0	0	0	0	0	0	0	0	0	8	2	0	0	0	0	1	0	5	0	0	0	0	0	0	0	67	2
n__root|d__Bacteria|p__Firmicutes_A|c__Clostridia|o__Lachnospirales|f__Lachnospiraceae|g__Dorea|s__Dorea MGBC116392	0	0	0	0	0	0	0	0	0	0	0	0	0	0	0	0	0	0	0	0	0	0	1	0	0	0	0	0	0	0	0	0	0	0	0	0	0	0	0	0	0	0	0	1	0	0	31	3	1
n__root|d__Bacteria|p__Firmicutes_A|c__Clostridia|o__Lachnospirales|f__Lachnospiraceae|g__Dorea|s__Dorea MGBC117094	0	0	0	1	10	0	0	0	0	0	0	0	0	0	0	0	0	0	0	0	0	0	0	0	0	0	1	0	1	0	0	0	0	0	0	0	0	0	0	0	0	0	2	1	0	0	2	16	2
n__root|d__Bacteria|p__Firmicutes_A|c__Clostridia|o__Lachnospirales|f__Lachnospiraceae|g__Dorea|s__Dorea MGBC129764	0	0	0	0	4	0	0	0	0	0	0	0	8	0	0	0	0	0	0	0	0	0	0	0	0	0	10	1	0	0	0	1	0	0	0	0	0	0	0	0	0	0	0	9	0	0	0	22	3
n__root|d__Bacteria|p__Firmicutes_A|c__Clostridia|o__Lachnospirales|f__Lachnospiraceae|g__Dorea|s__Dorea MGBC129937	0	0	0	0	0	0	0	0	0	0	0	0	0	0	0	0	0	0	0	0	0	0	0	0	0	1	11	0	0	0	0	0	2	0	0	0	0	1	0	0	0	0	0	0	0	0	0	0	0
n__root|d__Bacteria|p__Firmicutes_A|c__Clostridia|o__Lachnospirales|f__Lachnospiraceae|g__Dorea|s__Dorea MGBC164454	0	0	0	0	0	0	0	0	0	0	0	0	0	0	0	0	0	0	0	0	0	0	0	0	0	0	0	0	0	0	0	0	0	0	0	0	0	0	0	0	0	0	0	0	0	0	0	0	0
n__root|d__Bacteria|p__Firmicutes_A|c__Clostridia|o__Lachnospirales|f__Lachnospiraceae|g__Dorea|s__Dorea sp000403455	0	0	0	0	0	0	0	0	0	0	0	0	0	0	0	0	0	0	0	0	0	0	0	0	0	0	0	7	0	0	0	1	1	0	0	0	0	0	0	0	0	0	0	0	0	0	38	48	7
n__root|d__Bacteria|p__Firmicutes_A|c__Clostridia|o__Lachnospirales|f__Lachnospiraceae|g__Dorea|s__Dorea sp000403475	0	0	0	0	0	0	0	0	0	0	0	0	0	0	0	0	0	0	0	0	0	0	0	0	0	0	0	0	0	0	0	30	2	0	0	0	0	0	0	1	0	0	0	0	0	0	0	2	1
n__root|d__Bacteria|p__Firmicutes_A|c__Clostridia|o__Lachnospirales|f__Lachnospiraceae|g__Eubacterium_F|s__Eubacterium_F MGBC000112	0	0	0	0	0	0	0	0	0	0	0	0	0	0	0	0	0	0	0	0	0	0	0	0	0	0	0	0	0	0	0	0	0	0	0	0	0	0	0	0	0	0	0	0	0	0	0	26	0
n__root|d__Bacteria|p__Firmicutes_A|c__Clostridia|o__Lachnospirales|f__Lachnospiraceae|g__Eubacterium_F|s__Eubacterium_F MGBC122214	0	0	0	0	0	0	0	0	0	0	0	0	0	0	0	0	0	0	0	0	0	0	0	0	0	0	0	0	0	0	0	0	0	0	0	0	0	0	0	0	0	0	0	0	0	0	0	0	0
n__root|d__Bacteria|p__Firmicutes_A|c__Clostridia|o__Lachnospirales|f__Lachnospiraceae|g__Eubacterium_F|s__Eubacterium_F MGBC123461	0	0	0	0	0	0	0	0	0	0	0	0	0	0	0	0	0	0	0	0	0	0	0	0	0	0	0	0	0	0	0	0	0	0	0	0	0	0	0	0	0	0	0	0	0	0	0	0	0
n__root|d__Bacteria|p__Firmicutes_A|c__Clostridia|o__Lachnospirales|f__Lachnospiraceae|g__Eubacterium_F|s__Eubacterium_F MGBC130580	0	0	0	0	0	0	0	0	0	0	0	0	0	0	0	0	0	0	0	0	0	0	0	0	0	0	0	0	0	0	0	0	0	0	0	0	0	0	0	0	0	0	0	0	0	0	0	0	0
n__root|d__Bacteria|p__Firmicutes_A|c__Clostridia|o__Lachnospirales|f__Lachnospiraceae|g__Eubacterium_F|s__Eubacterium_F MGBC164771	0	0	0	0	0	0	0	0	0	0	0	0	0	0	0	0	0	0	0	0	0	0	0	0	0	0	0	2	0	0	0	0	0	0	0	0	0	0	0	0	0	0	0	0	0	0	0	14	0
n__root|d__Bacteria|p__Firmicutes_A|c__Clostridia|o__Lachnospirales|f__Lachnospiraceae|g__Eubacterium_F|s__Eubacterium_F MGBC165605	0	0	0	0	0	0	0	0	0	0	0	0	0	0	0	0	0	0	0	0	0	0	0	0	0	1	0	0	0	0	0	0	0	0	0	0	0	0	0	0	0	0	0	0	0	0	0	0	0
n__root|d__Bacteria|p__Firmicutes_A|c__Clostridia|o__Lachnospirales|f__Lachnospiraceae|g__Eubacterium_G|s__Eubacterium_G MGBC000141	0	0	0	0	0	0	0	0	0	0	0	0	0	0	0	0	0	0	0	0	0	0	0	0	0	0	0	0	0	0	0	0	1	0	0	0	0	0	0	0	0	0	0	0	0	0	0	0	0
n__root|d__Bacteria|p__Firmicutes_A|c__Clostridia|o__Lachnospirales|f__Lachnospiraceae|g__Eubacterium_J|s__Eubacterium_J MGBC123503	0	0	0	0	0	0	0	0	0	0	0	0	0	0	0	0	0	0	0	0	0	0	0	0	0	0	0	0	0	0	0	0	0	0	0	0	0	0	0	0	0	0	0	0	0	0	0	0	0
n__root|d__Bacteria|p__Firmicutes_A|c__Clostridia|o__Lachnospirales|f__Lachnospiraceae|g__Eubacterium_J|s__Eubacterium_J MGBC130483	0	0	0	0	0	0	1	0	0	0	0	0	0	0	0	0	0	0	0	0	0	0	0	0	0	0	1	0	0	0	0	6	0	0	0	0	0	0	0	0	0	0	0	0	0	9	0	31	2
n__root|d__Bacteria|p__Firmicutes_A|c__Clostridia|o__Lachnospirales|f__Lachnospiraceae|g__Eubacterium_J|s__Eubacterium_J MGBC164303	0	0	0	0	0	1	0	0	0	0	0	0	0	0	0	0	0	0	0	0	0	0	0	0	0	0	0	0	0	0	0	0	0	0	0	0	0	0	0	0	0	0	0	0	0	0	0	0	0
n__root|d__Bacteria|p__Firmicutes_A|c__Clostridia|o__Lachnospirales|f__Lachnospiraceae|g__Eubacterium_J|s__Eubacterium_J MGBC166616	0	0	0	0	0	0	0	0	0	0	0	0	0	0	0	0	14	0	0	0	0	0	3	0	0	1	0	1	1	0	0	0	0	0	0	0	0	0	0	0	0	0	0	0	0	0	0	20	26
n__root|d__Bacteria|p__Firmicutes_A|c__Clostridia|o__Lachnospirales|f__Lachnospiraceae|g__Eubacterium_J|s__Eubacterium_J plexicaudatum	0	0	0	0	0	0	0	0	0	0	0	0	0	0	0	0	0	0	0	0	0	0	0	0	0	0	0	0	0	0	0	0	0	0	0	0	0	0	0	0	0	0	0	0	0	0	0	0	0
n__root|d__Bacteria|p__Firmicutes_A|c__Clostridia|o__Lachnospirales|f__Lachnospiraceae|g__G11|s__G11 MGBC143606	0	0	0	0	0	0	0	0	0	0	0	0	0	0	0	0	0	0	0	0	0	0	0	0	0	0	0	0	0	0	0	0	0	0	0	0	0	0	0	0	0	0	0	0	0	0	0	0	1
n__root|d__Bacteria|p__Firmicutes_A|c__Clostridia|o__Lachnospirales|f__Lachnospiraceae|g__Hungatella_A|s__Hungatella_A MGBC000080	0	0	0	0	0	0	0	0	0	0	0	0	0	0	0	0	6	0	0	0	0	0	0	0	0	0	0	0	0	0	0	0	0	0	2	0	0	0	0	0	0	0	0	0	0	0	0	33	3
n__root|d__Bacteria|p__Firmicutes_A|c__Clostridia|o__Lachnospirales|f__Lachnospiraceae|g__Hungatella_A|s__Hungatella_A MGBC105340	0	0	0	0	0	0	0	0	0	0	0	0	0	0	0	0	0	0	0	0	0	0	0	0	0	0	0	0	0	0	0	0	0	0	0	0	0	0	0	0	0	0	0	0	0	1	0	6	0
n__root|d__Bacteria|p__Firmicutes_A|c__Clostridia|o__Lachnospirales|f__Lachnospiraceae|g__Hungatella_A|s__Hungatella_A MGBC108684	0	0	0	0	0	0	0	0	0	0	0	0	0	0	0	0	1	0	0	0	0	0	0	0	0	0	1	0	0	0	0	0	0	0	0	0	0	0	0	0	0	0	33	0	0	0	0	118	1
n__root|d__Bacteria|p__Firmicutes_A|c__Clostridia|o__Lachnospirales|f__Lachnospiraceae|g__Hungatella_A|s__Hungatella_A MGBC128920	0	0	0	0	0	0	0	0	0	0	0	0	0	0	0	0	0	0	0	0	0	0	0	0	0	0	0	0	0	0	0	1	0	0	0	0	0	0	0	0	0	0	0	0	0	0	0	0	0
n__root|d__Bacteria|p__Firmicutes_A|c__Clostridia|o__Lachnospirales|f__Lachnospiraceae|g__Hungatella_A|s__Hungatella_A MGBC142035	0	0	0	0	0	0	0	0	0	0	0	0	0	0	0	0	0	0	0	0	0	0	0	0	0	0	0	0	0	0	0	0	0	0	0	0	0	0	0	0	0	0	0	0	0	0	0	78	1
n__root|d__Bacteria|p__Firmicutes_A|c__Clostridia|o__Lachnospirales|f__Lachnospiraceae|g__Hungatella_A|s__Hungatella_A MGBC163323	0	0	0	0	0	0	0	0	0	0	0	0	0	0	0	0	0	0	0	0	0	0	0	0	0	0	7	0	0	0	0	0	0	0	1	0	0	0	0	0	0	0	0	0	0	0	0	31	4
n__root|d__Bacteria|p__Firmicutes_A|c__Clostridia|o__Lachnospirales|f__Lachnospiraceae|g__Hungatella_A|s__Hungatella_A MGBC164450	0	0	0	0	0	0	0	0	0	0	0	0	0	0	0	0	0	0	0	0	0	0	0	0	0	0	0	0	0	0	0	0	0	0	0	0	0	0	0	0	0	0	0	0	0	0	0	2	0
n__root|d__Bacteria|p__Firmicutes_A|c__Clostridia|o__Lachnospirales|f__Lachnospiraceae|g__Hungatella_A|s__Hungatella_A MGBC165023	0	0	0	0	0	0	0	0	0	0	0	0	0	0	0	0	0	0	0	0	0	0	0	7	0	0	9	0	3	0	0	7	0	0	0	0	0	0	0	0	0	0	6	0	0	0	0	88	1
n__root|d__Bacteria|p__Firmicutes_A|c__Clostridia|o__Lachnospirales|f__Lachnospiraceae|g__Hungatella_A|s__Hungatella_A sp002358555	0	0	0	0	0	0	0	0	0	0	0	0	0	0	0	0	0	0	0	0	0	0	0	0	0	0	0	0	0	0	0	9	5	0	0	0	0	0	0	0	0	0	0	0	0	0	0	9	0
n__root|d__Bacteria|p__Firmicutes_A|c__Clostridia|o__Lachnospirales|f__Lachnospiraceae|g__Kineothrix|s__Kineothrix MGBC000496	0	0	0	0	0	0	0	0	0	0	0	0	0	0	0	0	0	0	0	0	0	0	0	0	0	0	0	0	0	0	0	0	0	0	0	0	0	0	0	0	0	0	0	0	0	0	0	0	0
n__root|d__Bacteria|p__Firmicutes_A|c__Clostridia|o__Lachnospirales|f__Lachnospiraceae|g__Kineothrix|s__Kineothrix MGBC130615	0	0	1	0	0	0	0	0	0	97	0	0	0	0	0	0	0	1	0	0	0	0	0	0	0	0	126	0	30	0	0	93	1	0	0	0	0	0	0	61	1	0	1	0	0	0	0	143	12
n__root|d__Bacteria|p__Firmicutes_A|c__Clostridia|o__Lachnospirales|f__Lachnospiraceae|g__Kineothrix|s__Kineothrix MGBC132469	0	0	0	0	0	0	0	0	0	0	0	0	0	0	0	0	0	0	0	0	0	0	0	0	0	0	0	0	0	0	0	0	0	0	0	0	0	0	0	0	0	0	0	0	0	0	0	0	0
n__root|d__Bacteria|p__Firmicutes_A|c__Clostridia|o__Lachnospirales|f__Lachnospiraceae|g__Kineothrix|s__Kineothrix MGBC162921	0	0	0	0	1	0	0	0	0	0	0	0	1	0	0	0	0	0	0	0	0	0	0	0	0	0	2	1	1	0	1	67	0	1	0	0	0	0	0	61	0	0	44	0	0	39	0	6	11
n__root|d__Bacteria|p__Firmicutes_A|c__Clostridia|o__Lachnospirales|f__Lachnospiraceae|g__Kineothrix|s__Kineothrix sp000403275	2	0	0	0	0	0	0	0	1	1	0	0	0	0	0	0	4	0	0	0	0	0	2	0	0	3	5	2	1	2	0	4	2	0	1	0	0	0	0	737	0	0	2	2	0	1	2	423	209
n__root|d__Bacteria|p__Firmicutes_A|c__Clostridia|o__Lachnospirales|f__Lachnospiraceae|g__Lachnospiraceae_NOV|s__Lachnospiraceae_NOV MGBC000078	0	0	0	1	0	0	0	0	0	0	0	0	0	0	0	1	0	0	0	0	0	0	0	0	0	0	0	0	0	0	0	9	0	0	0	0	0	0	0	0	0	0	0	0	0	0	0	7	0
n__root|d__Bacteria|p__Firmicutes_A|c__Clostridia|o__Lachnospirales|f__Lachnospiraceae|g__Lachnospiraceae_NOV|s__Lachnospiraceae_NOV MGBC000113	0	0	0	0	0	0	0	0	0	0	0	0	0	0	0	0	0	0	0	0	0	0	0	0	0	0	0	0	0	0	0	1	0	0	0	0	0	0	0	0	0	0	0	0	0	0	0	1	1
n__root|d__Bacteria|p__Firmicutes_A|c__Clostridia|o__Lachnospirales|f__Lachnospiraceae|g__Lachnospiraceae_NOV|s__Lachnospiraceae_NOV MGBC000171	1	0	0	0	0	0	0	0	0	0	0	0	0	0	0	0	0	0	0	0	0	0	0	0	0	0	2	0	0	0	0	0	0	0	0	0	0	0	0	0	0	0	0	1	0	0	0	94	7
n__root|d__Bacteria|p__Firmicutes_A|c__Clostridia|o__Lachnospirales|f__Lachnospiraceae|g__Lachnospiraceae_NOV|s__Lachnospiraceae_NOV MGBC000200	0	0	0	0	0	0	0	0	0	0	0	0	0	0	0	0	0	0	0	0	0	0	0	0	0	0	0	0	1	0	0	1	0	0	0	0	0	0	0	0	0	0	0	0	0	0	0	24	3
n__root|d__Bacteria|p__Firmicutes_A|c__Clostridia|o__Lachnospirales|f__Lachnospiraceae|g__Lachnospiraceae_NOV|s__Lachnospiraceae_NOV MGBC000269	0	0	1	0	0	0	0	0	0	0	0	0	0	0	0	0	0	0	5	0	0	0	0	0	0	0	0	0	0	0	0	0	0	0	0	0	0	0	0	0	0	0	0	0	0	0	0	26	1
n__root|d__Bacteria|p__Firmicutes_A|c__Clostridia|o__Lachnospirales|f__Lachnospiraceae|g__Lachnospiraceae_NOV|s__Lachnospiraceae_NOV MGBC102897	0	0	0	0	0	0	0	0	0	0	0	0	0	0	0	0	0	0	0	0	0	0	0	0	0	0	0	0	0	0	0	1	0	0	0	0	0	0	0	0	0	0	0	0	0	0	0	4	0
n__root|d__Bacteria|p__Firmicutes_A|c__Clostridia|o__Lachnospirales|f__Lachnospiraceae|g__Lachnospiraceae_NOV|s__Lachnospiraceae_NOV MGBC103678	0	0	0	0	2	0	0	0	0	0	0	0	0	0	0	0	0	0	0	0	0	0	0	0	0	0	0	0	0	0	0	0	0	0	0	0	0	0	0	0	0	0	0	0	0	0	0	0	0
n__root|d__Bacteria|p__Firmicutes_A|c__Clostridia|o__Lachnospirales|f__Lachnospiraceae|g__Lachnospiraceae_NOV|s__Lachnospiraceae_NOV MGBC104699	0	0	0	0	0	0	0	0	0	0	0	0	0	0	0	0	0	0	0	0	0	0	0	0	0	0	0	0	0	0	0	0	0	0	0	0	0	0	0	0	0	0	0	0	0	0	0	171	0
n__root|d__Bacteria|p__Firmicutes_A|c__Clostridia|o__Lachnospirales|f__Lachnospiraceae|g__Lachnospiraceae_NOV|s__Lachnospiraceae_NOV MGBC105353	0	0	0	0	0	0	0	0	0	0	0	0	0	0	0	0	0	0	0	0	0	0	0	0	0	0	0	0	0	0	1	0	0	0	0	0	0	0	0	0	0	0	0	0	0	0	0	50	4
n__root|d__Bacteria|p__Firmicutes_A|c__Clostridia|o__Lachnospirales|f__Lachnospiraceae|g__Lachnospiraceae_NOV|s__Lachnospiraceae_NOV MGBC106400	0	0	0	0	0	0	0	0	0	0	0	0	0	0	0	0	0	0	0	0	0	0	0	0	0	0	25	0	5	0	0	0	0	0	0	0	0	0	0	0	0	0	0	0	0	0	0	32	2
n__root|d__Bacteria|p__Firmicutes_A|c__Clostridia|o__Lachnospirales|f__Lachnospiraceae|g__Lachnospiraceae_NOV|s__Lachnospiraceae_NOV MGBC108519	0	0	0	0	0	0	0	0	0	0	0	0	0	0	0	0	0	0	0	0	0	0	0	0	0	0	0	0	0	0	0	0	0	0	0	0	0	0	0	0	0	0	0	0	0	0	0	0	0
n__root|d__Bacteria|p__Firmicutes_A|c__Clostridia|o__Lachnospirales|f__Lachnospiraceae|g__Lachnospiraceae_NOV|s__Lachnospiraceae_NOV MGBC108720	0	0	0	0	0	0	0	0	0	0	0	0	0	0	0	0	0	0	0	0	0	0	0	0	0	0	0	0	0	0	0	0	0	0	0	0	0	0	0	1	0	0	0	0	0	0	0	0	0
n__root|d__Bacteria|p__Firmicutes_A|c__Clostridia|o__Lachnospirales|f__Lachnospiraceae|g__Lachnospiraceae_NOV|s__Lachnospiraceae_NOV MGBC113942	0	0	0	0	0	0	0	0	0	0	0	0	0	0	0	0	0	0	0	0	0	0	0	0	0	0	0	0	0	0	0	0	0	0	0	0	0	0	0	0	0	0	0	0	0	0	0	0	0
n__root|d__Bacteria|p__Firmicutes_A|c__Clostridia|o__Lachnospirales|f__Lachnospiraceae|g__Lachnospiraceae_NOV|s__Lachnospiraceae_NOV MGBC114200	0	0	0	0	0	0	0	0	0	0	0	0	0	0	0	0	1	0	0	0	0	0	0	0	0	0	0	0	0	0	0	0	1	0	0	0	0	0	0	0	0	0	0	0	0	0	0	0	0
n__root|d__Bacteria|p__Firmicutes_A|c__Clostridia|o__Lachnospirales|f__Lachnospiraceae|g__Lachnospiraceae_NOV|s__Lachnospiraceae_NOV MGBC126305	0	0	0	0	0	0	0	0	0	0	0	0	0	0	0	0	0	0	0	0	0	0	0	0	0	0	0	0	0	0	0	2	0	0	0	0	0	0	0	0	0	0	0	0	0	0	0	0	0
n__root|d__Bacteria|p__Firmicutes_A|c__Clostridia|o__Lachnospirales|f__Lachnospiraceae|g__Lachnospiraceae_NOV|s__Lachnospiraceae_NOV MGBC129472	0	0	0	0	0	0	0	0	0	0	0	0	0	0	0	0	0	0	0	0	0	0	0	0	0	0	2	0	10	0	0	32	1	0	1	0	0	0	0	0	0	0	1	1	0	0	0	24	9
n__root|d__Bacteria|p__Firmicutes_A|c__Clostridia|o__Lachnospirales|f__Lachnospiraceae|g__Lachnospiraceae_NOV|s__Lachnospiraceae_NOV MGBC131033	0	0	0	0	0	0	0	0	0	0	0	0	0	0	0	0	0	0	0	0	0	0	0	0	0	0	0	0	0	0	0	4	0	0	0	0	0	0	0	0	0	0	0	0	0	0	0	0	0
n__root|d__Bacteria|p__Firmicutes_A|c__Clostridia|o__Lachnospirales|f__Lachnospiraceae|g__Lachnospiraceae_NOV|s__Lachnospiraceae_NOV MGBC131161	0	0	0	0	0	0	0	0	0	0	0	0	0	0	0	0	0	0	0	0	0	0	0	0	0	0	0	0	0	0	0	0	0	0	0	0	0	0	0	0	0	0	0	0	0	0	0	2	1
n__root|d__Bacteria|p__Firmicutes_A|c__Clostridia|o__Lachnospirales|f__Lachnospiraceae|g__Lachnospiraceae_NOV|s__Lachnospiraceae_NOV MGBC136627	0	0	1	0	54	0	0	0	0	0	0	0	0	0	0	0	0	0	0	0	0	0	1	0	1	1	0	1	43	125	0	0	0	0	0	0	0	0	0	0	0	0	0	0	0	0	0	107	2
n__root|d__Bacteria|p__Firmicutes_A|c__Clostridia|o__Lachnospirales|f__Lachnospiraceae|g__Lachnospiraceae_NOV|s__Lachnospiraceae_NOV MGBC143118	0	0	0	0	0	0	0	0	0	0	0	0	0	0	0	0	0	0	0	0	0	0	0	0	0	0	0	0	0	0	0	0	0	0	0	0	0	0	0	0	0	0	0	0	0	0	0	0	10
n__root|d__Bacteria|p__Firmicutes_A|c__Clostridia|o__Lachnospirales|f__Lachnospiraceae|g__Lachnospiraceae_NOV|s__Lachnospiraceae_NOV MGBC143741	0	0	0	0	0	0	0	0	0	0	0	0	0	0	0	0	0	0	0	0	0	0	0	0	0	0	0	0	0	0	0	0	0	0	0	0	0	0	0	0	0	0	0	0	0	0	0	0	0
n__root|d__Bacteria|p__Firmicutes_A|c__Clostridia|o__Lachnospirales|f__Lachnospiraceae|g__Lachnospiraceae_NOV|s__Lachnospiraceae_NOV MGBC149507	0	0	0	0	0	0	0	0	0	0	0	0	0	0	0	0	0	0	0	0	0	0	0	0	0	0	0	0	0	0	0	0	0	0	0	0	0	0	0	0	0	0	0	0	0	0	0	1	0
n__root|d__Bacteria|p__Firmicutes_A|c__Clostridia|o__Lachnospirales|f__Lachnospiraceae|g__Lachnospiraceae_NOV|s__Lachnospiraceae_NOV MGBC153991	0	0	0	0	0	0	0	0	0	3	0	0	0	0	0	2	0	0	0	0	1	0	0	0	0	0	6	0	1	0	0	1	2	0	2	0	0	0	0	0	0	0	0	0	0	0	0	237	36
n__root|d__Bacteria|p__Firmicutes_A|c__Clostridia|o__Lachnospirales|f__Lachnospiraceae|g__Lachnospiraceae_NOV|s__Lachnospiraceae_NOV MGBC159923	0	0	0	0	0	0	0	0	0	0	0	0	0	0	0	0	0	0	0	0	0	0	0	0	0	0	0	0	0	0	0	2	0	0	0	0	0	0	0	0	0	0	0	0	0	0	0	0	0
n__root|d__Bacteria|p__Firmicutes_A|c__Clostridia|o__Lachnospirales|f__Lachnospiraceae|g__Lachnospiraceae_NOV|s__Lachnospiraceae_NOV MGBC161419	0	0	0	0	0	0	0	0	0	0	0	0	0	0	0	0	0	0	0	0	0	0	0	0	0	0	0	0	0	0	0	1	0	0	0	0	0	0	0	0	0	0	0	0	0	0	0	0	0
n__root|d__Bacteria|p__Firmicutes_A|c__Clostridia|o__Lachnospirales|f__Lachnospiraceae|g__Lachnospiraceae_NOV|s__Lachnospiraceae_NOV MGBC162097	0	0	0	0	0	0	0	0	0	0	0	0	0	0	0	0	0	0	0	0	0	0	0	0	0	0	126	0	0	0	0	0	0	0	0	0	0	0	0	0	0	0	0	0	0	0	0	3	45
n__root|d__Bacteria|p__Firmicutes_A|c__Clostridia|o__Lachnospirales|f__Lachnospiraceae|g__Lachnospiraceae_NOV|s__Lachnospiraceae_NOV MGBC162980	0	0	0	0	0	0	0	0	0	0	0	0	0	0	0	0	0	0	0	0	0	0	0	0	0	0	0	0	1	0	0	0	0	0	0	0	0	0	0	0	0	0	0	0	0	0	0	1	1
n__root|d__Bacteria|p__Firmicutes_A|c__Clostridia|o__Lachnospirales|f__Lachnospiraceae|g__Lachnospiraceae_NOV|s__Lachnospiraceae_NOV MGBC163085	0	0	0	0	0	0	0	0	0	0	0	0	1	0	0	1	2	0	0	0	0	0	0	0	0	0	0	0	0	0	0	0	0	0	2	0	0	0	0	0	0	0	0	0	0	0	0	4	0
n__root|d__Bacteria|p__Firmicutes_A|c__Clostridia|o__Lachnospirales|f__Lachnospiraceae|g__Lachnospiraceae_NOV|s__Lachnospiraceae_NOV MGBC164045	0	0	0	0	0	0	0	0	0	0	0	0	0	0	0	0	0	0	0	0	0	0	0	0	0	0	0	0	0	0	0	0	0	0	0	0	0	0	0	0	0	0	0	0	0	0	0	0	0
n__root|d__Bacteria|p__Firmicutes_A|c__Clostridia|o__Lachnospirales|f__Lachnospiraceae|g__Lachnospiraceae_NOV|s__Lachnospiraceae_NOV MGBC164599	0	0	0	0	0	13	0	0	0	0	0	0	0	0	0	0	0	0	0	0	0	0	0	0	0	0	0	0	0	0	0	0	0	0	0	0	0	0	0	0	0	0	2	0	3	0	0	21	3
n__root|d__Bacteria|p__Firmicutes_A|c__Clostridia|o__Lachnospirales|f__Lachnospiraceae|g__Lachnospiraceae_NOV|s__Lachnospiraceae_NOV MGBC164692	0	0	0	0	0	0	0	0	0	0	0	0	0	0	0	0	0	0	0	0	0	0	0	0	0	1	2	0	4	0	0	0	0	0	0	0	0	0	0	1	0	0	0	0	0	0	0	1	3
n__root|d__Bacteria|p__Firmicutes_A|c__Clostridia|o__Lachnospirales|f__Lachnospiraceae|g__Lachnospiraceae_NOV|s__Lachnospiraceae_NOV MGBC165061	0	0	0	0	0	0	0	0	0	0	0	0	0	0	0	0	0	0	0	0	0	0	0	0	0	0	0	0	0	0	0	0	0	0	0	0	0	0	0	0	0	0	0	0	0	0	0	1	3
n__root|d__Bacteria|p__Firmicutes_A|c__Clostridia|o__Lachnospirales|f__Lachnospiraceae|g__Lachnospiraceae_NOV|s__Lachnospiraceae_NOV MGBC165282	0	0	0	0	0	0	0	0	0	0	0	0	0	0	0	0	0	0	0	0	1	0	0	0	0	0	0	11	0	0	0	0	0	0	6	0	0	0	0	0	0	0	0	0	0	0	0	28	1
n__root|d__Bacteria|p__Firmicutes_A|c__Clostridia|o__Lachnospirales|f__Lachnospiraceae|g__Roseburia|s__Roseburia MGBC113951	0	0	0	0	0	0	0	0	0	0	0	0	0	0	0	0	0	0	0	0	0	0	0	0	0	0	0	0	0	0	0	0	0	0	0	0	0	0	0	0	0	0	0	0	0	0	0	0	1
n__root|d__Bacteria|p__Firmicutes_A|c__Clostridia|o__Lachnospirales|f__Lachnospiraceae|g__Schaedlerella|s__Schaedlerella MGBC000001	0	0	0	0	0	0	0	0	0	0	0	0	0	0	0	0	0	0	0	0	0	0	0	0	0	0	0	1	0	0	0	0	0	0	0	0	0	0	0	0	0	0	0	0	0	0	0	5	0
n__root|d__Bacteria|p__Firmicutes_A|c__Clostridia|o__Lachnospirales|f__Lachnospiraceae|g__Schaedlerella|s__Schaedlerella MGBC000003	0	0	0	0	0	0	0	0	0	0	0	0	0	0	0	0	1	0	0	0	0	0	0	0	0	0	0	0	0	0	0	0	0	0	0	0	0	0	0	0	0	0	0	0	0	0	0	16	0
n__root|d__Bacteria|p__Firmicutes_A|c__Clostridia|o__Lachnospirales|f__Lachnospiraceae|g__Schaedlerella|s__Schaedlerella MGBC156629	0	0	0	0	0	0	0	0	0	0	0	0	0	0	0	0	0	0	0	0	0	0	0	0	0	0	0	0	0	0	0	0	3	0	0	0	0	0	0	0	0	0	0	0	0	0	0	0	1
n__root|d__Bacteria|p__Firmicutes_A|c__Clostridia|o__Lachnospirales|f__Lachnospiraceae|g__Schaedlerella|s__Schaedlerella MGBC163752	0	0	0	0	0	0	0	0	0	0	0	0	0	0	0	0	0	0	0	0	0	0	0	0	0	0	0	0	0	0	0	0	0	0	0	0	0	0	0	0	0	0	0	0	0	0	0	0	1
n__root|d__Bacteria|p__Firmicutes_A|c__Clostridia|o__Lachnospirales|f__Lachnospiraceae|g__Schaedlerella|s__Schaedlerella MGBC166500	0	0	0	0	0	0	0	0	0	0	0	0	0	0	0	0	0	0	0	0	0	0	0	0	0	0	0	0	0	0	0	0	0	0	0	0	0	0	0	0	0	0	0	0	0	0	0	1	0
n__root|d__Bacteria|p__Firmicutes_A|c__Clostridia|o__Lachnospirales|f__Lachnospiraceae|g__Schaedlerella|s__Schaedlerella sp000364245	0	0	0	0	0	0	0	0	0	0	0	0	0	0	0	0	7	0	0	0	0	0	0	0	0	0	0	0	1	0	0	0	0	0	0	0	0	0	0	0	0	0	0	0	0	0	0	6	1
n__root|d__Bacteria|p__Firmicutes_A|c__Clostridia|o__Lachnospirales|f__Lachnospiraceae|g__Schaedlerella|s__Schaedlerella sp000403295	0	0	0	0	0	0	0	0	0	0	0	0	0	0	0	0	4	0	0	0	0	0	0	0	0	0	0	0	0	0	21	1	0	0	0	0	0	0	0	6	0	0	11	0	0	0	1	22	19
n__root|d__Bacteria|p__Firmicutes_A|c__Clostridia|o__Lachnospirales|f__Lachnospiraceae|g__TF01-11|s__TF01-11 MGBC109838	0	0	0	0	0	0	0	0	0	0	0	0	0	0	0	0	0	0	0	0	0	0	0	0	0	0	0	0	0	0	0	0	0	0	0	1	1	0	0	0	0	0	0	0	0	0	0	2	0
n__root|d__Bacteria|p__Firmicutes_A|c__Clostridia|o__Lachnospirales|f__Lachnospiraceae|g__TF01-11|s__TF01-11 MGBC140066	0	0	0	0	0	0	0	0	0	0	0	0	0	0	0	0	0	0	0	0	0	0	0	0	0	0	0	0	0	0	0	0	0	0	0	0	0	0	0	0	0	0	0	0	0	0	0	1	0
n__root|d__Bacteria|p__Firmicutes_A|c__Clostridia|o__Lachnospirales|f__Lachnospiraceae|g__TF01-11|s__TF01-11 MGBC164593	0	0	0	0	0	0	0	0	0	0	0	0	0	0	0	0	0	0	0	0	0	0	0	0	0	0	0	0	0	0	0	0	0	0	0	0	0	0	0	0	0	0	0	0	0	0	0	2	0
n__root|d__Bacteria|p__Firmicutes_A|c__Clostridia|o__Lachnospirales|f__Lachnospiraceae|g__UBA11957|s__UBA11957 MGBC163510	0	0	0	0	0	0	0	0	0	0	0	0	0	0	0	0	0	0	0	0	0	0	0	0	0	0	2	0	0	0	0	0	0	0	0	0	0	0	0	0	0	0	0	0	0	0	0	4	1
n__root|d__Bacteria|p__Firmicutes_A|c__Clostridia|o__Lachnospirales|f__Lachnospiraceae|g__UBA2882|s__UBA2882 MGBC163421	0	0	0	0	0	0	0	0	0	0	0	0	0	0	0	0	0	0	0	0	0	0	0	0	0	0	0	0	0	0	0	3	0	0	0	0	0	0	0	0	0	0	0	0	0	0	0	0	0
n__root|d__Bacteria|p__Firmicutes_A|c__Clostridia|o__Lachnospirales|f__Lachnospiraceae|g__UBA3282|s__UBA3282 MGBC101899	0	0	0	0	0	0	0	0	0	0	0	0	0	0	0	0	0	0	0	0	0	0	0	0	0	0	0	0	0	0	0	0	0	0	0	0	0	0	0	0	0	0	0	0	0	0	0	0	0
n__root|d__Bacteria|p__Firmicutes_A|c__Clostridia|o__Lachnospirales|f__Lachnospiraceae|g__UBA3282|s__UBA3282 MGBC103686	0	0	0	0	0	0	0	0	0	0	0	0	0	0	0	0	1	0	2	0	0	0	0	0	0	0	1	0	0	0	0	0	0	0	0	0	0	0	0	0	0	0	0	0	0	0	0	8	1
n__root|d__Bacteria|p__Firmicutes_A|c__Clostridia|o__Lachnospirales|f__Lachnospiraceae|g__UBA3282|s__UBA3282 MGBC104969	0	0	0	0	0	0	0	0	0	0	0	0	0	0	0	0	0	0	0	0	0	0	0	0	0	0	0	0	0	0	0	0	1	0	0	0	0	0	0	0	0	0	0	0	0	0	0	1	0
n__root|d__Bacteria|p__Firmicutes_A|c__Clostridia|o__Lachnospirales|f__Lachnospiraceae|g__UBA3282|s__UBA3282 MGBC107550	0	0	0	0	0	0	0	0	0	0	0	0	0	0	0	0	0	0	0	0	0	0	0	0	0	0	0	0	0	0	0	0	0	0	0	0	0	0	0	0	0	0	0	0	0	0	0	6	3
n__root|d__Bacteria|p__Firmicutes_A|c__Clostridia|o__Lachnospirales|f__Lachnospiraceae|g__UBA3282|s__UBA3282 MGBC131258	0	0	0	0	0	0	0	0	0	0	0	0	0	0	0	0	0	0	0	0	0	0	0	0	0	0	0	0	0	0	0	0	0	0	0	0	0	0	0	0	0	0	0	0	0	0	0	1	1
n__root|d__Bacteria|p__Firmicutes_A|c__Clostridia|o__Lachnospirales|f__Lachnospiraceae|g__UBA3282|s__UBA3282 MGBC143115	0	0	0	0	0	0	0	0	0	0	0	0	0	0	0	0	0	0	0	0	0	0	0	0	0	0	0	0	0	0	0	0	0	0	0	0	0	0	0	0	0	0	0	0	0	0	0	0	0
n__root|d__Bacteria|p__Firmicutes_A|c__Clostridia|o__Lachnospirales|f__Lachnospiraceae|g__UBA3282|s__UBA3282 MGBC158728	0	0	0	0	0	0	0	0	0	0	0	0	0	0	0	0	0	0	0	0	0	0	0	0	0	0	0	0	0	0	0	0	0	0	0	0	0	0	0	0	0	0	0	0	0	0	0	0	2
n__root|d__Bacteria|p__Firmicutes_A|c__Clostridia|o__Lachnospirales|f__Lachnospiraceae|g__UBA3282|s__UBA3282 MGBC167064	0	0	0	0	0	0	0	0	0	0	0	0	0	0	0	0	0	0	0	0	0	0	0	0	0	0	0	0	0	0	0	0	0	0	0	0	0	0	0	0	0	0	0	0	0	0	0	0	0
n__root|d__Bacteria|p__Firmicutes_A|c__Clostridia|o__Lachnospirales|f__Lachnospiraceae|g__UBA3282|s__UBA3282 sp003611805	0	0	0	0	0	0	0	0	0	0	0	0	0	0	0	0	0	0	0	0	0	0	0	0	0	0	0	0	0	0	0	0	0	0	0	0	0	0	0	0	0	0	0	0	0	0	0	4	0
n__root|d__Bacteria|p__Firmicutes_A|c__Clostridia|o__Lachnospirales|f__Lachnospiraceae|g__UBA3282|s__UBA3282 sp003612405	0	0	0	0	0	0	0	0	0	0	0	0	0	0	0	0	0	0	0	0	0	0	0	0	0	0	0	0	0	0	0	0	0	0	0	0	0	0	0	0	0	0	0	0	0	0	0	5	0
n__root|d__Bacteria|p__Firmicutes_A|c__Clostridia|o__Lachnospirales|f__Lachnospiraceae|g__UBA7050|s__UBA7050 sp003979345	0	0	0	0	0	0	0	0	0	0	0	0	0	0	0	0	0	0	0	0	0	0	0	0	0	0	0	0	1	0	0	0	0	0	0	0	0	0	0	0	0	0	0	0	0	0	0	0	0
n__root|d__Bacteria|p__Firmicutes_A|c__Clostridia|o__Lachnospirales|f__Lachnospiraceae|g__UBA7160|s__UBA7160 sp003612585	0	0	0	0	0	0	0	0	0	0	0	0	0	0	0	0	0	16	0	0	0	0	0	0	0	0	0	7	0	0	1	0	0	0	0	0	0	0	0	0	0	0	0	0	0	0	0	17	0
n__root|d__Bacteria|p__Firmicutes_A|c__Clostridia|o__Lachnospirales|f__Lachnospiraceae|g__UBA7182|s__UBA7182 MGBC000116	0	0	0	0	0	0	0	0	0	0	0	0	0	0	0	0	0	1	0	0	0	0	0	0	0	0	1	0	0	0	1	0	0	1	58	0	0	0	0	5	0	0	0	1	0	0	0	15	2
n__root|d__Bacteria|p__Firmicutes_A|c__Clostridia|o__Lachnospirales|f__Lachnospiraceae|g__UBA7182|s__UBA7182 MGBC105132	0	0	0	0	0	0	0	0	0	0	0	1	0	0	0	0	0	0	0	0	0	0	0	0	0	0	0	0	0	4	1	1	0	1	0	1	0	0	0	0	0	0	0	0	0	1	19	42	0
n__root|d__Bacteria|p__Firmicutes_A|c__Clostridia|o__Lachnospirales|f__Lachnospiraceae|g__UBA7182|s__UBA7182 MGBC105174	0	0	0	0	0	0	0	0	1	0	0	0	0	0	0	0	0	0	0	0	0	0	0	0	0	0	0	0	0	0	0	0	0	0	0	0	0	0	0	0	0	0	0	0	0	0	0	11	2
n__root|d__Bacteria|p__Firmicutes_A|c__Clostridia|o__Lachnospirales|f__Lachnospiraceae|g__UBA7182|s__UBA7182 MGBC106896	0	0	0	0	0	0	0	0	0	0	0	1	0	0	0	0	0	0	0	0	0	0	0	0	0	0	0	0	0	0	0	0	0	0	0	0	0	0	0	0	0	0	0	0	0	0	0	0	0
n__root|d__Bacteria|p__Firmicutes_A|c__Clostridia|o__Lachnospirales|f__Lachnospiraceae|g__UBA7182|s__UBA7182 MGBC114924	0	0	0	0	0	0	0	0	0	0	0	0	0	0	0	0	0	0	1	0	0	0	0	0	0	0	0	0	0	2	0	0	0	0	0	0	0	0	0	0	0	0	0	0	0	0	0	1	0
n__root|d__Bacteria|p__Firmicutes_A|c__Clostridia|o__Lachnospirales|f__Lachnospiraceae|g__UBA7182|s__UBA7182 MGBC119923	0	0	0	0	0	1	0	0	0	0	0	0	0	0	0	0	0	0	0	0	0	0	0	0	0	0	0	0	0	0	0	0	0	0	0	0	0	0	0	0	0	0	0	0	0	0	0	0	0
n__root|d__Bacteria|p__Firmicutes_A|c__Clostridia|o__Lachnospirales|f__Lachnospiraceae|g__UBA7182|s__UBA7182 MGBC121754	0	0	0	0	0	0	0	0	0	0	0	0	0	0	0	0	0	0	0	0	0	0	0	0	0	0	0	0	0	0	0	0	0	0	0	0	0	0	0	0	0	0	0	0	0	0	0	0	0
n__root|d__Bacteria|p__Firmicutes_A|c__Clostridia|o__Lachnospirales|f__Lachnospiraceae|g__UBA7182|s__UBA7182 MGBC128103	0	0	0	0	0	0	0	0	0	0	0	0	0	0	0	0	0	0	0	0	0	0	0	0	0	0	0	0	0	0	0	0	0	0	0	0	0	0	0	0	0	0	0	0	0	0	0	1	0
n__root|d__Bacteria|p__Firmicutes_A|c__Clostridia|o__Lachnospirales|f__Lachnospiraceae|g__UBA7182|s__UBA7182 MGBC129972	0	0	0	0	0	0	0	0	0	0	0	0	0	0	0	0	0	0	0	0	0	0	0	0	0	0	0	0	0	0	0	0	1	0	0	0	0	0	0	0	0	0	0	0	0	0	0	0	0
n__root|d__Bacteria|p__Firmicutes_A|c__Clostridia|o__Lachnospirales|f__Lachnospiraceae|g__UBA9502|s__UBA9502 MGBC000489	0	0	0	0	0	0	0	0	0	0	0	0	0	0	0	0	0	0	1	0	0	0	0	0	0	0	0	0	3	0	0	0	0	0	0	0	0	0	0	0	0	0	2	0	0	0	0	12	0
n__root|d__Bacteria|p__Firmicutes_A|c__Clostridia|o__Lachnospirales|f__Lachnospiraceae|g__UBA9502|s__UBA9502 MGBC105122	0	0	0	0	0	0	0	0	0	0	0	0	0	0	0	0	0	0	0	0	0	0	0	0	0	1	17	0	0	0	0	0	0	0	0	0	0	0	0	0	0	0	0	11	0	0	0	56	1
n__root|d__Bacteria|p__Firmicutes_A|c__Clostridia|o__Lachnospirales|f__Lachnospiraceae|g__UBA9502|s__UBA9502 MGBC105355	0	0	0	0	0	0	0	0	0	0	0	0	0	0	0	0	3	0	0	0	0	0	0	0	0	4	7	0	0	0	0	1	0	5	0	0	0	0	0	0	0	0	0	0	0	0	0	39	3
n__root|d__Bacteria|p__Firmicutes_A|c__Clostridia|o__Lachnospirales|f__Lachnospiraceae|g__UBA9502|s__UBA9502 MGBC105519	0	0	0	0	0	0	0	0	0	0	0	0	0	0	0	0	0	0	0	0	0	0	0	0	0	0	0	0	0	0	0	0	0	0	0	0	0	0	0	0	0	0	4	0	0	0	0	1	1
n__root|d__Bacteria|p__Firmicutes_A|c__Clostridia|o__Lachnospirales|f__Lachnospiraceae|g__UBA9502|s__UBA9502 MGBC139341	0	0	0	0	0	0	0	0	0	0	0	0	0	0	0	0	0	0	0	0	0	0	0	0	0	26	0	0	0	0	0	0	0	0	0	0	0	0	0	0	0	0	0	0	0	0	0	36	1
n__root|d__Bacteria|p__Firmicutes_A|c__Clostridia|o__Lachnospirales|f__Lachnospiraceae|g__UBA9502|s__UBA9502 sp003611875	0	0	0	0	0	0	0	0	0	0	0	0	0	0	0	0	0	0	0	0	0	0	0	0	0	0	0	0	0	0	0	1	0	0	0	0	0	0	0	0	0	0	0	0	0	0	0	12	0
n__root|d__Bacteria|p__Firmicutes_A|c__Clostridia|o__Lachnospirales|f__Lachnospiraceae|g__UMGS1370|s__UMGS1370 MGBC104963	0	0	0	0	0	0	0	0	0	0	0	0	0	0	0	0	0	0	0	0	0	0	0	0	0	1	0	0	0	0	0	0	0	0	0	0	0	0	0	0	0	0	0	0	0	0	0	1	0
n__root|d__Bacteria|p__Firmicutes_A|c__Clostridia|o__Lachnospirales|f__Lachnospiraceae|g__UMGS1370|s__UMGS1370 MGBC129933	0	0	0	0	0	0	0	0	0	0	0	0	0	0	0	0	0	0	0	0	0	0	0	0	0	0	0	0	0	0	0	0	1	0	0	0	0	0	0	0	0	0	0	0	0	0	0	8	1
n__root|d__Bacteria|p__Firmicutes_A|c__Clostridia|o__Lachnospirales|f__Lachnospiraceae|g__UMGS1370|s__UMGS1370 MGBC131995	0	0	0	0	0	0	0	0	0	0	0	0	0	0	0	0	0	0	0	0	1	0	0	0	0	0	0	0	0	0	0	0	0	0	0	0	0	0	0	0	0	0	0	0	0	1	0	0	0
n__root|d__Bacteria|p__Firmicutes_A|c__Clostridia|o__Lachnospirales|f__Lachnospiraceae|g__UMGS1370|s__UMGS1370 MGBC140257	0	0	0	0	0	0	0	0	0	0	0	0	0	0	0	0	0	0	0	0	0	0	0	0	0	0	0	0	0	0	0	0	0	0	0	0	0	0	0	0	0	0	0	0	0	0	0	3	0
n__root|d__Bacteria|p__Firmicutes_A|c__Clostridia|o__Lachnospirales|f__Lachnospiraceae|g__UMGS1370|s__UMGS1370 MGBC156614	0	0	0	0	0	0	0	0	0	0	0	0	0	0	0	0	5	0	0	0	0	0	0	0	0	0	0	0	0	0	0	0	0	0	0	0	0	0	0	0	0	0	0	0	0	0	0	15	1
n__root|d__Bacteria|p__Firmicutes_A|c__Clostridia|o__Lachnospirales|f__Lachnospiraceae|g__UMGS1370|s__UMGS1370 MGBC163738	0	0	0	0	0	0	0	0	0	0	0	0	0	0	0	0	0	0	0	0	0	0	0	0	0	0	1	0	0	0	0	6	0	0	0	0	0	0	0	0	0	0	0	0	0	0	0	13	10
n__root|d__Bacteria|p__Firmicutes_A|c__Clostridia|o__Lachnospirales|f__Lachnospiraceae|g__UMGS1370|s__UMGS1370 MGBC165049	0	0	0	0	0	0	0	0	0	0	0	0	0	0	0	0	0	0	0	0	0	0	0	0	0	0	0	0	0	0	0	0	0	0	0	0	0	0	0	0	0	0	0	0	0	0	0	0	0
n__root|d__Bacteria|p__Firmicutes_A|c__Clostridia|o__Oscillospirales|f__Acutalibacteraceae|g__Acutalibacter|s__Acutalibacter MGBC000120	0	0	0	0	0	0	0	0	1	0	0	0	0	0	0	0	1	0	0	0	0	0	0	0	0	0	37	0	0	0	1	0	0	1	0	0	0	0	0	0	0	0	0	0	0	0	0	75	141
n__root|d__Bacteria|p__Firmicutes_A|c__Clostridia|o__Oscillospirales|f__Acutalibacteraceae|g__Acutalibacter|s__Acutalibacter MGBC000243	0	0	0	0	0	0	0	0	0	0	0	0	0	0	0	0	0	0	0	0	0	0	0	0	0	0	0	0	0	0	0	0	0	0	0	0	0	0	0	0	0	0	0	0	0	0	0	0	4
n__root|d__Bacteria|p__Firmicutes_A|c__Clostridia|o__Oscillospirales|f__Acutalibacteraceae|g__Acutalibacter|s__Acutalibacter MGBC000522	0	0	0	0	0	0	0	0	0	0	0	0	0	0	0	0	0	0	0	0	0	0	0	0	0	0	0	0	0	0	0	0	0	0	0	0	0	0	0	0	0	0	0	0	0	0	0	0	0
n__root|d__Bacteria|p__Firmicutes_A|c__Clostridia|o__Oscillospirales|f__Acutalibacteraceae|g__Acutalibacter|s__Acutalibacter MGBC000533	0	0	0	0	0	0	0	0	0	0	0	0	0	0	0	0	0	0	0	0	0	0	0	0	0	0	1	0	0	1	0	0	0	0	0	0	0	0	0	0	0	0	0	0	0	0	0	3	3
n__root|d__Bacteria|p__Firmicutes_A|c__Clostridia|o__Oscillospirales|f__Acutalibacteraceae|g__Acutalibacter|s__Acutalibacter MGBC000548	0	0	0	0	0	0	0	0	0	0	0	0	0	0	0	0	0	0	0	0	0	0	0	0	0	0	0	0	0	0	0	0	0	0	0	0	0	0	0	0	0	0	0	0	0	0	0	150	5
n__root|d__Bacteria|p__Firmicutes_A|c__Clostridia|o__Oscillospirales|f__Acutalibacteraceae|g__Acutalibacter|s__Acutalibacter MGBC101916	0	0	0	0	0	0	0	0	0	0	0	0	0	0	0	0	0	0	0	0	0	0	0	0	0	0	20	0	1	21	0	2	0	1	0	0	0	0	1	0	0	0	0	0	0	0	0	125	122
n__root|d__Bacteria|p__Firmicutes_A|c__Clostridia|o__Oscillospirales|f__Acutalibacteraceae|g__Acutalibacter|s__Acutalibacter MGBC115182	0	0	0	0	0	0	0	0	0	0	0	0	0	0	0	0	0	7	0	0	9	0	0	0	0	0	3	1	0	0	0	0	0	0	0	0	0	0	0	0	0	0	0	0	0	0	0	49	35
n__root|d__Bacteria|p__Firmicutes_A|c__Clostridia|o__Oscillospirales|f__Acutalibacteraceae|g__Acutalibacter|s__Acutalibacter MGBC129708	0	0	0	0	0	0	0	0	0	0	0	0	0	0	0	0	0	0	0	0	0	0	0	0	0	0	0	0	0	0	0	0	0	0	0	0	0	0	0	0	0	0	0	0	0	0	0	0	13
n__root|d__Bacteria|p__Firmicutes_A|c__Clostridia|o__Oscillospirales|f__Acutalibacteraceae|g__Acutalibacter|s__Acutalibacter MGBC160578	0	0	0	0	0	0	0	0	0	0	0	0	0	0	0	0	0	0	0	0	0	0	0	0	0	0	0	0	0	0	0	0	0	0	0	0	0	0	0	0	0	0	0	0	0	0	0	0	0
n__root|d__Bacteria|p__Firmicutes_A|c__Clostridia|o__Oscillospirales|f__Acutalibacteraceae|g__Acutalibacter|s__Acutalibacter MGBC161676	17	0	0	0	0	0	0	0	0	0	0	1	0	0	0	0	0	0	0	0	1	0	0	0	0	0	64	0	0	0	0	17	0	0	0	0	0	0	1	0	0	0	0	0	0	0	0	89	109
n__root|d__Bacteria|p__Firmicutes_A|c__Clostridia|o__Oscillospirales|f__Acutalibacteraceae|g__Acutalibacter|s__Acutalibacter MGBC162081	0	0	0	0	0	0	0	0	1	0	0	0	0	0	0	0	0	0	6	0	0	0	0	0	0	0	17	0	0	0	0	0	0	0	0	0	0	0	0	0	0	0	0	0	0	0	0	60	62
n__root|d__Bacteria|p__Firmicutes_A|c__Clostridia|o__Oscillospirales|f__Acutalibacteraceae|g__Acutalibacter|s__Acutalibacter MGBC164404	0	0	0	0	0	0	0	0	0	0	0	0	0	0	0	0	0	0	0	0	0	0	0	0	0	0	0	0	0	0	0	0	0	0	0	0	0	0	0	0	0	0	0	0	0	0	0	0	0
n__root|d__Bacteria|p__Firmicutes_A|c__Clostridia|o__Oscillospirales|f__Acutalibacteraceae|g__Acutalibacter|s__Acutalibacter muris	0	0	0	0	0	0	0	0	0	0	0	0	0	0	0	0	0	0	0	0	0	0	0	0	0	3	186	0	0	0	0	0	0	0	0	0	0	0	0	0	0	0	0	0	0	0	0	104	185
n__root|d__Bacteria|p__Firmicutes_A|c__Clostridia|o__Oscillospirales|f__Acutalibacteraceae|g__Acutalibacter|s__Acutalibacter sp003612555	0	0	0	0	0	0	0	0	0	0	0	0	0	0	0	0	0	0	0	0	0	0	0	0	0	0	0	0	0	0	0	0	0	0	0	0	0	0	0	0	0	0	0	0	0	0	0	0	1
n__root|d__Bacteria|p__Firmicutes_A|c__Clostridia|o__Oscillospirales|f__Acutalibacteraceae|g__CAG-180|s__CAG-180 sp900540295	0	0	0	0	0	0	0	0	0	0	0	0	0	0	0	0	0	0	0	0	0	0	0	0	0	0	0	0	0	0	0	0	0	0	0	0	0	0	0	0	0	0	0	0	0	0	0	2	0
n__root|d__Bacteria|p__Firmicutes_A|c__Clostridia|o__Oscillospirales|f__Acutalibacteraceae|g__Eubacterium_R|s__Eubacterium_R MGBC101131	0	0	0	0	302	2	0	0	0	0	0	0	0	0	0	1	0	0	1	0	1	0	0	0	0	0	0	0	1	0	1	1	3	0	0	2	4	1	0	1	0	0	0	0	0	0	2	6	5
n__root|d__Bacteria|p__Firmicutes_A|c__Clostridia|o__Oscillospirales|f__Acutalibacteraceae|g__Eubacterium_R|s__Eubacterium_R MGBC118047	0	0	0	0	0	0	0	0	0	0	0	0	0	0	0	0	0	0	0	0	0	0	0	0	0	0	0	0	0	0	0	0	0	0	0	0	0	0	0	0	0	0	0	0	0	0	0	1	0
n__root|d__Bacteria|p__Firmicutes_A|c__Clostridia|o__Oscillospirales|f__Acutalibacteraceae|g__Eubacterium_R|s__Eubacterium_R MGBC120247	0	0	0	0	0	0	0	0	0	0	0	0	0	0	0	0	0	0	0	0	0	0	0	0	0	0	0	0	0	0	1	0	0	0	0	0	0	0	0	0	0	0	0	0	0	0	0	0	0
n__root|d__Bacteria|p__Firmicutes_A|c__Clostridia|o__Oscillospirales|f__Acutalibacteraceae|g__Eubacterium_R|s__Eubacterium_R MGBC121343	0	0	0	0	0	0	0	0	0	0	0	0	0	0	0	0	0	0	0	0	0	0	0	0	0	0	0	0	0	0	0	0	0	0	0	0	0	0	0	0	0	0	0	0	0	0	0	0	1
n__root|d__Bacteria|p__Firmicutes_A|c__Clostridia|o__Oscillospirales|f__Acutalibacteraceae|g__Ruminococcus_E|s__Ruminococcus_E MGBC139800	0	0	0	0	0	0	0	0	0	0	0	0	0	0	0	0	0	0	0	0	0	0	0	0	0	0	0	0	0	0	0	0	0	0	0	0	0	0	0	0	0	0	0	0	0	0	1	0	0
n__root|d__Bacteria|p__Firmicutes_A|c__Clostridia|o__Oscillospirales|f__Acutalibacteraceae|g__UMGS1071|s__UMGS1071 MGBC103718	0	0	0	0	0	0	0	0	0	0	0	0	0	0	0	0	0	0	0	0	0	0	0	0	0	0	0	0	0	0	0	0	0	0	0	0	0	0	0	0	0	0	0	0	0	0	0	0	1
n__root|d__Bacteria|p__Firmicutes_A|c__Clostridia|o__Oscillospirales|f__Butyricicoccaceae|g__AM07-15|s__AM07-15 MGBC109914	0	0	0	0	0	0	0	0	0	0	0	0	1	1	0	0	1	0	0	1	1	0	0	0	0	0	30	0	0	0	0	0	0	1	0	0	0	0	0	0	0	0	0	0	0	0	0	31	64
n__root|d__Bacteria|p__Firmicutes_A|c__Clostridia|o__Oscillospirales|f__Butyricicoccaceae|g__Butyricicoccaceae_NOV|s__Butyricicoccaceae_NOV MGBC000503	0	0	0	0	0	0	0	0	0	0	0	0	0	0	0	0	0	0	0	0	0	0	0	0	0	0	3	0	0	0	0	0	0	0	0	0	0	0	0	0	0	0	0	0	0	0	2	5	26
n__root|d__Bacteria|p__Firmicutes_A|c__Clostridia|o__Oscillospirales|f__Butyricicoccaceae|g__Butyricicoccaceae_NOV|s__Butyricicoccaceae_NOV MGBC135451	0	0	0	0	0	0	0	0	0	0	0	0	0	0	0	0	0	0	0	0	0	0	0	0	0	0	0	0	0	0	0	0	0	0	0	0	0	0	0	0	0	0	0	0	0	0	0	0	1
n__root|d__Bacteria|p__Firmicutes_A|c__Clostridia|o__Oscillospirales|f__Butyricicoccaceae|g__Butyricicoccaceae_NOV|s__Butyricicoccaceae_NOV MGBC151848	0	0	0	0	0	0	0	0	0	0	0	0	0	0	0	0	0	0	0	0	0	0	0	0	0	0	0	0	0	0	0	0	0	0	0	0	0	0	0	0	0	0	0	0	0	0	0	0	0
n__root|d__Bacteria|p__Firmicutes_A|c__Clostridia|o__Oscillospirales|f__Butyricicoccaceae|g__Butyricicoccaceae_NOV|s__Butyricicoccaceae_NOV MGBC165025	0	0	0	0	0	0	0	0	0	0	0	0	0	0	0	0	0	0	0	0	0	0	1	0	0	0	4	0	0	0	0	4	0	0	2	0	0	0	0	0	0	0	0	0	0	0	1	11	33
n__root|d__Bacteria|p__Firmicutes_A|c__Clostridia|o__Oscillospirales|f__Butyricicoccaceae|g__Butyricicoccus|s__Butyricicoccus MGBC131967	0	0	0	0	0	0	0	0	0	0	0	0	0	0	0	0	0	0	0	0	0	0	0	0	0	0	0	0	0	0	0	0	0	0	0	0	0	0	0	0	0	0	0	0	0	0	0	0	2
n__root|d__Bacteria|p__Firmicutes_A|c__Clostridia|o__Oscillospirales|f__Oscillospiraceae|g__CAG-110|s__CAG-110 MGBC164609	0	0	0	0	0	0	0	0	0	0	0	0	0	0	0	0	0	0	0	0	0	0	0	0	0	0	0	0	0	0	0	0	0	0	0	0	0	0	0	0	0	0	0	6	0	0	11	14	18
n__root|d__Bacteria|p__Firmicutes_A|c__Clostridia|o__Oscillospirales|f__Oscillospiraceae|g__Evtepia|s__Evtepia MGBC111873	0	0	0	0	0	0	0	0	1	0	0	1	0	0	0	0	0	0	0	0	0	0	0	0	0	0	72	0	0	0	0	2	0	0	0	0	0	1	0	0	0	0	0	0	0	0	0	316	375
n__root|d__Bacteria|p__Firmicutes_A|c__Clostridia|o__Oscillospirales|f__Oscillospiraceae|g__Evtepia|s__Evtepia MGBC117610	0	0	1	1	0	0	0	0	0	0	0	0	0	0	0	0	0	0	0	0	0	0	0	0	0	0	0	0	0	0	0	0	0	0	0	0	0	0	0	0	0	0	0	0	0	0	0	12	1
n__root|d__Bacteria|p__Firmicutes_A|c__Clostridia|o__Oscillospirales|f__Oscillospiraceae|g__Flavonifractor|s__Flavonifractor MGBC000542	0	0	1	0	0	0	0	0	0	0	0	0	0	0	0	0	0	0	0	0	0	0	0	0	0	0	6	0	0	0	0	45	0	0	0	0	0	0	0	0	0	0	0	0	0	0	0	13	12
n__root|d__Bacteria|p__Firmicutes_A|c__Clostridia|o__Oscillospirales|f__Oscillospiraceae|g__Flavonifractor|s__Flavonifractor MGBC117744	0	0	0	0	1	0	0	0	0	0	0	0	0	0	0	0	0	0	0	0	0	0	0	0	0	0	18	0	0	0	0	0	0	0	0	0	0	0	0	0	0	0	0	0	0	0	0	169	257
n__root|d__Bacteria|p__Firmicutes_A|c__Clostridia|o__Oscillospirales|f__Oscillospiraceae|g__Flavonifractor|s__Flavonifractor plautii	0	0	0	0	0	0	0	0	0	0	0	0	0	0	0	0	0	0	0	0	0	0	0	0	0	0	0	0	0	0	0	0	0	0	0	0	0	0	0	0	0	0	0	0	0	0	0	11	1
n__root|d__Bacteria|p__Firmicutes_A|c__Clostridia|o__Oscillospirales|f__Oscillospiraceae|g__Intestinimonas|s__Intestinimonas butyriciproducens	0	0	0	0	0	0	0	0	0	0	0	0	0	0	0	0	0	0	0	0	0	0	0	0	0	0	0	0	0	0	0	0	0	0	0	0	0	0	0	0	0	0	0	0	0	0	0	1	1
n__root|d__Bacteria|p__Firmicutes_A|c__Clostridia|o__Oscillospirales|f__Oscillospiraceae|g__Lawsonibacter|s__Lawsonibacter MGBC000135	0	0	0	0	0	0	0	0	0	0	0	0	0	0	0	0	0	0	0	0	0	0	0	0	0	0	6	0	0	0	0	0	0	0	0	0	0	0	0	0	0	0	0	0	0	0	0	27	7
n__root|d__Bacteria|p__Firmicutes_A|c__Clostridia|o__Oscillospirales|f__Oscillospiraceae|g__Lawsonibacter|s__Lawsonibacter MGBC000515	0	0	0	0	0	0	0	0	0	0	0	0	0	0	0	0	0	0	0	0	0	0	0	0	0	0	20	0	0	0	0	0	0	0	0	0	0	0	0	0	0	0	0	0	0	0	0	17	16
n__root|d__Bacteria|p__Firmicutes_A|c__Clostridia|o__Oscillospirales|f__Oscillospiraceae|g__Lawsonibacter|s__Lawsonibacter MGBC000518	0	0	0	0	0	0	0	0	0	0	0	0	0	0	0	0	0	0	0	0	0	0	0	0	0	0	0	0	0	0	0	0	0	0	0	0	0	0	0	0	0	0	0	0	0	0	0	19	6
n__root|d__Bacteria|p__Firmicutes_A|c__Clostridia|o__Oscillospirales|f__Oscillospiraceae|g__Lawsonibacter|s__Lawsonibacter MGBC000538	0	0	0	0	0	0	0	0	0	0	0	0	0	0	0	0	0	12	0	0	0	0	0	0	0	0	0	0	0	0	0	0	0	0	0	0	0	0	0	0	0	0	0	0	0	0	0	46	4
n__root|d__Bacteria|p__Firmicutes_A|c__Clostridia|o__Oscillospirales|f__Oscillospiraceae|g__Lawsonibacter|s__Lawsonibacter MGBC000555	0	0	0	0	0	0	0	0	0	0	0	0	0	0	0	0	0	21	0	0	0	0	0	0	0	0	115	0	0	0	0	0	0	0	0	0	0	0	0	0	0	0	0	0	0	0	0	133	202
n__root|d__Bacteria|p__Firmicutes_A|c__Clostridia|o__Oscillospirales|f__Oscillospiraceae|g__Lawsonibacter|s__Lawsonibacter MGBC105408	0	0	0	0	0	0	7	0	0	0	0	0	0	0	0	0	0	18	0	0	0	0	0	0	0	0	12	0	0	0	0	0	0	0	1	0	0	0	0	0	0	0	0	0	0	0	0	44	37
n__root|d__Bacteria|p__Firmicutes_A|c__Clostridia|o__Oscillospirales|f__Oscillospiraceae|g__Lawsonibacter|s__Lawsonibacter MGBC116689	0	0	0	0	0	0	0	0	0	0	0	0	0	0	0	0	0	3	0	0	0	0	0	0	0	0	99	0	0	0	0	0	0	40	36	0	0	0	0	0	0	0	0	0	0	0	0	252	133
n__root|d__Bacteria|p__Firmicutes_A|c__Clostridia|o__Oscillospirales|f__Oscillospiraceae|g__Lawsonibacter|s__Lawsonibacter MGBC131434	0	0	0	0	0	0	0	0	1	0	0	0	0	0	0	0	0	6	0	0	0	0	0	0	0	0	151	0	0	0	0	0	22	0	1	0	0	0	0	0	0	0	0	0	0	0	0	336	221
n__root|d__Bacteria|p__Firmicutes_A|c__Clostridia|o__Oscillospirales|f__Oscillospiraceae|g__Lawsonibacter|s__Lawsonibacter MGBC163672	0	0	0	0	0	0	0	0	0	0	0	0	0	0	0	0	0	1	0	0	0	0	0	0	0	0	303	0	0	0	0	0	0	0	0	0	0	0	0	0	0	0	0	0	0	0	0	252	186
n__root|d__Bacteria|p__Firmicutes_A|c__Clostridia|o__Oscillospirales|f__Oscillospiraceae|g__Lawsonibacter|s__Lawsonibacter MGBC165440	0	0	0	0	0	0	0	0	0	0	0	0	0	0	0	0	0	0	0	0	0	0	0	0	0	0	2	0	0	0	0	0	0	0	0	0	0	0	0	0	0	0	0	0	0	0	0	65	35
n__root|d__Bacteria|p__Firmicutes_A|c__Clostridia|o__Oscillospirales|f__Oscillospiraceae|g__Lawsonibacter|s__Lawsonibacter sp000492175	1	0	0	0	0	0	0	0	0	0	0	0	0	0	0	0	0	0	0	0	0	0	0	0	0	0	3	0	0	0	0	0	0	0	0	0	0	0	0	0	0	0	0	0	0	0	0	47	98
n__root|d__Bacteria|p__Firmicutes_A|c__Clostridia|o__Oscillospirales|f__Oscillospiraceae|g__Lawsonibacter|s__Lawsonibacter sp003612335	0	0	0	0	0	0	0	0	0	0	0	0	0	0	0	0	0	0	0	0	0	0	0	0	0	0	65	0	0	0	0	0	0	0	0	0	0	0	0	0	0	0	0	0	0	0	0	141	53
n__root|d__Bacteria|p__Firmicutes_A|c__Clostridia|o__Oscillospirales|f__Oscillospiraceae|g__Marseille-P3106|s__Marseille-P3106 MGBC101917	0	0	0	0	0	0	0	0	0	0	0	0	0	0	0	0	0	0	0	0	0	0	0	0	0	0	0	0	0	0	0	0	0	0	0	0	0	0	0	0	0	0	0	0	0	0	0	3	1
n__root|d__Bacteria|p__Firmicutes_A|c__Clostridia|o__Oscillospirales|f__Oscillospiraceae|g__Marseille-P3106|s__Marseille-P3106 MGBC129303	0	0	0	0	0	0	0	0	0	0	0	0	0	0	0	0	0	0	0	0	0	0	0	0	0	0	0	0	0	0	0	0	0	0	0	0	0	0	0	0	0	0	0	0	0	0	0	0	1
n__root|d__Bacteria|p__Firmicutes_A|c__Clostridia|o__Oscillospirales|f__Oscillospiraceae|g__Marseille-P3106|s__Marseille-P3106 MGBC161418	0	0	0	0	0	0	0	0	0	0	0	0	0	0	0	0	0	0	0	0	0	0	0	0	0	0	4	0	0	0	0	0	0	0	22	0	0	0	0	0	0	0	0	0	0	0	0	50	198
n__root|d__Bacteria|p__Firmicutes_A|c__Clostridia|o__Oscillospirales|f__Oscillospiraceae|g__Marseille-P3106|s__Marseille-P3106 MGBC165060	0	0	0	0	0	0	0	0	0	0	0	0	0	0	0	0	0	0	0	0	0	0	0	0	0	0	0	0	0	0	0	0	0	0	0	0	0	0	0	0	0	0	0	0	0	0	0	0	0
n__root|d__Bacteria|p__Firmicutes_A|c__Clostridia|o__Oscillospirales|f__Oscillospiraceae|g__Oscillibacter|s__Oscillibacter MGBC000151	0	0	0	0	0	0	0	0	0	0	0	0	0	0	0	0	0	0	0	0	0	0	0	0	0	0	4	0	0	0	0	0	0	0	0	0	0	0	0	0	0	0	0	0	0	0	0	40	25
n__root|d__Bacteria|p__Firmicutes_A|c__Clostridia|o__Oscillospirales|f__Oscillospiraceae|g__Oscillibacter|s__Oscillibacter MGBC000153	0	2	0	0	0	0	0	0	0	0	0	0	0	0	0	0	0	0	0	0	0	0	0	0	0	0	19	0	0	0	0	0	0	0	0	0	0	0	0	0	0	0	0	0	0	0	1	15	47
n__root|d__Bacteria|p__Firmicutes_A|c__Clostridia|o__Oscillospirales|f__Oscillospiraceae|g__Oscillibacter|s__Oscillibacter MGBC101923	0	0	0	0	0	0	0	0	0	0	0	0	0	0	0	0	0	0	0	0	0	0	0	0	0	0	0	0	0	0	0	0	0	0	0	0	0	0	0	0	0	0	0	0	0	0	0	0	5
n__root|d__Bacteria|p__Firmicutes_A|c__Clostridia|o__Oscillospirales|f__Oscillospiraceae|g__Oscillibacter|s__Oscillibacter MGBC101978	0	0	0	0	0	0	0	0	0	0	0	0	0	0	0	0	0	0	0	0	0	0	0	0	0	0	0	0	0	0	0	0	0	0	0	0	0	0	0	0	0	0	0	0	0	0	0	0	1
n__root|d__Bacteria|p__Firmicutes_A|c__Clostridia|o__Oscillospirales|f__Oscillospiraceae|g__Oscillibacter|s__Oscillibacter MGBC104027	0	0	0	0	0	0	0	0	0	0	0	0	0	0	0	0	0	0	0	0	0	0	0	0	0	0	1	0	0	0	0	0	0	0	0	0	0	0	0	1	0	0	0	0	0	0	1	0	0
n__root|d__Bacteria|p__Firmicutes_A|c__Clostridia|o__Oscillospirales|f__Oscillospiraceae|g__Oscillibacter|s__Oscillibacter MGBC104191	0	0	0	0	0	0	0	0	0	0	0	0	0	0	0	0	0	0	1	0	0	0	0	0	0	1	172	0	0	0	0	6	0	0	0	0	0	1	0	7	0	0	0	0	0	0	28	176	492
n__root|d__Bacteria|p__Firmicutes_A|c__Clostridia|o__Oscillospirales|f__Oscillospiraceae|g__Oscillibacter|s__Oscillibacter MGBC113262	0	0	0	0	0	0	0	0	0	0	0	0	0	0	0	0	0	0	0	0	0	0	0	0	0	0	0	0	0	0	0	0	0	0	0	0	0	0	0	0	0	0	0	0	0	0	0	0	1
n__root|d__Bacteria|p__Firmicutes_A|c__Clostridia|o__Oscillospirales|f__Oscillospiraceae|g__Oscillibacter|s__Oscillibacter MGBC114107	0	0	0	0	0	0	0	0	0	0	0	0	0	0	0	0	0	0	0	0	0	0	0	0	0	0	11	0	0	0	0	0	0	0	0	0	0	0	0	0	0	0	0	0	0	0	6	23	79
n__root|d__Bacteria|p__Firmicutes_A|c__Clostridia|o__Oscillospirales|f__Oscillospiraceae|g__Oscillibacter|s__Oscillibacter MGBC114583	0	0	0	0	0	0	0	0	0	0	0	0	0	0	0	0	0	0	0	0	0	0	0	0	0	0	0	0	0	0	0	0	0	0	0	0	0	0	0	0	0	0	0	0	0	0	0	0	2
n__root|d__Bacteria|p__Firmicutes_A|c__Clostridia|o__Oscillospirales|f__Oscillospiraceae|g__Oscillibacter|s__Oscillibacter MGBC115181	0	0	1	0	0	0	0	0	1	0	0	0	0	0	0	0	0	0	0	0	0	0	0	0	0	0	37	0	0	0	0	1	0	0	0	0	0	0	0	0	0	0	0	0	1	0	0	38	98
n__root|d__Bacteria|p__Firmicutes_A|c__Clostridia|o__Oscillospirales|f__Oscillospiraceae|g__Oscillibacter|s__Oscillibacter MGBC115325	0	0	0	0	0	0	0	0	0	0	0	0	0	0	0	0	0	0	0	0	0	0	0	0	0	0	0	0	0	0	0	2	0	0	0	0	0	0	0	0	0	0	0	0	0	0	0	0	3
n__root|d__Bacteria|p__Firmicutes_A|c__Clostridia|o__Oscillospirales|f__Oscillospiraceae|g__Oscillibacter|s__Oscillibacter MGBC120045	1	0	0	0	0	0	0	0	0	0	0	0	0	0	0	0	0	0	0	0	0	0	0	0	0	0	217	0	0	0	0	39	0	0	0	0	0	0	1	0	0	0	0	0	0	0	78	234	545
n__root|d__Bacteria|p__Firmicutes_A|c__Clostridia|o__Oscillospirales|f__Oscillospiraceae|g__Oscillibacter|s__Oscillibacter MGBC125253	0	0	0	0	0	0	0	0	0	0	0	0	0	0	0	0	0	0	0	0	0	0	0	0	0	0	0	0	0	0	0	0	0	0	0	0	0	0	0	0	0	0	0	0	0	0	0	0	2
n__root|d__Bacteria|p__Firmicutes_A|c__Clostridia|o__Oscillospirales|f__Oscillospiraceae|g__Oscillibacter|s__Oscillibacter MGBC129315	0	0	0	0	0	0	0	0	0	0	0	0	0	0	0	0	0	0	0	0	0	0	0	0	0	0	0	0	0	0	0	0	0	0	0	0	0	0	0	0	0	0	0	0	0	0	0	2	6
n__root|d__Bacteria|p__Firmicutes_A|c__Clostridia|o__Oscillospirales|f__Oscillospiraceae|g__Oscillibacter|s__Oscillibacter MGBC129725	0	0	0	0	0	0	0	0	0	0	0	0	0	0	0	0	0	0	0	0	0	0	0	0	0	0	0	0	0	0	0	0	0	0	0	0	0	0	0	0	0	0	0	0	0	0	0	0	0
n__root|d__Bacteria|p__Firmicutes_A|c__Clostridia|o__Oscillospirales|f__Oscillospiraceae|g__Oscillibacter|s__Oscillibacter MGBC130208	0	0	0	0	0	0	0	0	0	0	0	0	0	0	0	0	0	0	0	0	0	0	0	0	0	0	2	0	0	0	0	0	0	0	0	0	0	0	0	0	0	0	0	0	0	0	0	3	6
n__root|d__Bacteria|p__Firmicutes_A|c__Clostridia|o__Oscillospirales|f__Oscillospiraceae|g__Oscillibacter|s__Oscillibacter MGBC131504	0	0	5	0	0	0	0	0	0	0	0	0	0	0	0	0	0	0	0	0	0	0	0	0	0	0	2	0	0	0	0	0	0	0	0	0	0	0	0	0	0	0	0	0	0	0	0	2	1
n__root|d__Bacteria|p__Firmicutes_A|c__Clostridia|o__Oscillospirales|f__Oscillospiraceae|g__Oscillibacter|s__Oscillibacter MGBC143446	0	0	0	0	0	0	0	0	0	0	0	0	0	0	0	0	0	0	0	0	0	0	0	0	0	0	0	0	0	0	0	0	0	0	0	0	0	0	0	0	0	0	0	0	0	0	0	0	2
n__root|d__Bacteria|p__Firmicutes_A|c__Clostridia|o__Oscillospirales|f__Oscillospiraceae|g__Oscillibacter|s__Oscillibacter MGBC145212	0	0	0	0	0	0	0	0	0	0	0	0	0	0	0	0	0	0	0	0	0	0	0	0	0	0	0	0	0	0	0	0	0	0	0	0	0	0	0	0	0	0	0	0	0	0	0	3	0
n__root|d__Bacteria|p__Firmicutes_A|c__Clostridia|o__Oscillospirales|f__Oscillospiraceae|g__Oscillibacter|s__Oscillibacter MGBC161115	0	0	0	0	0	0	0	0	0	0	0	0	0	0	0	0	0	0	0	0	0	0	0	0	0	0	31	0	0	0	0	0	0	1	0	0	0	0	0	0	0	0	0	0	0	0	0	52	116
n__root|d__Bacteria|p__Firmicutes_A|c__Clostridia|o__Oscillospirales|f__Oscillospiraceae|g__Oscillibacter|s__Oscillibacter MGBC161747	0	0	0	0	0	0	0	0	0	0	0	0	0	0	6	0	0	0	0	0	0	0	0	0	0	0	16	0	0	0	0	0	0	0	0	0	0	0	0	0	0	0	0	0	0	0	0	7	6
n__root|d__Bacteria|p__Firmicutes_A|c__Clostridia|o__Oscillospirales|f__Oscillospiraceae|g__Oscillibacter|s__Oscillibacter MGBC163303	0	0	0	0	0	0	0	0	0	0	0	0	0	0	0	0	0	0	0	0	0	0	0	0	0	0	4	0	0	0	0	0	0	0	0	0	0	0	0	0	0	0	0	0	0	0	0	51	67
n__root|d__Bacteria|p__Firmicutes_A|c__Clostridia|o__Oscillospirales|f__Oscillospiraceae|g__Oscillibacter|s__Oscillibacter MGBC163329	0	0	0	0	0	0	0	0	0	0	0	0	0	0	0	0	0	4	0	0	0	0	0	0	0	0	66	7	0	0	0	0	0	0	0	0	0	0	0	0	0	0	0	0	0	0	18	13	79
n__root|d__Bacteria|p__Firmicutes_A|c__Clostridia|o__Oscillospirales|f__Oscillospiraceae|g__Oscillibacter|s__Oscillibacter MGBC164430	1	0	0	0	0	0	0	0	0	0	0	0	0	0	0	0	0	0	1	0	0	0	0	0	0	0	2	0	0	0	0	1	0	0	0	0	0	0	0	0	0	0	1	0	0	0	11	3	28
n__root|d__Bacteria|p__Firmicutes_A|c__Clostridia|o__Oscillospirales|f__Oscillospiraceae|g__Oscillibacter|s__Oscillibacter sp000403435	0	0	0	0	0	0	0	0	4	0	0	0	0	1	0	0	0	0	0	0	0	0	0	0	0	0	32	0	0	0	0	0	0	0	0	0	0	0	0	0	0	0	0	0	0	0	2	75	73
n__root|d__Bacteria|p__Firmicutes_A|c__Clostridia|o__Oscillospirales|f__Oscillospiraceae|g__Oscillospiraceae_NOV|s__Oscillospiraceae_NOV MGBC104380	0	0	0	0	2	0	0	0	0	0	0	0	0	0	0	0	0	0	0	0	0	0	0	1	0	2	819	0	0	0	0	2	0	0	0	0	0	0	0	0	0	0	1	0	0	0	0	555	4161
n__root|d__Bacteria|p__Firmicutes_A|c__Clostridia|o__Oscillospirales|f__Oscillospiraceae|g__Oscillospiraceae_NOV|s__Oscillospiraceae_NOV MGBC105270	0	0	0	0	1	0	0	0	1	0	0	0	0	0	0	0	0	1	0	0	0	0	0	0	0	0	63	0	0	0	0	0	0	0	0	0	0	0	0	0	0	0	0	0	0	0	0	206	142
n__root|d__Bacteria|p__Firmicutes_A|c__Clostridia|o__Oscillospirales|f__Oscillospiraceae|g__Oscillospiraceae_NOV|s__Oscillospiraceae_NOV MGBC107693	1	0	3	1	0	0	0	0	2	0	0	0	0	2	0	0	0	0	0	0	0	0	0	0	0	0	211	0	88	0	0	0	0	0	0	0	0	0	0	0	0	0	0	0	0	0	0	252	632
n__root|d__Bacteria|p__Firmicutes_A|c__Clostridia|o__Oscillospirales|f__Oscillospiraceae|g__Oscillospiraceae_NOV|s__Oscillospiraceae_NOV MGBC108722	0	0	0	0	0	0	0	0	0	0	0	0	0	0	0	0	0	0	0	0	0	0	0	0	0	0	0	0	0	0	0	0	0	0	0	0	0	0	0	0	0	0	0	0	0	0	0	0	15
n__root|d__Bacteria|p__Firmicutes_A|c__Clostridia|o__Oscillospirales|f__Oscillospiraceae|g__Oscillospiraceae_NOV|s__Oscillospiraceae_NOV MGBC109106	0	0	0	0	0	0	0	0	0	0	0	0	5	0	0	0	0	0	0	0	0	1	0	0	0	0	20	0	0	0	0	1	0	0	1	0	0	0	0	0	0	0	0	0	0	0	0	84	82
n__root|d__Bacteria|p__Firmicutes_A|c__Clostridia|o__Oscillospirales|f__Oscillospiraceae|g__Oscillospiraceae_NOV|s__Oscillospiraceae_NOV MGBC109982	0	0	0	0	0	0	0	0	0	0	0	0	0	0	0	0	0	0	0	0	0	0	0	0	0	0	1	0	0	0	0	0	0	0	0	0	0	0	0	0	0	0	1	0	0	0	0	69	3
n__root|d__Bacteria|p__Firmicutes_A|c__Clostridia|o__Oscillospirales|f__Oscillospiraceae|g__Oscillospiraceae_NOV|s__Oscillospiraceae_NOV MGBC123004	0	0	0	0	0	0	0	0	0	0	0	0	0	0	0	0	0	0	0	0	0	0	0	0	0	0	0	0	0	0	0	0	0	0	0	0	0	0	0	0	0	0	0	0	0	0	0	0	1
n__root|d__Bacteria|p__Firmicutes_A|c__Clostridia|o__Oscillospirales|f__Oscillospiraceae|g__Oscillospiraceae_NOV|s__Oscillospiraceae_NOV MGBC148330	0	0	2	0	0	0	0	0	0	0	0	0	0	0	0	0	0	0	0	0	0	0	0	1	0	0	205	0	0	0	0	0	0	0	0	0	0	0	0	0	0	0	0	0	0	0	0	444	1257
n__root|d__Bacteria|p__Firmicutes_A|c__Clostridia|o__Oscillospirales|f__Oscillospiraceae|g__Oscillospiraceae_NOV|s__Oscillospiraceae_NOV MGBC153020	0	0	0	0	0	0	0	0	0	0	0	0	0	0	0	0	0	0	0	0	0	0	0	0	0	0	1	0	0	0	0	0	0	0	0	0	0	0	0	0	0	0	0	0	0	0	0	0	0
n__root|d__Bacteria|p__Firmicutes_A|c__Clostridia|o__Oscillospirales|f__Oscillospiraceae|g__Oscillospiraceae_NOV|s__Oscillospiraceae_NOV MGBC161755	1	0	0	0	0	0	0	0	0	0	0	0	0	1	0	0	0	0	0	0	0	0	0	0	0	0	576	0	61	0	1	0	18	0	0	0	0	0	0	0	0	0	1	0	0	0	0	416	944
n__root|d__Bacteria|p__Firmicutes_A|c__Clostridia|o__Oscillospirales|f__Oscillospiraceae|g__Oscillospiraceae_NOV|s__Oscillospiraceae_NOV MGBC162040	0	0	0	0	0	0	0	0	0	0	0	0	0	0	0	0	1	0	0	0	0	0	0	0	0	0	6	0	0	0	0	0	0	0	0	0	0	0	0	0	0	0	0	0	0	0	0	5	19
n__root|d__Bacteria|p__Firmicutes_A|c__Clostridia|o__Oscillospirales|f__Oscillospiraceae|g__Oscillospiraceae_NOV|s__Oscillospiraceae_NOV MGBC162663	0	0	0	0	0	0	0	0	0	0	0	0	0	0	0	0	0	0	0	0	0	0	0	0	0	0	0	0	0	0	0	0	0	0	0	0	0	0	0	0	0	0	0	0	0	0	0	4	2
n__root|d__Bacteria|p__Firmicutes_A|c__Clostridia|o__Oscillospirales|f__Oscillospiraceae|g__Oscillospiraceae_NOV|s__Oscillospiraceae_NOV MGBC163448	0	0	0	1	0	0	0	0	0	1	0	0	0	1	0	0	0	0	0	0	0	0	0	0	0	1	376	0	0	0	0	0	0	0	0	0	0	0	0	0	0	0	0	1	0	0	1	322	901
n__root|d__Bacteria|p__Firmicutes_A|c__Clostridia|o__Oscillospirales|f__Oscillospiraceae|g__Oscillospiraceae_NOV|s__Oscillospiraceae_NOV MGBC164714	0	0	0	0	0	0	0	0	0	0	0	0	0	0	0	0	0	0	0	0	0	0	0	0	0	0	65	0	0	0	0	0	0	0	0	0	0	0	0	0	0	0	1	0	0	0	0	43	108
n__root|d__Bacteria|p__Firmicutes_A|c__Clostridia|o__Oscillospirales|f__Oscillospiraceae|g__UBA9475|s__UBA9475 MGBC000146	0	0	0	0	0	0	0	0	0	18	0	0	0	0	0	0	0	0	0	0	0	0	0	2	0	0	170	0	0	0	0	0	0	0	0	0	0	1	0	0	0	0	0	0	0	0	1	600	1533
n__root|d__Bacteria|p__Firmicutes_A|c__Clostridia|o__Oscillospirales|f__Oscillospiraceae|g__UBA9475|s__UBA9475 MGBC104717	0	0	0	0	0	0	0	0	0	0	0	0	0	0	0	0	0	0	0	0	0	0	0	0	0	0	0	0	0	0	0	0	0	0	0	0	0	0	0	0	0	0	0	0	0	0	0	2	1
n__root|d__Bacteria|p__Firmicutes_A|c__Clostridia|o__Oscillospirales|f__Oscillospiraceae|g__UBA9475|s__UBA9475 MGBC108936	0	0	0	0	0	0	0	0	0	0	0	0	0	0	0	0	0	0	0	0	0	0	0	0	0	0	0	0	0	0	0	0	0	0	0	0	0	0	0	0	0	0	0	0	0	0	0	3	0
n__root|d__Bacteria|p__Firmicutes_A|c__Clostridia|o__Oscillospirales|f__Oscillospiraceae|g__UBA9475|s__UBA9475 MGBC113509	0	0	0	0	0	0	0	0	0	0	0	10	0	0	0	0	0	0	0	0	0	0	0	0	0	0	45	0	0	0	0	0	0	0	0	0	0	0	0	0	0	0	0	0	0	0	1	210	204
n__root|d__Bacteria|p__Firmicutes_A|c__Clostridia|o__Oscillospirales|f__Oscillospiraceae|g__UBA9475|s__UBA9475 MGBC113841	0	0	0	0	0	0	0	0	0	0	0	0	0	0	0	0	0	0	0	0	0	0	0	0	0	0	0	0	0	0	0	0	0	0	0	0	0	0	0	0	0	0	0	0	0	0	0	1	18
n__root|d__Bacteria|p__Firmicutes_A|c__Clostridia|o__Oscillospirales|f__Oscillospiraceae|g__UBA9475|s__UBA9475 MGBC116682	0	0	0	0	0	0	0	0	0	0	0	0	0	0	0	0	0	0	0	0	0	0	0	0	0	0	0	0	0	0	0	0	0	0	0	0	0	0	0	0	0	0	0	0	0	0	0	0	3
n__root|d__Bacteria|p__Firmicutes_A|c__Clostridia|o__Oscillospirales|f__Oscillospiraceae|g__UBA9475|s__UBA9475 MGBC117253	1	0	0	0	1	0	0	0	0	0	0	0	0	0	0	0	0	0	0	0	0	0	0	0	0	0	6	0	0	0	0	0	0	0	0	0	0	0	0	0	0	0	0	8	0	0	0	59	174
n__root|d__Bacteria|p__Firmicutes_A|c__Clostridia|o__Oscillospirales|f__Oscillospiraceae|g__UBA9475|s__UBA9475 MGBC122397	0	0	0	0	0	0	0	0	0	0	0	0	0	0	0	0	0	0	0	0	0	0	0	0	0	0	0	0	0	0	0	0	0	0	0	0	0	0	0	0	0	0	0	0	0	0	0	2	73
n__root|d__Bacteria|p__Firmicutes_A|c__Clostridia|o__Oscillospirales|f__Oscillospiraceae|g__UBA9475|s__UBA9475 MGBC124762	0	0	0	0	0	0	0	0	0	0	0	0	0	0	0	0	0	0	0	0	0	0	0	0	0	0	0	0	0	0	0	0	0	0	0	0	0	0	0	0	0	0	0	0	0	0	0	1	0
n__root|d__Bacteria|p__Firmicutes_A|c__Clostridia|o__Oscillospirales|f__Oscillospiraceae|g__UBA9475|s__UBA9475 MGBC126149	0	0	0	0	0	0	0	0	0	0	0	0	0	0	0	0	0	0	0	0	0	0	0	0	0	0	0	0	0	0	0	0	0	0	0	0	0	0	0	0	0	0	0	0	0	0	0	0	0
n__root|d__Bacteria|p__Firmicutes_A|c__Clostridia|o__Oscillospirales|f__Oscillospiraceae|g__UBA9475|s__UBA9475 MGBC143610	0	0	0	0	0	0	0	0	0	0	0	0	0	0	0	0	0	0	0	0	0	0	0	0	0	0	1	0	0	0	0	0	0	0	0	0	0	0	0	0	0	0	0	0	0	0	0	4	7
n__root|d__Bacteria|p__Firmicutes_A|c__Clostridia|o__Oscillospirales|f__Oscillospiraceae|g__UBA9475|s__UBA9475 MGBC152423	0	0	0	0	0	0	0	0	0	0	0	0	0	0	0	0	0	0	0	0	0	0	0	0	0	0	1	0	0	0	0	0	0	0	0	0	0	0	0	0	0	0	0	0	0	0	0	19	53
n__root|d__Bacteria|p__Firmicutes_A|c__Clostridia|o__Oscillospirales|f__Oscillospiraceae|g__UBA9475|s__UBA9475 MGBC152544	0	0	0	0	0	0	0	0	0	0	0	0	0	0	0	0	0	0	0	0	0	0	0	0	0	0	0	0	0	0	0	0	0	0	0	0	0	0	0	0	0	0	0	0	0	0	0	11	4
n__root|d__Bacteria|p__Firmicutes_A|c__Clostridia|o__Oscillospirales|f__Oscillospiraceae|g__UBA9475|s__UBA9475 MGBC155975	0	0	0	0	0	0	0	0	0	0	0	0	0	0	0	0	0	0	0	0	0	0	0	0	0	0	1	0	0	0	0	0	0	0	0	0	0	0	0	0	0	0	0	0	0	0	0	3	8
n__root|d__Bacteria|p__Firmicutes_A|c__Clostridia|o__Oscillospirales|f__Oscillospiraceae|g__UBA9475|s__UBA9475 MGBC157594	0	0	0	0	0	0	0	0	0	0	0	0	0	0	0	0	0	0	0	0	0	0	0	0	0	0	1	0	0	0	0	0	0	0	0	0	0	0	0	0	0	0	0	0	0	0	0	4	5
n__root|d__Bacteria|p__Firmicutes_A|c__Clostridia|o__Oscillospirales|f__Oscillospiraceae|g__UBA9475|s__UBA9475 MGBC159253	0	0	0	0	0	0	0	0	0	0	0	0	0	0	0	0	0	0	0	0	0	0	0	0	0	0	457	1	0	0	0	1	0	0	0	0	0	0	0	0	0	0	2	0	0	0	1	725	3000
n__root|d__Bacteria|p__Firmicutes_A|c__Clostridia|o__Oscillospirales|f__Oscillospiraceae|g__UBA9475|s__UBA9475 MGBC162871	0	0	0	0	0	0	0	0	0	0	0	0	1	0	0	0	0	0	0	0	0	0	0	0	0	0	0	0	0	0	0	0	0	0	0	0	0	0	0	0	0	0	0	0	0	0	0	3	5
n__root|d__Bacteria|p__Firmicutes_A|c__Clostridia|o__Oscillospirales|f__Oscillospiraceae|g__UBA9475|s__UBA9475 MGBC164455	0	0	0	0	0	0	0	0	0	0	0	0	0	0	0	0	0	0	0	0	0	0	0	0	0	0	33	0	0	0	0	0	0	0	0	0	0	0	0	0	0	0	0	0	0	0	0	33	44
n__root|d__Bacteria|p__Firmicutes_A|c__Clostridia|o__Oscillospirales|f__Oscillospiraceae|g__UMGS1872|s__UMGS1872 MGBC116724	0	0	0	0	0	0	0	0	1	0	0	0	0	0	0	0	0	0	0	0	0	0	0	1	0	0	280	0	0	0	0	1	0	0	1	0	0	0	0	0	0	0	1	0	0	0	3	248	1114
n__root|d__Bacteria|p__Firmicutes_A|c__Clostridia|o__Oscillospirales|f__Oscillospiraceae|g__UMGS1872|s__UMGS1872 MGBC119734	0	0	0	0	4	0	0	0	0	0	0	0	0	0	0	0	0	0	0	0	0	0	0	0	0	0	0	0	0	0	0	0	0	0	0	0	0	0	0	0	0	0	0	0	0	0	0	7	27
n__root|d__Bacteria|p__Firmicutes_A|c__Clostridia|o__Oscillospirales|f__Ruminococcaceae|g__Anaerotruncus|s__Anaerotruncus MGBC000100	0	0	0	0	0	0	0	0	0	0	0	0	0	0	0	0	0	0	0	0	0	0	0	0	0	1	0	0	0	0	0	0	0	0	1	0	0	0	0	0	0	0	0	0	0	0	0	10	14
n__root|d__Bacteria|p__Firmicutes_A|c__Clostridia|o__Oscillospirales|f__Ruminococcaceae|g__Anaerotruncus|s__Anaerotruncus MGBC140748	0	0	0	0	0	0	0	0	0	0	0	0	0	0	0	0	0	0	0	0	0	0	0	0	0	0	0	0	0	0	0	0	0	0	0	0	0	0	0	0	0	1	0	0	0	0	0	4	4
n__root|d__Bacteria|p__Firmicutes_A|c__Clostridia|o__Oscillospirales|f__Ruminococcaceae|g__Anaerotruncus|s__Anaerotruncus sp000403395	0	0	0	0	0	0	0	0	0	1	0	0	28	0	0	0	30	0	0	0	0	0	0	0	0	0	47	0	0	1	0	33	28	0	0	0	0	0	0	0	0	0	0	0	0	0	0	122	76
n__root|d__Bacteria|p__Firmicutes_A|c__Clostridia|o__Oscillospirales|f__Ruminococcaceae|g__Anaerotruncus|s__Anaerotruncus sp003612625	0	0	0	0	0	0	0	0	0	0	0	0	0	0	0	0	0	0	0	0	0	0	0	0	0	0	1	0	0	0	0	0	1	0	0	0	0	0	0	0	0	0	0	0	0	0	0	11	1
n__root|d__Bacteria|p__Firmicutes_A|c__Clostridia|o__Oscillospirales|f__Ruminococcaceae|g__Angelakisella|s__Angelakisella MGBC131977	0	0	0	0	0	0	0	0	0	0	0	0	0	0	0	0	0	0	0	0	0	0	0	0	0	0	0	0	0	0	0	13	0	0	0	0	0	0	0	0	0	0	0	0	0	0	6	39	40
n__root|d__Bacteria|p__Firmicutes_A|c__Clostridia|o__Oscillospirales|f__Ruminococcaceae|g__Angelakisella|s__Angelakisella MGBC136623	1	0	0	0	0	0	0	0	1	0	0	0	0	0	0	0	1	0	0	1	0	0	0	0	0	0	91	0	0	0	0	0	0	0	0	0	0	0	0	0	0	0	0	0	0	0	100	686	1487
n__root|d__Bacteria|p__Firmicutes_A|c__Clostridia|o__Oscillospirales|f__Ruminococcaceae|g__Angelakisella|s__Angelakisella MGBC161672	0	0	0	0	2	0	0	0	0	0	0	0	0	0	0	0	0	1	0	0	0	0	0	0	0	0	1	0	0	0	0	0	0	0	0	0	0	0	0	0	0	0	0	0	0	0	35	23	27
n__root|d__Bacteria|p__Firmicutes_A|c__Clostridia|o__Oscillospirales|f__Ruminococcaceae|g__CAG-115|s__CAG-115 MGBC157433	0	0	0	0	0	0	0	0	0	0	0	0	0	0	0	0	0	0	0	0	0	0	0	0	0	0	0	0	0	0	0	0	0	0	0	0	0	0	0	0	0	0	0	0	0	0	0	0	1
n__root|d__Bacteria|p__Firmicutes_A|c__Clostridia|o__Oscillospirales|f__Ruminococcaceae|g__Ruminiclostridium_E|s__Ruminiclostridium_E MGBC129722	0	0	0	0	0	0	0	0	1	0	0	0	0	0	0	0	0	0	0	0	0	0	0	0	0	0	0	0	0	0	0	0	6	0	0	0	0	0	0	0	0	0	0	0	0	0	0	3	2
n__root|d__Bacteria|p__Firmicutes_A|c__Clostridia|o__Oscillospirales|f__Ruminococcaceae|g__Ruminococcaceae_NOV|s__Ruminococcaceae_NOV MGBC113616	0	0	0	0	0	0	0	0	0	0	0	0	0	0	0	0	0	0	0	0	0	0	0	0	0	0	0	0	0	0	0	0	0	0	0	0	0	0	0	0	0	0	0	0	0	0	1	22	0
n__root|d__Bacteria|p__Firmicutes_A|c__Clostridia|o__Oscillospirales|f__Ruminococcaceae|g__UBA1405|s__UBA1405 MGBC165041	0	0	0	0	0	0	0	0	0	0	0	0	0	0	0	0	0	0	0	0	0	0	0	0	0	0	0	0	0	0	0	1	0	0	0	0	0	0	0	0	0	0	0	0	0	0	1	1	0
n__root|d__Bacteria|p__Firmicutes_A|c__Clostridia|o__Oscillospirales|f__Ruminococcaceae|g__UBA3818|s__UBA3818 MGBC143783	0	0	0	0	0	0	0	0	0	0	0	0	0	0	0	0	0	0	0	0	0	0	0	0	0	0	0	0	0	0	0	0	0	0	0	0	0	0	0	0	0	0	0	0	0	0	0	2	1
n__root|d__Bacteria|p__Firmicutes_A|c__Clostridia|o__Oscillospirales|f__Ruminococcaceae|g__UBA7177|s__UBA7177 MGBC108922	0	0	0	0	0	0	0	0	0	0	0	0	0	0	0	0	0	0	0	0	0	0	0	0	0	0	0	0	0	0	0	0	0	0	0	0	0	0	0	0	0	0	0	0	0	0	0	0	0
n__root|d__Bacteria|p__Firmicutes_A|c__Clostridia|o__Oscillospirales|f__Ruminococcaceae|g__UBA946|s__UBA946 MGBC124430	0	0	0	0	0	0	0	0	0	0	0	0	0	0	0	0	1	0	0	0	0	0	0	0	0	1	0	0	0	0	0	0	0	0	0	0	0	0	0	0	0	0	0	0	0	0	0	0	0
n__root|d__Bacteria|p__Firmicutes_A|c__Clostridia|o__Oscillospirales|f__Ruminococcaceae|g__UBA946|s__UBA946 MGBC137711	0	0	0	0	0	0	0	0	0	0	0	0	0	0	0	0	1	0	0	0	0	0	0	0	0	0	0	0	0	0	0	0	0	0	0	0	0	0	0	0	0	0	0	0	0	0	0	0	0
n__root|d__Bacteria|p__Firmicutes_A|c__Clostridia|o__Peptostreptococcales|f__Anaerovoracaceae|g__Anaerovoracaceae_NOV|s__Anaerovoracaceae_NOV MGBC000178	0	0	0	0	0	0	0	0	0	0	0	0	0	0	0	0	0	0	0	0	2	0	0	0	0	0	0	0	0	0	0	0	0	0	0	0	0	0	0	0	0	0	0	0	0	0	0	2	0
n__root|d__Bacteria|p__Firmicutes_A|c__Clostridia|o__Peptostreptococcales|f__Anaerovoracaceae|g__Anaerovoracaceae_NOV|s__Anaerovoracaceae_NOV MGBC000227	0	0	0	0	0	0	0	0	0	0	0	0	0	0	0	0	0	1	0	0	0	0	0	0	0	0	0	1	0	0	0	0	0	0	0	0	0	0	0	0	0	0	0	1	0	0	0	18	0
n__root|d__Bacteria|p__Firmicutes_A|c__Clostridia|o__Peptostreptococcales|f__Anaerovoracaceae|g__Anaerovoracaceae_NOV|s__Anaerovoracaceae_NOV MGBC119074	0	0	0	0	0	0	0	0	0	0	0	0	0	0	0	0	0	0	0	0	0	0	0	0	0	0	0	0	0	0	0	0	0	0	0	0	0	0	0	0	0	0	0	0	0	0	0	1	0
n__root|d__Bacteria|p__Firmicutes_A|c__Clostridia|o__Peptostreptococcales|f__Anaerovoracaceae|g__CAG-145|s__CAG-145 MGBC162508	0	0	0	0	0	0	0	0	0	0	0	0	0	0	0	0	0	0	0	0	0	0	0	0	0	0	4	0	0	0	0	0	0	0	0	0	0	0	0	0	0	0	0	0	0	0	0	0	0
n__root|d__Bacteria|p__Firmicutes_A|c__Clostridia|o__Peptostreptococcales|f__Anaerovoracaceae|g__Emergencia|s__Emergencia MGBC000042	0	0	0	0	5	0	0	0	0	0	0	0	0	0	0	0	0	0	8	0	0	0	0	0	0	0	3	0	0	0	0	0	0	0	1	0	0	0	0	0	0	0	0	0	0	0	0	9	0
n__root|d__Bacteria|p__Firmicutes_A|c__Clostridia|o__Peptostreptococcales|f__Peptostreptococcaceae|g__Paeniclostridium|s__Paeniclostridium sordellii	0	0	0	0	0	0	0	0	0	0	0	0	0	0	0	0	0	0	0	0	0	0	0	0	0	0	0	0	0	0	0	0	0	0	0	0	0	0	0	0	0	0	0	0	0	0	0	1	0
n__root|d__Bacteria|p__Firmicutes_C|c__Negativicutes|o__Selenomonadales|f__Selenomonadaceae|g__Selenomonadaceae_NOV|s__Selenomonadaceae_NOV MGBC110822	0	0	0	0	0	0	0	0	0	0	0	0	0	0	0	0	0	0	0	0	0	0	0	0	0	0	0	0	0	0	0	0	0	0	0	0	0	0	0	0	0	0	0	0	0	0	0	0	0
n__root|d__Bacteria|p__Firmicutes|c__Bacilli|o__Acholeplasmatales|f__Anaeroplasmataceae|g__UMGS268|s__UMGS268 MGBC107741	0	0	0	0	0	0	0	0	0	0	0	0	0	0	0	0	0	0	0	0	0	0	0	0	1	0	0	0	33	0	0	0	0	0	0	0	0	0	0	0	0	0	0	0	0	0	1	5	1
n__root|d__Bacteria|p__Firmicutes|c__Bacilli|o__Erysipelotrichales|f__Erysipelatoclostridiaceae|g__Erysipelatoclostridium|s__Erysipelatoclostridium cocleatum	0	0	1	0	0	0	0	0	0	0	0	0	0	0	0	0	0	0	0	0	0	0	0	0	0	0	0	0	0	0	0	0	0	0	0	0	0	0	0	0	0	0	0	0	0	0	0	5	0
n__root|d__Bacteria|p__Firmicutes|c__Bacilli|o__Erysipelotrichales|f__Erysipelotrichaceae|g__Dubosiella|s__Dubosiella newyorkensis	0	0	0	0	0	0	0	0	0	0	0	0	0	0	0	0	0	1	0	0	0	0	0	0	0	0	0	0	0	0	0	0	0	0	0	0	0	0	0	0	0	0	0	0	0	0	0	7	1
n__root|d__Bacteria|p__Firmicutes|c__Bacilli|o__Erysipelotrichales|f__Erysipelotrichaceae|g__Dubosiella|s__Dubosiella sp004793885	0	0	0	0	0	0	0	0	0	0	0	0	0	0	0	0	0	0	0	0	0	0	0	0	0	0	0	0	0	0	0	0	0	0	0	0	0	0	0	0	0	0	0	0	0	0	0	2	0
n__root|d__Bacteria|p__Firmicutes|c__Bacilli|o__Erysipelotrichales|f__Erysipelotrichaceae|g__Erysipelotrichaceae_NOV|s__Erysipelotrichaceae_NOV MGBC000147	0	0	0	0	0	0	0	0	0	0	0	0	0	0	0	0	0	0	0	0	0	0	0	0	0	0	0	0	0	0	0	1	0	0	0	0	0	0	0	0	0	0	0	0	0	0	0	4	0
n__root|d__Bacteria|p__Firmicutes|c__Bacilli|o__Erysipelotrichales|f__Erysipelotrichaceae|g__Erysipelotrichaceae_NOV|s__Erysipelotrichaceae_NOV MGBC139950	0	0	0	0	0	0	0	0	0	0	0	0	0	0	0	0	0	0	0	0	0	0	0	0	0	0	0	0	2	0	0	0	0	0	0	0	0	0	0	0	0	0	0	0	0	0	0	0	0
n__root|d__Bacteria|p__Firmicutes|c__Bacilli|o__Erysipelotrichales|f__Erysipelotrichaceae|g__Erysipelotrichaceae_NOV|s__Erysipelotrichaceae_NOV MGBC163961	0	0	0	0	0	0	0	0	3	0	0	0	0	0	0	0	0	0	0	0	0	0	0	0	0	0	0	4	0	0	0	0	0	0	0	0	0	0	0	0	0	0	0	0	0	0	0	0	0
n__root|d__Bacteria|p__Firmicutes|c__Bacilli|o__Erysipelotrichales|f__Erysipelotrichaceae|g__Faecalibaculum|s__Faecalibaculum rodentium	0	0	0	0	0	0	0	0	0	0	0	0	0	0	0	0	0	0	0	0	0	0	0	0	0	0	0	0	0	0	0	0	0	0	0	0	0	0	0	0	0	0	0	0	0	0	0	4	0
n__root|d__Bacteria|p__Firmicutes|c__Bacilli|o__Lactobacillales|f__Enterococcaceae|g__Enterococcus_D|s__Enterococcus_D gallinarum	0	0	0	0	0	0	0	0	0	0	0	0	0	0	0	0	0	0	0	0	0	0	0	0	0	0	0	0	0	0	0	0	1	0	0	0	0	0	0	0	0	0	0	0	0	0	0	1	0
n__root|d__Bacteria|p__Firmicutes|c__Bacilli|o__Lactobacillales|f__Lactobacillaceae|g__Lactobacillus|s__Lactobacillus MGBC162746	0	0	0	0	0	0	0	0	0	0	0	0	0	0	0	0	0	0	0	0	0	0	0	0	0	0	0	0	0	0	0	0	1	0	0	0	0	0	0	0	0	0	0	0	0	0	0	0	0
n__root|d__Bacteria|p__Firmicutes|c__Bacilli|o__Lactobacillales|f__Lactobacillaceae|g__Lactobacillus|s__Lactobacillus johnsonii	0	0	0	0	0	0	0	0	0	0	30	0	0	0	0	0	0	0	1	0	0	0	0	0	0	0	0	2	0	0	0	0	36	0	0	0	0	0	0	0	0	0	0	0	0	0	0	0	0
n__root|d__Bacteria|p__Firmicutes|c__Bacilli|o__Lactobacillales|f__Lactobacillaceae|g__Leuconostoc|s__Leuconostoc citreum	0	0	0	0	0	0	0	0	0	0	0	0	0	0	0	0	0	0	0	0	0	0	0	0	0	0	0	0	1	0	0	0	0	0	0	0	0	0	0	0	0	0	0	0	0	0	0	1	0
n__root|d__Bacteria|p__Firmicutes|c__Bacilli|o__Lactobacillales|f__Lactobacillaceae|g__Ligilactobacillus|s__Ligilactobacillus murinus	0	0	0	0	0	0	0	0	0	0	0	0	0	0	0	0	1	0	0	0	0	0	33	0	0	1	49	0	0	2	0	0	5	0	0	0	0	0	0	0	0	0	0	0	0	0	1	47	1
n__root|d__Bacteria|p__Firmicutes|c__Bacilli|o__Lactobacillales|f__Lactobacillaceae|g__Limosilactobacillus|s__Limosilactobacillus reuteri_D	0	0	0	0	0	0	0	0	0	0	0	0	0	0	0	0	0	0	0	0	0	0	53	0	0	0	0	0	0	0	0	0	0	0	0	0	0	0	0	0	0	0	0	0	0	0	0	3	0
n__root|d__Bacteria|p__Firmicutes|c__Bacilli|o__Lactobacillales|f__Streptococcaceae|g__Lactococcus|s__Lactococcus lactis	0	0	0	0	0	0	0	0	0	0	0	0	0	0	0	0	0	0	0	2	2	0	0	0	0	0	1	0	0	0	0	0	0	0	0	0	0	0	0	0	0	0	0	0	0	0	50	3	2
n__root|d__Bacteria|p__Firmicutes|c__Bacilli|o__Lactobacillales|f__Streptococcaceae|g__Lactococcus|s__Lactococcus lactis_E	0	0	0	2	6	1	0	3	0	1	0	2	0	1	0	1	0	1	0	6	4	6	1	0	0	1	7	2	0	4	1	1	4	7	2	2	0	4	1	0	0	0	1	7	0	0	2357	48	14
n__root|d__Bacteria|p__Firmicutes|c__Bacilli|o__Lactobacillales|f__Streptococcaceae|g__Streptococcus|s__Streptococcus MGBC000431	0	0	0	0	0	0	0	0	0	0	0	0	0	0	0	0	0	0	0	0	0	0	0	0	0	0	0	0	0	0	0	0	0	0	0	0	0	0	0	0	0	0	0	0	0	0	4	5	1
n__root|d__Bacteria|p__Firmicutes|c__Bacilli|o__Mycoplasmatales|f__Metamycoplasmataceae|g__UBA710|s__UBA710 sp002298905	0	0	0	0	0	0	0	0	0	0	0	0	0	0	0	0	0	0	0	0	0	0	0	0	0	0	0	0	0	0	0	0	0	0	0	0	0	0	0	0	0	0	0	0	0	0	2	0	0
n__root|d__Bacteria|p__Firmicutes|c__Bacilli|o__RF39|f__CAG-1000|g__CAG-582|s__CAG-582 MGBC164624	0	0	0	0	0	0	0	0	0	0	0	0	0	0	0	0	0	0	0	0	0	0	0	0	0	0	0	0	0	0	0	0	0	0	0	0	0	0	0	0	0	0	0	0	0	0	0	18	0
n__root|d__Bacteria|p__Firmicutes|c__Bacilli|o__RF39|f__CAG-1000|g__CAG-776|s__CAG-776 MGBC129856	0	0	1	0	0	0	0	0	0	0	0	0	0	0	0	0	0	0	0	0	0	0	0	0	0	0	0	0	0	0	0	0	0	0	0	0	0	0	0	0	0	0	0	0	0	0	0	0	0
n__root|d__Bacteria|p__Firmicutes|c__Bacilli|o__RF39|f__CAG-1000|g__UMGS1217|s__UMGS1217 MGBC162267	0	0	0	0	0	0	0	0	0	0	0	0	0	0	0	0	0	0	0	0	0	0	0	0	0	0	0	0	0	0	0	0	0	0	0	0	0	0	0	0	0	0	0	0	0	0	0	0	0
n__root|d__Bacteria|p__Firmicutes|c__Bacilli|o__RF39|f__CAG-611|g__CAG-611_NOV|s__CAG-611_NOV MGBC119817	0	0	0	0	0	0	0	0	0	0	0	0	0	0	0	0	0	0	0	0	0	0	0	0	0	0	0	0	0	0	0	0	0	0	0	0	0	0	0	0	0	0	0	0	0	0	0	2	0
n__root|d__Bacteria|p__Firmicutes|c__Bacilli|o__RF39|f__CAG-822|g__CAG-822|s__CAG-822 MGBC127554	0	0	0	0	0	0	0	0	0	0	0	0	0	0	0	0	0	0	0	0	0	0	0	0	0	0	0	0	0	0	0	0	0	0	0	0	0	0	0	0	0	0	0	0	0	0	0	2	0
n__root|d__Bacteria|p__Firmicutes|c__Bacilli|o__Staphylococcales|f__Staphylococcaceae|g__Staphylococcus|s__Staphylococcus xylosus	0	0	0	0	0	0	0	0	0	0	0	0	0	0	0	0	0	0	0	0	0	0	0	0	0	0	0	0	0	0	0	0	0	0	0	0	0	0	0	0	0	0	0	0	0	0	0	1	0
n__root|d__Bacteria|p__Proteobacteria|c__Alphaproteobacteria|o__RF32|f__CAG-239|g__CAG-495|s__CAG-495 MGBC104355	0	0	0	0	0	0	0	0	0	0	0	0	0	0	0	0	0	0	0	0	0	0	0	0	0	0	0	0	0	59	0	0	0	0	1	0	0	0	0	0	0	0	0	1	0	0	64	1	50
n__root|d__Bacteria|p__Proteobacteria|c__Gammaproteobacteria|o__Burkholderiales|f__Burkholderiaceae|g__Turicimonas|s__Turicimonas muris	0	0	0	0	0	0	0	0	0	0	0	0	0	0	0	0	0	0	0	0	0	0	0	0	0	0	0	0	0	0	0	0	0	0	0	0	0	0	0	0	0	0	0	0	0	0	0	1	0
n__root|d__Bacteria|p__Proteobacteria|c__Gammaproteobacteria|o__Enterobacterales|f__Enterobacteriaceae|g__Proteus|s__Proteus mirabilis	0	0	0	0	0	0	0	0	0	0	0	0	0	0	0	0	0	0	0	0	0	0	0	0	0	0	0	0	0	0	0	0	0	0	1	0	0	0	0	0	0	0	0	0	0	0	0	3	0
n__root|d__Bacteria|p__Proteobacteria|c__Gammaproteobacteria|o__Pseudomonadales|f__Pseudomonadaceae|g__Pseudomonas_E|s__Pseudomonas_E fluorescens_BA	0	0	0	0	0	0	0	0	0	0	0	0	0	0	0	0	0	0	0	0	0	0	0	0	0	0	0	0	0	0	0	0	0	0	0	0	0	0	0	0	0	0	0	0	0	0	2	0	0
n__root|d__Bacteria|p__Proteobacteria|c__Gammaproteobacteria|o__Xanthomonadales|f__Xanthomonadaceae|g__Stenotrophomonas|s__Stenotrophomonas maltophilia_AO	0	0	0	0	0	0	0	0	0	0	0	0	0	0	0	0	0	0	0	0	0	0	0	0	0	0	0	0	0	0	0	0	0	0	0	0	0	0	0	0	0	0	0	0	0	0	0	1	0
n__root|d__Bacteria|p__Verrucomicrobiota|c__Verrucomicrobiae|o__Verrucomicrobiales|f__Akkermansiaceae|g__Akkermansia|s__Akkermansia muciniphila	0	0	0	0	0	0	0	0	0	0	0	0	0	0	0	0	0	0	0	0	0	0	0	0	0	0	0	0	0	0	0	0	0	0	0	0	0	0	0	0	0	0	0	0	0	0	0	7	10
n__root|d__Bacteria|p__Verrucomicrobiota|c__Verrucomicrobiae|o__Verrucomicrobiales|f__Akkermansiaceae|g__Akkermansia|s__Akkermansia muciniphila_A	0	0	0	0	0	0	0	0	0	0	0	0	0	0	0	0	0	0	0	0	0	0	0	0	0	0	1	0	0	0	0	0	0	0	0	0	0	0	0	0	0	0	0	0	0	0	0	20	6
[truncated: 7 more columns]

## Sheet: Hits_HFD
Species	mmu-let-7b-5p	mmu-let-7d-5p	mmu-let-7f-5p	mmu-let-7g-5p	mmu-let-7i-5p	mmu-miR-101a-3p	mmu-miR-10a-5p	mmu-miR-10b-5p	mmu-miR-140-3p	mmu-miR-141-3p	mmu-miR-142a-3p	mmu-miR-148a-3p	mmu-miR-148b-3p	mmu-miR-151-3p	mmu-miR-182-5p	mmu-miR-183-5p	mmu-miR-191-5p	mmu-miR-192-5p	mmu-miR-194-5p	mmu-miR-196a-5p	mmu-miR-196b-5p	mmu-miR-200a-3p	mmu-miR-200b-3p	mmu-miR-200c-3p	mmu-miR-203-3p	mmu-miR-205-5p	mmu-miR-2137	mmu-miR-215-3p	mmu-miR-215-5p	mmu-miR-21a-5p	mmu-miR-22-3p	mmu-miR-23a-3p	mmu-miR-26b-5p	mmu-miR-27a-3p	mmu-miR-27b-3p	mmu-miR-29a-3p	mmu-miR-29c-3p	mmu-miR-30a-5p	mmu-miR-30d-5p	mmu-miR-30e-5p	mmu-miR-340-5p	mmu-miR-375-3p	mmu-miR-378a-3p	mmu-miR-378c	mmu-miR-378d	mmu-miR-429-3p	mmu-miR-5106	mmu-miR-5119	mmu-miR-5126
n__root|d__Bacteria|p__Actinobacteriota|c__Actinomycetia|o__Actinomycetales|f__Microbacteriaceae|g__Microbacterium|s__Microbacterium sp003293595	0	0	0	0	0	0	0	0	0	0	0	0	0	0	0	0	0	0	0	0	0	0	0	0	0	0	0	0	0	0	0	0	0	0	0	0	0	0	0	0	0	0	0	0	0	0	1	0	0
n__root|d__Bacteria|p__Actinobacteriota|c__Actinomycetia|o__Propionibacteriales|f__Propionibacteriaceae|g__Cutibacterium|s__Cutibacterium humerusii	0	0	0	0	0	0	0	0	0	0	0	0	0	0	0	0	0	0	0	0	0	0	0	0	0	0	0	0	0	0	0	0	0	0	0	0	0	0	0	0	0	0	0	0	0	0	0	1	0
n__root|d__Bacteria|p__Actinobacteriota|c__Coriobacteriia|o__Coriobacteriales|f__Eggerthellaceae|g__Adlercreutzia|s__Adlercreutzia MGBC131384	0	0	0	0	0	0	0	0	0	0	0	0	0	0	0	0	0	0	0	0	0	0	0	0	0	0	0	0	0	0	0	0	0	0	0	0	0	0	0	0	0	0	0	0	0	0	0	0	0
n__root|d__Bacteria|p__Actinobacteriota|c__Coriobacteriia|o__Coriobacteriales|f__Eggerthellaceae|g__Adlercreutzia|s__Adlercreutzia MGBC165019	0	0	0	0	0	0	0	0	0	0	0	0	0	0	0	0	0	0	0	0	0	0	0	0	0	0	0	0	0	0	0	0	0	0	0	0	0	0	0	0	0	0	0	0	0	0	0	0	0
n__root|d__Bacteria|p__Actinobacteriota|c__Coriobacteriia|o__Coriobacteriales|f__Eggerthellaceae|g__Adlercreutzia|s__Adlercreutzia caecimuris	0	0	0	0	0	0	0	0	0	0	0	0	0	0	0	0	0	0	0	0	0	0	0	0	0	0	10	0	0	0	0	3	0	0	0	0	0	0	0	0	0	0	0	0	0	0	0	42	108
n__root|d__Bacteria|p__Actinobacteriota|c__Coriobacteriia|o__Coriobacteriales|f__Eggerthellaceae|g__Adlercreutzia|s__Adlercreutzia mucosicola	0	0	0	0	0	0	0	0	0	0	0	0	0	0	0	0	0	0	0	0	0	0	0	0	0	0	2	0	0	0	0	0	0	0	0	0	0	0	0	0	0	0	0	0	0	0	0	15	116
n__root|d__Bacteria|p__Actinobacteriota|c__Coriobacteriia|o__Coriobacteriales|f__Eggerthellaceae|g__Adlercreutzia|s__Adlercreutzia sp004793465	1	0	0	0	0	0	0	0	0	0	0	0	0	0	0	0	0	0	0	0	0	0	0	0	0	0	4	0	0	0	0	0	0	0	0	0	0	0	0	0	0	0	0	0	0	0	0	1	68
n__root|d__Bacteria|p__Actinobacteriota|c__Coriobacteriia|o__Coriobacteriales|f__Eggerthellaceae|g__D16-63|s__D16-63 MGBC165015	0	0	0	0	0	0	0	0	0	0	0	0	0	0	0	0	0	0	0	0	0	0	0	0	0	0	4	0	0	0	0	2	0	0	0	0	0	0	0	0	0	0	0	0	0	0	0	7	9
n__root|d__Bacteria|p__Actinobacteriota|c__Coriobacteriia|o__Coriobacteriales|f__Eggerthellaceae|g__D16-63|s__D16-63 MGBC165261	0	0	0	0	0	0	0	0	0	0	0	0	0	0	0	0	0	0	0	0	0	0	0	0	0	0	0	0	0	0	0	0	0	0	0	0	0	0	0	0	0	0	0	0	0	0	0	1	0
n__root|d__Bacteria|p__Actinobacteriota|c__Coriobacteriia|o__Coriobacteriales|f__Eggerthellaceae|g__D16-63|s__D16-63 MGBC165345	0	0	0	0	0	0	0	0	0	0	0	0	0	0	0	0	0	0	0	0	0	0	0	0	0	0	0	0	0	0	0	0	0	0	0	0	0	0	0	0	0	0	0	0	0	0	0	0	0
n__root|d__Bacteria|p__Actinobacteriota|c__Coriobacteriia|o__Coriobacteriales|f__Eggerthellaceae|g__D16-63|s__D16-63 MGBC166238	0	0	0	0	0	0	0	0	0	0	0	0	0	0	0	0	0	0	0	0	0	0	0	0	0	0	0	0	0	0	0	0	0	0	0	0	0	0	0	0	0	0	0	0	0	0	0	1	0
n__root|d__Bacteria|p__Actinobacteriota|c__Coriobacteriia|o__Coriobacteriales|f__Eggerthellaceae|g__D16-63|s__D16-63 sp003612475	0	0	0	0	0	0	0	0	0	0	0	0	0	0	0	0	0	0	0	0	0	0	0	0	0	0	0	0	0	0	0	0	0	0	0	0	0	0	0	0	0	0	0	0	0	0	0	0	0
n__root|d__Bacteria|p__Actinobacteriota|c__Coriobacteriia|o__Coriobacteriales|f__Eggerthellaceae|g__Parvibacter|s__Parvibacter MGBC000220	0	0	0	0	0	0	0	0	0	0	0	0	0	0	0	0	0	0	0	0	0	0	0	0	0	0	0	0	0	0	0	0	0	0	0	0	0	0	0	0	0	0	0	0	0	0	0	1	0
n__root|d__Bacteria|p__Actinobacteriota|c__Coriobacteriia|o__Coriobacteriales|f__Eggerthellaceae|g__Parvibacter|s__Parvibacter MGBC165935	0	0	0	0	0	0	0	0	0	0	0	0	0	0	0	0	0	0	0	0	0	0	0	0	0	0	3	0	0	0	0	0	0	0	0	0	0	0	0	0	0	0	0	0	0	0	0	9	40
n__root|d__Bacteria|p__Actinobacteriota|c__Coriobacteriia|o__Coriobacteriales|f__Eggerthellaceae|g__Parvibacter|s__Parvibacter caecicola	0	0	0	0	0	0	0	0	0	0	0	0	0	0	0	0	0	0	0	0	0	0	0	0	0	0	0	0	0	0	0	0	0	0	0	0	0	0	0	0	0	0	0	0	0	0	0	0	0
n__root|d__Bacteria|p__Bacteroidota|c__Bacteroidia|o__Bacteroidales|f__Bacteroidaceae|g__Bacteroides|s__Bacteroides acidifaciens	1	0	0	1	0	1	0	0	0	0	0	0	0	0	0	0	0	2	0	0	0	0	0	0	0	0	0	1	0	0	0	1	0	2	0	0	0	1	1	0	0	0	0	1	0	0	1	13	1
n__root|d__Bacteria|p__Bacteroidota|c__Bacteroidia|o__Bacteroidales|f__Bacteroidaceae|g__Bacteroides|s__Bacteroides congonensis	0	0	0	0	0	0	0	0	0	0	0	0	0	1	0	0	0	1	0	0	0	0	0	0	0	0	0	0	0	0	0	0	0	0	0	0	0	0	0	0	0	0	0	2	0	0	0	0	1
n__root|d__Bacteria|p__Bacteroidota|c__Bacteroidia|o__Bacteroidales|f__Bacteroidaceae|g__Bacteroides|s__Bacteroides intestinalis	1	0	1	0	0	0	2	0	0	2	0	0	1	0	0	0	0	2	1	1	0	0	0	1	0	0	0	1	286	0	0	1	0	1	2	0	0	0	2	1	0	3	5	2	0	1	3	521	15
n__root|d__Bacteria|p__Bacteroidota|c__Bacteroidia|o__Bacteroidales|f__Bacteroidaceae|g__Bacteroides|s__Bacteroides sp002491635	0	2	0	0	0	0	0	0	0	0	0	1	135	0	0	2	0	2	0	1	1	0	0	0	0	2	3	0	209	1	0	1	1	0	0	0	0	0	0	0	0	0	0	2	0	0	1	10	14
n__root|d__Bacteria|p__Bacteroidota|c__Bacteroidia|o__Bacteroidales|f__Bacteroidaceae|g__Bacteroides|s__Bacteroides thetaiotaomicron	0	0	0	0	0	0	0	0	0	0	0	0	0	0	0	0	0	0	0	0	0	0	0	0	0	0	0	0	0	0	0	0	0	0	0	0	0	0	0	0	2	2	0	0	0	0	0	5	0
n__root|d__Bacteria|p__Bacteroidota|c__Bacteroidia|o__Bacteroidales|f__Bacteroidaceae|g__Bacteroides|s__Bacteroides uniformis	0	0	0	0	0	0	0	0	0	0	0	0	2	0	0	0	0	0	0	0	0	0	0	0	0	0	2	0	0	0	0	0	0	0	0	0	0	2	0	0	0	0	0	0	0	0	0	17	1
n__root|d__Bacteria|p__Bacteroidota|c__Bacteroidia|o__Bacteroidales|f__Bacteroidaceae|g__Phocaeicola|s__Phocaeicola vulgatus	2	0	1	0	0	0	0	0	0	0	0	0	0	0	0	0	0	1	2	0	0	0	0	0	0	0	2	0	0	0	0	0	0	0	1	0	0	0	0	0	0	0	0	1	0	1	0	26	2
n__root|d__Bacteria|p__Bacteroidota|c__Bacteroidia|o__Bacteroidales|f__Bacteroidaceae|g__Prevotellamassilia|s__Prevotellamassilia sp002933955	0	0	0	0	0	0	0	0	0	0	0	0	0	0	0	0	0	0	0	0	0	0	0	0	0	0	0	0	0	0	0	0	0	0	0	0	0	0	0	0	0	0	0	0	0	0	0	0	0
n__root|d__Bacteria|p__Bacteroidota|c__Bacteroidia|o__Bacteroidales|f__Bacteroidaceae|g__Prevotella|s__Prevotella MGBC143808	0	0	0	0	0	0	0	0	0	0	0	0	0	0	0	0	0	0	0	0	0	0	0	0	0	0	0	0	0	2	0	0	0	0	0	0	0	0	0	0	0	0	0	0	0	0	0	0	0
n__root|d__Bacteria|p__Bacteroidota|c__Bacteroidia|o__Bacteroidales|f__Bacteroidaceae|g__Prevotella|s__Prevotella sp002298815	0	0	0	0	0	0	0	0	0	0	0	0	0	0	0	0	0	0	0	0	0	0	0	0	0	0	0	0	0	0	0	0	0	0	0	0	0	0	0	0	0	0	0	0	0	0	0	1	0
n__root|d__Bacteria|p__Bacteroidota|c__Bacteroidia|o__Bacteroidales|f__Marinifilaceae|g__Odoribacter|s__Odoribacter MGBC131955	0	0	0	0	0	0	0	0	0	0	0	0	0	0	0	0	0	0	0	0	0	0	0	0	0	0	0	0	0	0	0	0	0	0	0	0	0	0	0	0	0	0	0	0	0	0	0	0	5
n__root|d__Bacteria|p__Bacteroidota|c__Bacteroidia|o__Bacteroidales|f__Muribaculaceae|g__Amulumruptor|s__Amulumruptor sp001689515	0	0	0	0	0	0	0	0	0	0	0	0	0	0	0	0	0	0	0	0	0	0	0	0	0	0	0	0	0	0	0	0	0	0	0	0	0	0	0	0	0	0	0	0	0	0	0	0	0
n__root|d__Bacteria|p__Bacteroidota|c__Bacteroidia|o__Bacteroidales|f__Muribaculaceae|g__CAG-485|s__CAG-485 MGBC152290	0	0	0	0	0	0	0	0	0	0	0	0	0	0	0	0	0	0	0	0	0	0	0	0	0	0	0	0	0	0	0	0	0	0	0	0	0	0	0	0	0	0	0	0	0	0	0	0	0
n__root|d__Bacteria|p__Bacteroidota|c__Bacteroidia|o__Bacteroidales|f__Muribaculaceae|g__CAG-485|s__CAG-485 MGBC165885	0	0	0	0	0	0	0	1	0	0	0	0	0	1	0	0	0	3	0	0	1	0	0	0	0	0	42	1	0	2	1	1	0	1	0	0	0	3	514	0	0	0	2	542	1	0	1	527	104
n__root|d__Bacteria|p__Bacteroidota|c__Bacteroidia|o__Bacteroidales|f__Muribaculaceae|g__CAG-485|s__CAG-485 sp002361215	0	0	0	0	0	0	0	0	0	0	0	0	0	0	0	0	0	0	0	0	0	0	0	0	0	0	0	0	0	0	0	0	0	0	0	0	0	0	0	0	0	0	0	0	0	0	0	0	1
n__root|d__Bacteria|p__Bacteroidota|c__Bacteroidia|o__Bacteroidales|f__Muribaculaceae|g__CAG-485|s__CAG-485 sp002362485	1	0	0	0	0	0	0	0	0	0	0	0	0	0	0	0	0	1	0	0	0	0	0	0	0	0	1	0	1	0	0	0	0	0	0	0	0	0	0	0	0	0	0	0	0	0	0	19	1
n__root|d__Bacteria|p__Bacteroidota|c__Bacteroidia|o__Bacteroidales|f__Muribaculaceae|g__CAG-873|s__CAG-873 MGBC103329	0	0	0	0	0	0	0	0	0	0	0	0	0	0	0	0	0	0	0	0	0	0	0	0	0	0	0	0	0	0	0	0	0	0	0	0	0	0	0	0	0	0	0	0	0	0	0	0	0
n__root|d__Bacteria|p__Bacteroidota|c__Bacteroidia|o__Bacteroidales|f__Muribaculaceae|g__CAG-873|s__CAG-873 MGBC104416	0	0	0	0	0	0	0	0	0	0	0	0	0	0	0	0	0	0	0	0	0	0	0	0	0	0	0	0	0	0	0	0	0	0	0	0	0	0	0	0	0	0	0	0	0	0	0	0	1
n__root|d__Bacteria|p__Bacteroidota|c__Bacteroidia|o__Bacteroidales|f__Muribaculaceae|g__CAG-873|s__CAG-873 MGBC112867	0	0	0	0	0	0	0	0	0	0	0	0	0	0	0	0	0	0	0	0	0	0	0	0	0	0	0	0	0	0	0	0	0	0	0	0	0	0	0	0	0	0	0	0	0	0	0	1	0
n__root|d__Bacteria|p__Bacteroidota|c__Bacteroidia|o__Bacteroidales|f__Muribaculaceae|g__CAG-873|s__CAG-873 MGBC142695	0	0	0	0	0	0	0	0	0	0	0	0	0	0	0	0	0	0	0	0	0	0	0	0	0	0	0	0	0	0	0	0	0	0	0	0	0	0	0	0	0	0	0	0	0	0	1	0	0
n__root|d__Bacteria|p__Bacteroidota|c__Bacteroidia|o__Bacteroidales|f__Muribaculaceae|g__CAG-873|s__CAG-873 MGBC159997	0	0	0	0	0	0	0	0	0	0	0	0	0	0	0	0	0	0	0	0	0	0	0	0	0	0	0	0	0	0	0	0	0	0	0	0	0	0	0	0	0	0	0	0	0	0	0	6	0
n__root|d__Bacteria|p__Bacteroidota|c__Bacteroidia|o__Bacteroidales|f__Muribaculaceae|g__CAG-873|s__CAG-873 MGBC166434	0	0	1	0	0	0	0	0	0	0	0	0	0	0	0	0	0	0	0	0	0	0	0	0	0	0	5	0	0	0	0	0	0	0	0	0	0	0	0	0	0	0	0	0	0	0	0	241	2
n__root|d__Bacteria|p__Bacteroidota|c__Bacteroidia|o__Bacteroidales|f__Muribaculaceae|g__Duncaniella|s__Duncaniella MGBC102972	0	0	0	0	0	0	0	0	0	0	0	0	0	0	0	0	0	0	0	0	0	0	0	0	0	0	0	0	0	0	0	0	0	0	0	0	0	0	0	0	0	0	0	0	0	0	0	0	0
n__root|d__Bacteria|p__Bacteroidota|c__Bacteroidia|o__Bacteroidales|f__Muribaculaceae|g__Duncaniella|s__Duncaniella MGBC164402	0	0	0	0	0	0	0	0	0	0	0	0	0	0	0	0	0	0	0	0	0	0	0	0	0	0	0	0	0	0	0	0	0	0	0	0	0	0	0	0	0	0	0	0	0	0	0	0	1
n__root|d__Bacteria|p__Bacteroidota|c__Bacteroidia|o__Bacteroidales|f__Muribaculaceae|g__Duncaniella|s__Duncaniella muris	0	0	0	0	0	0	1	0	0	0	0	0	0	0	0	0	0	0	0	0	0	0	0	0	0	0	9	0	0	0	1	0	0	0	0	0	0	0	0	0	0	0	0	0	0	0	1	9	28
n__root|d__Bacteria|p__Bacteroidota|c__Bacteroidia|o__Bacteroidales|f__Muribaculaceae|g__Duncaniella|s__Duncaniella sp001689495	0	0	0	0	0	0	0	0	0	0	0	0	0	0	0	0	0	0	0	0	0	0	0	0	0	0	0	0	0	0	0	0	0	0	0	0	0	0	0	0	0	0	0	0	0	0	0	0	0
n__root|d__Bacteria|p__Bacteroidota|c__Bacteroidia|o__Bacteroidales|f__Muribaculaceae|g__Duncaniella|s__Duncaniella sp001689575	0	0	0	0	0	0	0	0	0	0	0	0	0	0	0	0	0	0	0	0	0	0	0	0	0	0	0	0	0	0	0	0	0	0	0	0	0	0	0	0	0	0	0	0	0	0	0	1	0
n__root|d__Bacteria|p__Bacteroidota|c__Bacteroidia|o__Bacteroidales|f__Muribaculaceae|g__Duncaniella|s__Duncaniella sp002492665	0	0	0	0	0	0	0	0	0	0	0	0	0	26	0	0	0	1	0	0	0	0	0	0	0	0	1	0	0	0	0	46	0	0	0	0	0	0	0	0	0	0	0	0	0	0	0	66	3
n__root|d__Bacteria|p__Bacteroidota|c__Bacteroidia|o__Bacteroidales|f__Muribaculaceae|g__Muribaculaceae_NOV|s__Muribaculaceae_NOV MGBC128991	0	0	0	0	1	0	0	0	1	0	0	0	1	0	0	0	0	2	0	2	0	0	0	0	0	0	0	0	0	0	1	1	0	0	0	0	0	0	0	0	0	0	0	1	1	0	283	1115	29
n__root|d__Bacteria|p__Bacteroidota|c__Bacteroidia|o__Bacteroidales|f__Muribaculaceae|g__Muribaculaceae_NOV|s__Muribaculaceae_NOV MGBC147098	0	0	0	0	0	0	0	0	0	0	0	0	0	0	0	0	0	0	0	0	0	0	0	0	0	0	0	0	0	0	0	0	0	0	0	0	0	0	0	0	0	0	0	0	0	0	0	2	0
n__root|d__Bacteria|p__Bacteroidota|c__Bacteroidia|o__Bacteroidales|f__Muribaculaceae|g__Muribaculum|s__Muribaculum sp002358615	0	0	0	0	0	0	0	0	0	0	0	0	0	0	0	0	0	0	0	0	0	0	0	0	0	0	0	0	0	0	0	0	0	0	0	0	0	0	0	0	0	0	0	0	0	0	0	164	0
n__root|d__Bacteria|p__Bacteroidota|c__Bacteroidia|o__Bacteroidales|f__Muribaculaceae|g__Muribaculum|s__Muribaculum sp002492595	0	0	0	0	0	0	0	0	0	0	0	0	0	0	0	0	0	0	0	0	0	0	0	0	0	0	0	0	0	0	0	0	0	0	0	0	0	0	0	0	0	0	0	0	0	0	0	1	0
n__root|d__Bacteria|p__Bacteroidota|c__Bacteroidia|o__Bacteroidales|f__Muribaculaceae|g__Paramuribaculum|s__Paramuribaculum MGBC108134	0	0	0	0	0	0	0	0	0	0	0	0	0	0	0	0	0	0	0	0	0	0	0	0	0	0	0	0	0	0	0	0	0	0	0	0	0	0	0	0	0	0	0	0	0	0	0	2	0
n__root|d__Bacteria|p__Bacteroidota|c__Bacteroidia|o__Bacteroidales|f__Muribaculaceae|g__Paramuribaculum|s__Paramuribaculum MGBC114255	0	0	0	0	0	0	0	0	0	0	0	0	0	0	0	0	0	0	0	0	0	0	0	0	0	0	0	0	0	0	0	0	0	0	0	0	0	0	0	0	0	0	0	0	0	0	0	46	1
n__root|d__Bacteria|p__Bacteroidota|c__Bacteroidia|o__Bacteroidales|f__Muribaculaceae|g__Paramuribaculum|s__Paramuribaculum MGBC163836	0	0	0	0	0	0	0	0	0	0	0	0	0	0	0	0	0	0	0	0	0	0	0	0	0	0	0	0	0	0	0	0	0	0	0	0	0	0	0	0	0	0	0	0	0	0	0	1	0
n__root|d__Bacteria|p__Bacteroidota|c__Bacteroidia|o__Bacteroidales|f__Muribaculaceae|g__Paramuribaculum|s__Paramuribaculum intestinale	0	0	0	0	0	0	0	0	0	0	0	0	0	0	0	0	0	6	0	0	0	0	0	0	0	0	0	0	0	0	0	0	0	0	0	0	0	0	0	0	0	0	0	0	0	0	0	0	1
n__root|d__Bacteria|p__Bacteroidota|c__Bacteroidia|o__Bacteroidales|f__Muribaculaceae|g__Paramuribaculum|s__Paramuribaculum sp900553585	0	0	0	0	0	0	0	0	0	0	0	0	0	0	0	0	0	0	0	0	0	0	0	0	0	0	0	0	0	0	0	65	0	0	0	0	0	0	0	0	0	0	0	0	0	0	0	6	0
n__root|d__Bacteria|p__Bacteroidota|c__Bacteroidia|o__Bacteroidales|f__Muribaculaceae|g__UBA7173|s__UBA7173 MGBC123817	0	0	0	0	0	0	0	0	0	0	0	0	0	0	0	0	0	0	0	0	0	0	0	0	0	0	0	0	0	0	0	0	0	0	0	0	0	0	0	0	0	0	0	0	0	0	0	0	1
n__root|d__Bacteria|p__Bacteroidota|c__Bacteroidia|o__Bacteroidales|f__Muribaculaceae|g__UBA7173|s__UBA7173 MGBC128759	0	0	0	0	0	0	0	0	0	0	0	0	0	0	0	0	0	0	0	0	0	0	0	0	0	0	0	0	0	0	0	0	0	0	0	0	0	0	0	0	0	0	0	0	0	0	0	0	1
n__root|d__Bacteria|p__Bacteroidota|c__Bacteroidia|o__Bacteroidales|f__Muribaculaceae|g__UBA7173|s__UBA7173 MGBC152089	0	0	0	0	0	0	0	0	0	0	0	0	0	0	0	0	0	0	0	0	0	0	0	0	0	0	0	0	0	0	0	0	0	0	0	0	0	0	0	0	0	0	0	0	0	0	0	0	0
n__root|d__Bacteria|p__Bacteroidota|c__Bacteroidia|o__Bacteroidales|f__Muribaculaceae|g__UBA7173|s__UBA7173 sp001689485	0	0	1	0	0	0	0	0	1	0	0	0	0	0	0	0	0	0	0	1	1	0	0	0	0	0	5	0	0	0	0	0	0	2	5	2	0	1	0	0	0	0	0	0	0	0	0	17	40
n__root|d__Bacteria|p__Bacteroidota|c__Bacteroidia|o__Bacteroidales|f__Muribaculaceae|g__UBA7173|s__UBA7173 sp001689685	0	0	0	0	0	0	0	0	0	0	0	0	0	0	0	0	0	0	0	0	0	0	0	0	0	0	2	0	0	1	0	0	0	0	0	0	0	0	0	0	0	0	0	0	0	0	0	29	14
n__root|d__Bacteria|p__Bacteroidota|c__Bacteroidia|o__Bacteroidales|f__Muribaculaceae|g__UBA7173|s__UBA7173 sp002491305	0	0	0	0	0	0	0	0	0	0	0	0	0	0	0	0	0	0	0	0	0	0	0	0	0	0	0	0	0	0	0	0	0	0	0	0	0	0	0	0	0	0	0	0	0	0	0	9	37
n__root|d__Bacteria|p__Bacteroidota|c__Bacteroidia|o__Bacteroidales|f__Muribaculaceae|g__UBA7173|s__UBA7173 sp004102805	0	0	0	0	0	0	0	0	0	0	0	0	0	0	0	0	0	0	0	0	0	0	0	0	0	0	0	0	0	0	0	0	0	0	0	0	0	0	0	0	0	0	0	0	0	0	0	2	0
n__root|d__Bacteria|p__Bacteroidota|c__Bacteroidia|o__Bacteroidales|f__Rikenellaceae|g__Alistipes_A|s__Alistipes_A MGBC119114	0	0	0	0	0	0	0	0	0	0	0	0	0	0	0	0	0	0	0	0	0	0	0	0	0	0	1	0	0	0	0	0	0	0	0	0	0	0	0	0	0	0	0	0	0	0	0	0	19
n__root|d__Bacteria|p__Bacteroidota|c__Bacteroidia|o__Bacteroidales|f__Rikenellaceae|g__Alistipes|s__Alistipes MGBC104261	0	0	0	0	0	0	0	0	0	0	0	0	0	0	0	0	0	0	0	0	0	0	0	0	0	0	0	0	0	0	0	0	0	0	0	0	0	0	0	0	0	0	0	0	0	0	0	0	0
n__root|d__Bacteria|p__Bacteroidota|c__Bacteroidia|o__Bacteroidales|f__Rikenellaceae|g__Alistipes|s__Alistipes MGBC104726	0	0	0	0	0	0	0	0	0	0	0	0	0	0	0	0	0	0	0	0	0	0	0	0	0	0	0	0	0	0	0	0	0	0	0	0	0	0	0	0	0	0	0	0	0	0	0	0	0
n__root|d__Bacteria|p__Bacteroidota|c__Bacteroidia|o__Bacteroidales|f__Rikenellaceae|g__Alistipes|s__Alistipes MGBC111863	0	0	0	0	0	0	0	0	0	0	0	0	0	0	0	0	0	0	0	0	0	0	0	0	0	0	0	0	0	0	0	0	0	0	0	0	0	0	0	0	0	0	0	0	0	0	0	0	4
n__root|d__Bacteria|p__Bacteroidota|c__Bacteroidia|o__Bacteroidales|f__Rikenellaceae|g__Alistipes|s__Alistipes finegoldii	0	0	0	0	0	0	0	0	0	0	0	0	0	0	0	0	0	0	0	0	0	0	0	0	0	0	10	0	0	0	0	0	0	0	0	0	0	0	0	0	0	0	0	0	0	0	0	33	131
n__root|d__Bacteria|p__Bacteroidota|c__Bacteroidia|o__Bacteroidales|f__Rikenellaceae|g__Alistipes|s__Alistipes onderdonkii	0	0	0	0	0	0	0	0	0	0	0	0	0	0	0	0	0	0	0	0	0	0	0	0	0	0	0	0	0	0	0	0	0	0	0	0	0	0	0	0	0	0	0	0	0	0	0	0	0
n__root|d__Bacteria|p__Bacteroidota|c__Bacteroidia|o__Bacteroidales|f__Rikenellaceae|g__Alistipes|s__Alistipes sp002358415	0	0	0	0	0	0	0	0	0	0	0	0	0	0	0	0	0	0	0	0	0	0	0	0	0	0	0	0	0	0	0	0	0	0	0	0	0	0	0	0	0	0	0	0	0	0	0	0	0
n__root|d__Bacteria|p__Bacteroidota|c__Bacteroidia|o__Bacteroidales|f__Rikenellaceae|g__Alistipes|s__Alistipes sp002362235	0	0	0	0	0	0	0	0	0	0	0	0	0	0	0	0	0	0	0	0	0	0	0	0	0	0	0	0	0	0	0	0	0	0	0	0	0	0	0	0	0	0	0	0	0	0	0	0	0
n__root|d__Bacteria|p__Bacteroidota|c__Bacteroidia|o__Bacteroidales|f__Rikenellaceae|g__Alistipes|s__Alistipes sp002428825	0	0	0	0	0	0	0	0	0	0	0	0	0	0	0	0	0	0	0	0	0	0	0	0	0	0	1	0	0	0	0	0	0	0	0	0	0	0	0	0	0	0	0	0	0	0	0	0	0
n__root|d__Bacteria|p__Bacteroidota|c__Bacteroidia|o__Bacteroidales|f__Rikenellaceae|g__Alistipes|s__Alistipes sp003979135	0	0	0	0	0	0	0	0	0	0	0	0	0	0	0	0	0	0	0	0	0	0	0	0	0	0	0	0	0	0	0	0	0	0	0	0	0	0	0	0	0	0	0	0	0	0	0	1	0
n__root|d__Bacteria|p__Bacteroidota|c__Bacteroidia|o__Bacteroidales|f__Rikenellaceae|g__Rikenella|s__Rikenella MGBC105264	0	0	0	0	0	0	0	0	0	0	0	0	0	0	0	0	0	0	0	0	0	0	0	0	0	0	0	0	0	0	0	0	0	0	0	0	0	0	0	0	0	0	0	0	0	0	0	1	0
n__root|d__Bacteria|p__Bacteroidota|c__Bacteroidia|o__Bacteroidales|f__Tannerellaceae|g__Parabacteroides|s__Parabacteroides goldsteinii	0	0	0	19	0	0	0	0	0	0	0	0	0	0	0	0	0	1	0	1	67	0	0	0	0	0	2	0	105	1	72	55	0	0	0	0	0	0	1	1	70	0	0	0	0	4	0	218	4
n__root|d__Bacteria|p__Bacteroidota|c__Bacteroidia|o__Bacteroidales|f__UBA932|g__RC9|s__RC9 MGBC104799	0	0	0	0	0	0	0	0	0	0	0	0	0	0	0	0	0	0	0	0	0	0	0	0	0	0	0	0	0	0	0	0	0	0	0	0	0	0	0	0	0	0	0	0	0	0	0	0	0
n__root|d__Bacteria|p__Bacteroidota|c__Bacteroidia|o__Bacteroidales|f__UBA932|g__RC9|s__RC9 sp002298075	0	0	0	0	0	0	0	0	0	0	0	0	0	0	0	0	0	0	0	0	0	0	0	0	0	0	0	0	0	0	0	0	0	0	0	0	0	0	0	0	0	0	0	0	0	0	2	0	0
n__root|d__Bacteria|p__Campylobacterota|c__Campylobacteria|o__Campylobacterales|f__Helicobacteraceae|g__Helicobacter_C|s__Helicobacter_C typhlonius	0	0	0	0	0	0	0	0	0	0	0	0	0	0	0	0	0	0	0	0	0	0	0	0	0	0	0	0	0	0	0	0	0	0	0	0	0	0	0	0	0	0	0	0	0	0	0	1	0
n__root|d__Bacteria|p__Cyanobacteria|c__Vampirovibrionia|o__Gastranaerophilales|f__Gastranaerophilales_NOV|g__Gastranaerophilales_NOV|s__Gastranaerophilales_NOV MGBC142924	0	0	0	0	0	0	0	0	0	0	0	0	0	0	0	0	0	0	0	0	0	0	0	0	0	0	0	0	0	0	0	0	0	0	0	0	0	0	0	0	0	0	0	0	0	0	0	1	3
n__root|d__Bacteria|p__Deferribacterota|c__Deferribacteres|o__Deferribacterales|f__Mucispirillaceae|g__Mucispirillum|s__Mucispirillum MGBC140179	0	0	0	0	0	0	0	0	0	0	0	0	0	0	0	0	0	0	0	0	0	0	0	0	0	0	0	0	0	0	0	0	0	0	0	0	0	0	0	0	0	0	0	0	0	0	0	0	1
n__root|d__Bacteria|p__Deferribacterota|c__Deferribacteres|o__Deferribacterales|f__Mucispirillaceae|g__Mucispirillum|s__Mucispirillum schaedleri	0	0	0	0	0	0	0	0	0	0	0	0	0	0	0	1	0	0	0	0	0	0	0	0	0	0	0	0	0	0	0	0	0	0	0	1	0	0	0	0	0	0	0	0	0	0	0	66	1
n__root|d__Bacteria|p__Desulfobacterota|c__Desulfovibrionia|o__Desulfovibrionales|f__Desulfovibrionaceae|g__Bilophila|s__Bilophila MGBC136875	0	0	0	0	0	0	0	0	0	0	0	0	0	0	0	0	0	0	0	0	0	0	0	0	0	0	0	0	0	0	0	0	0	0	0	0	0	0	0	0	0	0	0	0	0	0	0	0	0
n__root|d__Bacteria|p__Desulfobacterota|c__Desulfovibrionia|o__Desulfovibrionales|f__Desulfovibrionaceae|g__Bilophila|s__Bilophila MGBC136929	0	0	0	0	0	0	0	0	0	0	0	0	0	0	0	0	0	0	0	0	0	0	0	0	0	0	0	0	0	0	0	0	0	0	0	0	0	0	0	0	0	0	0	0	0	0	0	4	0
n__root|d__Bacteria|p__Desulfobacterota|c__Desulfovibrionia|o__Desulfovibrionales|f__Desulfovibrionaceae|g__Desulfovibrio|s__Desulfovibrio MGBC000161	0	0	0	0	0	0	0	0	0	0	0	0	0	0	0	0	0	0	0	0	0	0	0	0	0	0	0	0	1	0	0	0	0	0	0	0	0	0	0	0	0	0	0	0	0	0	0	0	0
n__root|d__Bacteria|p__Desulfobacterota|c__Desulfovibrionia|o__Desulfovibrionales|f__Desulfovibrionaceae|g__Desulfovibrio|s__Desulfovibrio MGBC129232	0	0	0	0	0	0	0	0	1	0	0	0	0	0	0	0	1	0	0	0	0	0	0	0	0	0	6	2	0	0	0	6	0	0	0	0	0	0	1	0	0	1	1	1	0	0	122	456	51
n__root|d__Bacteria|p__Desulfobacterota|c__Desulfovibrionia|o__Desulfovibrionales|f__Desulfovibrionaceae|g__Mailhella|s__Mailhella MGBC107932	6	0	0	0	0	0	0	0	0	0	0	0	7	0	0	0	0	0	0	0	0	0	0	0	0	0	6	2	0	0	0	1	0	0	0	0	0	0	0	10	0	0	0	6	0	0	13	43	34
n__root|d__Bacteria|p__Elusimicrobiota|c__Elusimicrobia|o__Elusimicrobiales|f__Elusimicrobiaceae|g__UBA1436|s__UBA1436 MGBC103454	0	0	0	0	0	0	0	0	0	0	0	0	0	0	0	0	0	0	0	0	0	0	0	0	0	0	0	0	0	0	0	0	0	0	0	0	0	0	0	0	0	0	0	0	0	0	0	0	13
n__root|d__Bacteria|p__Firmicutes_A|c__Clostridia_A|o__Christensenellales|f__Borkfalkiaceae|g__Borkfalkiaceae_NOV|s__Borkfalkiaceae_NOV MGBC107413	0	0	0	0	0	0	0	0	0	0	0	0	0	0	0	0	0	0	0	0	0	0	0	0	0	0	0	0	0	0	0	0	0	0	0	0	0	0	0	0	0	0	0	0	0	0	0	0	1
n__root|d__Bacteria|p__Firmicutes_A|c__Clostridia_A|o__Christensenellales|f__Borkfalkiaceae|g__Borkfalkiaceae_NOV|s__Borkfalkiaceae_NOV MGBC146938	0	0	0	0	0	0	0	0	0	0	0	0	0	0	0	0	0	0	0	0	0	0	0	0	0	0	0	0	0	0	0	0	0	0	0	0	0	0	0	0	0	0	0	0	0	0	0	0	0
n__root|d__Bacteria|p__Firmicutes_A|c__Clostridia_A|o__Christensenellales|f__Borkfalkiaceae|g__Borkfalkiaceae_NOV|s__Borkfalkiaceae_NOV MGBC157066	0	0	0	0	0	0	0	0	0	0	0	0	0	0	0	0	0	0	0	0	0	0	0	0	0	0	0	0	1	0	0	0	0	0	0	0	0	0	0	0	0	0	0	0	0	0	0	0	0
n__root|d__Bacteria|p__Firmicutes_A|c__Clostridia_A|o__Christensenellales|f__Borkfalkiaceae|g__UBA11940|s__UBA11940 MGBC104819	0	0	0	0	0	0	0	0	0	0	0	0	0	0	0	0	0	0	0	0	0	0	0	0	0	0	0	0	0	0	0	0	0	0	0	0	0	0	0	0	0	0	0	0	0	0	0	1	0
n__root|d__Bacteria|p__Firmicutes_A|c__Clostridia_A|o__Christensenellales|f__Borkfalkiaceae|g__UBA11940|s__UBA11940 MGBC106726	0	0	0	0	0	0	0	0	0	0	0	0	0	0	0	0	0	0	0	0	0	0	0	0	0	0	0	0	0	0	0	0	0	0	0	0	0	0	0	0	0	0	0	0	0	0	0	0	0
n__root|d__Bacteria|p__Firmicutes_A|c__Clostridia_A|o__Christensenellales|f__Borkfalkiaceae|g__UBA11940|s__UBA11940 MGBC114492	0	0	0	0	0	0	0	0	0	0	0	0	0	0	0	0	0	0	0	0	0	0	0	0	0	0	0	0	0	0	0	0	0	0	0	0	0	0	0	0	0	0	0	0	0	0	0	0	0
n__root|d__Bacteria|p__Firmicutes_A|c__Clostridia_A|o__Christensenellales|f__Borkfalkiaceae|g__UBA11940|s__UBA11940 MGBC162018	0	0	0	0	0	0	0	0	0	0	0	0	0	0	0	0	0	0	0	0	0	0	0	0	0	0	0	0	0	0	0	0	0	0	0	0	0	0	0	0	0	0	0	0	0	0	0	0	0
n__root|d__Bacteria|p__Firmicutes_A|c__Clostridia_A|o__Christensenellales|f__Borkfalkiaceae|g__UMGS1004|s__UMGS1004 MGBC162833	0	0	0	0	0	0	0	0	0	0	0	0	0	0	0	0	0	0	0	0	0	0	0	0	0	0	0	0	0	0	0	0	0	0	0	0	0	0	0	0	0	0	0	0	0	0	0	0	0
n__root|d__Bacteria|p__Firmicutes_A|c__Clostridia_A|o__Christensenellales|f__Borkfalkiaceae|g__UMGS1004|s__UMGS1004 MGBC162943	0	0	0	0	0	0	0	0	0	0	0	0	0	0	0	0	0	0	0	0	0	0	0	0	0	0	0	0	0	0	0	1	0	0	0	0	0	0	0	0	0	0	0	0	0	0	0	0	6
n__root|d__Bacteria|p__Firmicutes_A|c__Clostridia_A|o__Christensenellales|f__CAG-314|g__CAG-1435|s__CAG-1435 MGBC153675	0	0	0	0	0	0	0	0	0	0	0	0	0	0	0	0	0	0	0	0	0	0	0	0	0	0	0	0	0	0	0	0	0	0	0	0	0	0	0	0	0	0	0	0	0	0	1	0	0
n__root|d__Bacteria|p__Firmicutes_A|c__Clostridia_A|o__Christensenellales|f__CAG-552|g__CAG-552_NOV|s__CAG-552_NOV MGBC113161	0	0	0	0	0	0	0	0	0	0	0	0	0	0	0	0	0	0	0	0	0	0	0	0	0	0	0	0	0	0	0	0	0	0	0	0	0	0	0	0	0	0	0	0	0	0	0	0	0
n__root|d__Bacteria|p__Firmicutes_A|c__Clostridia_A|o__Christensenellales|f__CAG-552|g__CAG-552_NOV|s__CAG-552_NOV MGBC159744	0	0	0	0	0	0	0	0	0	0	0	0	0	0	0	0	0	0	0	0	0	0	0	0	0	0	0	0	0	0	0	0	0	0	0	0	0	0	0	0	0	0	0	0	0	0	0	0	0
n__root|d__Bacteria|p__Firmicutes_A|c__Clostridia_A|o__Christensenellales|f__Christensenellaceae|g__QANA01|s__QANA01 MGBC163952	0	0	0	0	0	0	0	0	0	0	0	0	0	0	0	0	0	0	0	0	0	0	0	0	0	0	0	0	0	0	0	0	0	0	0	0	0	0	0	0	0	0	0	0	0	0	0	36	1
n__root|d__Bacteria|p__Firmicutes_A|c__Clostridia_A|o__Christensenellales|f__Christensenellales_NOV|g__Christensenellales_NOV|s__Christensenellales_NOV MGBC129327	0	0	0	0	0	0	0	0	0	0	0	0	0	0	0	0	0	0	0	0	0	0	0	0	0	0	0	0	0	0	0	0	0	0	0	0	0	0	0	0	0	0	0	0	0	0	0	0	1
n__root|d__Bacteria|p__Firmicutes_A|c__Clostridia_A|o__Christensenellales|f__UBA1242|g__UBA7862|s__UBA7862 MGBC128010	0	0	0	0	0	0	0	0	0	0	0	0	0	0	0	0	0	0	0	0	0	0	0	0	0	0	0	0	0	0	0	0	0	0	0	0	0	0	0	0	0	0	0	0	0	0	0	1	0
n__root|d__Bacteria|p__Firmicutes_A|c__Clostridia_A|o__Christensenellales|f__UBA3700|g__UBA3700_NOV|s__UBA3700_NOV MGBC105053	0	0	0	0	0	0	0	0	0	0	0	0	0	0	0	0	13	0	0	0	0	0	0	0	0	0	0	0	0	0	0	0	0	0	0	0	0	0	0	0	0	0	0	0	0	0	0	0	0
n__root|d__Bacteria|p__Firmicutes_A|c__Clostridia_A|o__Christensenellales|f__UBA3700|g__UBA3700_NOV|s__UBA3700_NOV MGBC128953	0	0	0	0	0	0	0	0	0	0	0	0	0	0	0	0	0	0	0	0	0	0	0	0	0	0	0	0	0	0	0	0	0	0	0	0	0	0	0	0	0	0	0	0	0	0	1	0	0
n__root|d__Bacteria|p__Firmicutes_A|c__Clostridia_A|o__Christensenellales|f__UBA3700|g__UBA3700|s__UBA3700 MGBC114095	0	0	0	0	0	0	0	0	0	0	0	0	0	0	0	0	0	0	0	0	0	0	0	0	0	0	0	0	0	0	0	0	0	0	0	0	0	0	0	0	0	0	0	0	0	0	2	0	0
n__root|d__Bacteria|p__Firmicutes_A|c__Clostridia|o__Lachnospirales|f__Anaerotignaceae|g__Anaerotignum|s__Anaerotignum MGBC136833	0	0	0	0	0	0	0	0	0	0	0	0	0	0	0	0	0	44	0	0	0	0	0	0	0	0	0	0	0	0	0	1	0	1	0	0	0	0	0	0	0	0	0	0	0	52	0	10	6
n__root|d__Bacteria|p__Firmicutes_A|c__Clostridia|o__Lachnospirales|f__Lachnospiraceae|g__14-2|s__14-2 MGBC000118	0	0	0	0	0	0	0	0	0	0	0	0	0	0	0	0	0	0	0	0	0	0	0	0	0	0	0	0	0	0	0	0	0	0	0	0	0	0	0	0	0	0	0	0	0	0	0	0	4
n__root|d__Bacteria|p__Firmicutes_A|c__Clostridia|o__Lachnospirales|f__Lachnospiraceae|g__14-2|s__14-2 MGBC000170	0	0	0	0	0	0	0	0	0	0	0	0	1	0	0	0	0	1	0	0	0	0	2	0	0	2	39	65	1	0	5	7	8	0	1	0	0	0	0	0	31	0	112	1	0	1	0	30	10
n__root|d__Bacteria|p__Firmicutes_A|c__Clostridia|o__Lachnospirales|f__Lachnospiraceae|g__14-2|s__14-2 MGBC101638	0	0	0	0	0	0	0	0	0	0	0	0	0	0	0	0	0	0	0	0	0	0	0	0	0	0	0	0	0	0	0	0	0	0	0	0	0	0	0	0	0	0	0	0	0	0	0	38	0
n__root|d__Bacteria|p__Firmicutes_A|c__Clostridia|o__Lachnospirales|f__Lachnospiraceae|g__14-2|s__14-2 MGBC104031	0	0	0	0	0	0	0	0	0	0	0	0	0	0	0	0	0	0	0	0	0	0	0	0	0	0	0	0	0	0	0	0	0	0	0	0	0	0	0	0	0	0	0	0	0	0	0	4	2
n__root|d__Bacteria|p__Firmicutes_A|c__Clostridia|o__Lachnospirales|f__Lachnospiraceae|g__14-2|s__14-2 MGBC167004	0	0	0	0	0	0	0	0	0	0	0	0	0	0	0	0	0	2	0	0	0	0	0	0	0	0	1	1	0	0	0	0	0	0	0	0	0	0	0	0	0	0	0	0	0	2	0	0	1
n__root|d__Bacteria|p__Firmicutes_A|c__Clostridia|o__Lachnospirales|f__Lachnospiraceae|g__14-2|s__14-2 sp000403255	0	0	0	0	0	0	0	0	0	0	0	0	0	0	0	0	0	0	0	0	0	0	0	0	0	0	0	0	0	0	0	0	0	0	0	0	0	0	0	0	0	0	0	0	0	0	0	1	1
n__root|d__Bacteria|p__Firmicutes_A|c__Clostridia|o__Lachnospirales|f__Lachnospiraceae|g__14-2|s__14-2 sp000403315	0	0	0	0	0	0	0	0	0	0	0	0	0	0	0	0	0	0	0	0	0	0	0	0	0	0	0	0	0	0	0	0	0	0	0	0	0	0	0	0	0	0	0	0	0	0	0	0	0
n__root|d__Bacteria|p__Firmicutes_A|c__Clostridia|o__Lachnospirales|f__Lachnospiraceae|g__14-2|s__14-2 sp000403845	0	0	0	0	0	0	0	0	0	0	0	0	0	0	0	0	6	0	0	0	0	0	0	0	0	0	0	0	0	0	0	0	0	0	0	0	0	0	0	0	0	0	0	0	0	0	0	9	0
n__root|d__Bacteria|p__Firmicutes_A|c__Clostridia|o__Lachnospirales|f__Lachnospiraceae|g__14-2|s__14-2 sp004793545	0	0	0	0	0	0	0	0	0	0	0	0	0	0	0	0	0	0	0	0	0	0	0	0	0	0	0	0	0	0	0	0	0	0	0	0	0	0	0	0	0	0	0	0	0	0	0	0	1
n__root|d__Bacteria|p__Firmicutes_A|c__Clostridia|o__Lachnospirales|f__Lachnospiraceae|g__1XD42-69|s__1XD42-69 MGBC117378	0	0	0	0	0	1	0	0	0	0	0	0	0	0	0	0	0	0	1	0	0	0	0	1	0	0	0	0	0	38	0	1	0	0	0	23	0	0	0	0	0	0	0	0	0	0	0	5	5
n__root|d__Bacteria|p__Firmicutes_A|c__Clostridia|o__Lachnospirales|f__Lachnospiraceae|g__1XD42-69|s__1XD42-69 MGBC128780	0	0	0	0	0	0	0	0	0	60	0	0	0	0	0	0	0	2	0	0	0	0	0	0	0	0	1	1	0	0	0	0	0	0	0	0	0	0	0	0	0	0	5	1	0	173	0	420	10
n__root|d__Bacteria|p__Firmicutes_A|c__Clostridia|o__Lachnospirales|f__Lachnospiraceae|g__1XD42-69|s__1XD42-69 MGBC129998	0	0	0	0	0	0	0	0	0	0	0	0	0	0	0	0	1	0	1	0	0	0	0	0	0	1	0	1	0	0	88	91	0	0	0	0	0	0	0	0	0	0	81	1	0	0	0	52	10
n__root|d__Bacteria|p__Firmicutes_A|c__Clostridia|o__Lachnospirales|f__Lachnospiraceae|g__1XD42-69|s__1XD42-69 MGBC163511	0	0	0	0	0	0	0	0	0	0	0	0	0	0	0	0	0	0	0	0	0	0	0	0	0	0	0	0	0	0	0	0	0	0	0	0	0	0	0	0	0	0	0	0	0	0	0	0	0
n__root|d__Bacteria|p__Firmicutes_A|c__Clostridia|o__Lachnospirales|f__Lachnospiraceae|g__1XD42-69|s__1XD42-69 MGBC163558	0	0	0	0	0	0	0	0	0	0	0	0	0	0	0	0	0	0	0	0	0	0	0	0	0	0	0	0	0	0	0	0	0	0	0	0	0	0	0	0	0	0	0	0	0	0	0	0	3
n__root|d__Bacteria|p__Firmicutes_A|c__Clostridia|o__Lachnospirales|f__Lachnospiraceae|g__1XD42-69|s__1XD42-69 sp003612565	0	0	0	0	0	0	0	0	0	0	0	0	0	0	0	0	0	0	0	0	0	0	0	0	0	0	0	0	0	0	0	0	0	0	0	0	0	0	0	0	0	0	0	0	0	0	0	0	0
n__root|d__Bacteria|p__Firmicutes_A|c__Clostridia|o__Lachnospirales|f__Lachnospiraceae|g__1XD8-76|s__1XD8-76 MGBC108016	0	0	0	0	0	0	0	0	0	0	0	0	0	0	0	0	0	0	0	0	0	0	0	0	0	0	0	0	0	0	0	0	0	0	0	0	0	0	0	0	0	0	0	0	0	0	0	10	0
n__root|d__Bacteria|p__Firmicutes_A|c__Clostridia|o__Lachnospirales|f__Lachnospiraceae|g__1XD8-76|s__1XD8-76 MGBC135302	0	0	0	0	0	0	0	0	0	0	0	0	0	0	0	0	0	0	0	0	0	0	0	0	0	0	0	0	0	0	0	9	0	0	0	0	0	0	0	0	0	0	0	0	0	0	0	6	0
n__root|d__Bacteria|p__Firmicutes_A|c__Clostridia|o__Lachnospirales|f__Lachnospiraceae|g__1XD8-76|s__1XD8-76 sp003611955	0	0	0	0	0	1	0	0	0	0	0	0	0	0	0	0	0	0	0	0	0	0	0	0	0	0	0	0	0	0	0	0	0	0	0	0	0	0	0	0	0	0	0	0	0	0	0	3	0
n__root|d__Bacteria|p__Firmicutes_A|c__Clostridia|o__Lachnospirales|f__Lachnospiraceae|g__AF33-28|s__AF33-28 MGBC164422	0	0	0	0	0	0	0	0	0	0	0	0	0	0	0	0	0	0	0	0	0	0	0	0	0	0	0	0	0	0	0	0	0	0	0	0	0	0	0	0	0	0	0	0	0	0	0	1	0
n__root|d__Bacteria|p__Firmicutes_A|c__Clostridia|o__Lachnospirales|f__Lachnospiraceae|g__Acetatifactor|s__Acetatifactor MGBC000219	0	0	0	0	0	0	0	0	0	0	0	0	0	0	0	0	0	0	0	0	0	0	6	0	0	0	22	0	0	0	0	0	0	0	0	0	0	0	0	0	0	0	0	0	0	0	0	0	2
n__root|d__Bacteria|p__Firmicutes_A|c__Clostridia|o__Lachnospirales|f__Lachnospiraceae|g__Acetatifactor|s__Acetatifactor MGBC100080	0	0	0	0	0	0	0	0	0	0	0	0	0	0	0	0	0	0	0	0	0	0	0	0	0	0	1	0	0	0	0	0	0	0	0	0	0	0	0	0	0	0	0	0	0	0	0	0	0
n__root|d__Bacteria|p__Firmicutes_A|c__Clostridia|o__Lachnospirales|f__Lachnospiraceae|g__Acetatifactor|s__Acetatifactor MGBC100310	0	0	0	0	0	0	0	0	0	0	0	0	0	0	0	0	0	0	0	0	0	0	0	0	0	0	0	0	0	0	0	0	0	0	0	0	0	0	0	0	0	0	0	0	0	0	0	2	0
n__root|d__Bacteria|p__Firmicutes_A|c__Clostridia|o__Lachnospirales|f__Lachnospiraceae|g__Acetatifactor|s__Acetatifactor MGBC107221	0	0	0	0	0	0	0	0	0	0	0	0	0	0	0	0	0	0	0	0	0	0	0	0	0	0	0	0	0	0	0	0	0	0	0	0	0	0	0	0	0	0	0	0	0	0	0	0	2
n__root|d__Bacteria|p__Firmicutes_A|c__Clostridia|o__Lachnospirales|f__Lachnospiraceae|g__Acetatifactor|s__Acetatifactor MGBC107450	0	0	0	0	0	0	0	0	0	0	0	0	0	0	0	0	0	0	0	0	0	0	0	0	0	0	0	0	0	0	0	0	0	0	0	0	0	0	0	0	0	0	0	0	0	0	0	0	0
n__root|d__Bacteria|p__Firmicutes_A|c__Clostridia|o__Lachnospirales|f__Lachnospiraceae|g__Acetatifactor|s__Acetatifactor MGBC108232	0	0	0	0	0	0	0	0	0	0	0	0	0	0	0	0	0	0	0	0	0	0	0	0	0	0	0	0	0	0	0	0	0	0	0	0	0	0	0	0	0	0	0	0	0	0	0	0	1
n__root|d__Bacteria|p__Firmicutes_A|c__Clostridia|o__Lachnospirales|f__Lachnospiraceae|g__Acetatifactor|s__Acetatifactor MGBC113998	0	0	0	0	0	0	0	0	0	0	0	0	0	0	0	0	0	0	0	0	0	0	6	0	0	0	19	0	1	0	0	0	3	1	0	0	0	0	0	0	0	0	0	0	0	1	0	104	22
n__root|d__Bacteria|p__Firmicutes_A|c__Clostridia|o__Lachnospirales|f__Lachnospiraceae|g__Acetatifactor|s__Acetatifactor MGBC117628	0	0	0	0	0	0	0	0	0	0	0	0	0	0	0	0	0	0	0	0	0	0	0	0	0	0	6	0	0	0	0	4	0	0	0	0	0	0	0	0	0	0	5	0	0	0	0	2	0
n__root|d__Bacteria|p__Firmicutes_A|c__Clostridia|o__Lachnospirales|f__Lachnospiraceae|g__Acetatifactor|s__Acetatifactor MGBC118768	0	0	0	0	0	0	0	0	0	0	0	0	0	0	0	0	0	0	0	0	0	1	0	0	0	0	0	0	0	0	0	1	0	0	0	0	0	0	0	0	0	0	0	0	0	0	0	31	1
n__root|d__Bacteria|p__Firmicutes_A|c__Clostridia|o__Lachnospirales|f__Lachnospiraceae|g__Acetatifactor|s__Acetatifactor MGBC122974	0	0	0	0	0	0	0	0	0	0	0	0	0	0	0	0	0	0	0	0	0	0	0	0	0	0	0	0	0	0	0	0	0	0	0	0	0	0	0	0	0	0	0	0	0	0	0	3	0
n__root|d__Bacteria|p__Firmicutes_A|c__Clostridia|o__Lachnospirales|f__Lachnospiraceae|g__Acetatifactor|s__Acetatifactor MGBC129547	0	0	0	0	0	0	0	0	0	0	0	0	0	0	0	0	0	0	0	0	0	0	0	0	0	0	44	0	0	0	0	0	0	0	0	0	0	1	0	0	0	0	17	5	0	0	0	26	20
n__root|d__Bacteria|p__Firmicutes_A|c__Clostridia|o__Lachnospirales|f__Lachnospiraceae|g__Acetatifactor|s__Acetatifactor MGBC129690	0	0	0	0	0	0	0	0	0	0	0	0	0	0	0	0	0	0	0	0	0	0	31	0	0	0	75	0	0	0	0	1	0	0	0	1	0	0	0	0	0	0	0	1	0	0	0	166	18
n__root|d__Bacteria|p__Firmicutes_A|c__Clostridia|o__Lachnospirales|f__Lachnospiraceae|g__Acetatifactor|s__Acetatifactor MGBC130773	0	0	0	0	0	0	0	0	0	0	0	0	0	0	0	0	0	0	0	0	0	0	0	0	0	0	12	0	0	0	0	0	0	0	0	0	0	0	0	0	0	0	0	0	0	0	0	22	6
n__root|d__Bacteria|p__Firmicutes_A|c__Clostridia|o__Lachnospirales|f__Lachnospiraceae|g__Acetatifactor|s__Acetatifactor MGBC130908	0	0	0	1	0	0	0	0	0	0	0	0	0	1	0	0	0	0	0	0	0	0	0	0	0	1	191	0	0	0	0	0	0	0	0	0	1	2	0	1	0	0	0	0	0	0	0	744	309
n__root|d__Bacteria|p__Firmicutes_A|c__Clostridia|o__Lachnospirales|f__Lachnospiraceae|g__Acetatifactor|s__Acetatifactor MGBC140040	0	0	0	0	0	0	0	0	0	0	0	0	0	0	0	0	0	0	0	0	0	0	0	0	0	0	0	0	0	0	0	0	0	0	0	0	0	0	0	0	0	0	0	0	0	0	0	0	1
n__root|d__Bacteria|p__Firmicutes_A|c__Clostridia|o__Lachnospirales|f__Lachnospiraceae|g__Acetatifactor|s__Acetatifactor MGBC146413	0	0	0	0	0	0	0	0	0	0	0	0	0	0	0	0	0	0	0	0	0	0	0	0	0	0	0	0	0	0	0	0	0	0	0	0	0	0	0	0	0	0	0	0	0	0	0	0	0
n__root|d__Bacteria|p__Firmicutes_A|c__Clostridia|o__Lachnospirales|f__Lachnospiraceae|g__Acetatifactor|s__Acetatifactor MGBC147959	0	0	0	0	0	0	0	0	0	0	0	0	0	0	0	0	0	0	0	0	0	0	0	0	0	0	0	0	0	0	0	0	0	0	0	0	0	0	0	0	0	0	0	0	0	0	0	0	1
n__root|d__Bacteria|p__Firmicutes_A|c__Clostridia|o__Lachnospirales|f__Lachnospiraceae|g__Acetatifactor|s__Acetatifactor MGBC159247	0	0	0	0	0	0	0	0	0	0	0	0	0	0	0	0	0	1	0	0	0	0	0	0	0	0	0	0	0	0	0	0	1	0	0	0	0	0	0	0	0	0	0	0	0	0	0	2	23
n__root|d__Bacteria|p__Firmicutes_A|c__Clostridia|o__Lachnospirales|f__Lachnospiraceae|g__Acetatifactor|s__Acetatifactor MGBC163656	0	0	0	0	0	0	0	0	0	0	0	0	0	0	0	0	0	0	0	0	0	0	0	0	0	0	0	0	0	0	0	0	0	0	0	0	0	0	0	0	0	0	0	0	0	0	0	1	0
n__root|d__Bacteria|p__Firmicutes_A|c__Clostridia|o__Lachnospirales|f__Lachnospiraceae|g__Acetatifactor|s__Acetatifactor muris	0	0	0	0	0	0	0	0	0	0	0	0	0	0	0	0	0	0	0	0	0	0	0	0	0	0	0	1	0	0	0	0	0	0	0	0	0	0	0	0	0	0	0	0	0	1	0	0	0
n__root|d__Bacteria|p__Firmicutes_A|c__Clostridia|o__Lachnospirales|f__Lachnospiraceae|g__Acetatifactor|s__Acetatifactor sp003612485	0	0	0	0	0	0	0	0	0	0	0	0	0	0	0	0	0	0	0	0	0	0	0	0	0	9	0	0	2	0	0	0	0	0	0	1	0	0	2	0	0	0	0	0	0	0	0	5	3
n__root|d__Bacteria|p__Firmicutes_A|c__Clostridia|o__Lachnospirales|f__Lachnospiraceae|g__An181|s__An181 MGBC129736	0	0	0	0	0	0	0	0	0	0	0	0	0	0	0	0	0	0	0	0	0	0	0	0	0	0	0	0	0	0	0	0	0	0	0	0	0	0	0	0	0	0	0	0	0	0	0	0	0
n__root|d__Bacteria|p__Firmicutes_A|c__Clostridia|o__Lachnospirales|f__Lachnospiraceae|g__Blautia|s__Blautia coccoides_A	0	0	0	0	0	0	0	0	0	0	0	0	0	0	0	0	0	0	0	0	0	0	0	0	0	0	0	0	0	0	0	0	0	0	0	0	0	0	0	0	0	0	0	0	0	0	0	0	0
n__root|d__Bacteria|p__Firmicutes_A|c__Clostridia|o__Lachnospirales|f__Lachnospiraceae|g__CAG-303|s__CAG-303 MGBC104195	0	0	0	0	0	0	0	0	0	0	0	0	0	0	0	0	0	0	0	0	0	0	0	0	0	0	0	0	0	0	0	0	0	0	0	0	0	0	0	0	0	0	0	1	0	0	0	0	0
n__root|d__Bacteria|p__Firmicutes_A|c__Clostridia|o__Lachnospirales|f__Lachnospiraceae|g__CAG-510|s__CAG-510 sp003979355	0	0	0	0	0	0	0	0	0	0	0	0	0	0	0	0	0	0	0	0	0	0	0	0	0	0	0	0	0	0	0	0	0	0	0	0	0	0	0	0	0	0	0	0	0	0	0	2	0
n__root|d__Bacteria|p__Firmicutes_A|c__Clostridia|o__Lachnospirales|f__Lachnospiraceae|g__CAG-56|s__CAG-56 sp004793585	0	0	0	0	0	0	0	0	0	0	0	0	0	0	0	0	0	0	0	0	0	0	0	0	0	0	0	0	0	0	0	0	0	2	0	0	0	0	0	0	0	0	0	0	0	0	0	1	1
n__root|d__Bacteria|p__Firmicutes_A|c__Clostridia|o__Lachnospirales|f__Lachnospiraceae|g__CAG-590|s__CAG-590 MGBC129221	0	0	0	0	0	0	0	0	0	0	0	0	0	0	0	0	5	0	0	0	0	0	0	0	0	0	0	0	0	0	0	0	0	0	0	0	0	0	0	0	0	0	0	0	0	0	0	0	0
n__root|d__Bacteria|p__Firmicutes_A|c__Clostridia|o__Lachnospirales|f__Lachnospiraceae|g__CAG-603|s__CAG-603 MGBC121271	0	0	0	0	0	0	0	0	0	0	0	0	0	0	0	0	0	0	0	0	0	0	0	0	0	0	1	0	2	0	0	0	0	0	0	0	0	0	0	0	0	0	0	0	0	0	0	0	1
n__root|d__Bacteria|p__Firmicutes_A|c__Clostridia|o__Lachnospirales|f__Lachnospiraceae|g__CAG-81|s__CAG-81 MGBC000176	0	0	0	0	0	0	0	0	0	0	0	0	0	0	0	0	0	0	0	0	0	0	0	0	0	0	0	0	0	0	0	0	0	0	0	0	0	0	0	0	0	0	0	0	0	0	0	2	0
n__root|d__Bacteria|p__Firmicutes_A|c__Clostridia|o__Lachnospirales|f__Lachnospiraceae|g__CAG-81|s__CAG-81 MGBC118027	0	0	0	0	0	0	0	0	0	0	0	0	0	0	0	0	0	0	0	0	0	0	0	0	0	0	0	0	0	0	0	0	1	0	0	0	0	0	0	0	0	0	0	0	0	0	0	22	1
n__root|d__Bacteria|p__Firmicutes_A|c__Clostridia|o__Lachnospirales|f__Lachnospiraceae|g__CAG-81|s__CAG-81 MGBC131109	0	0	0	0	0	0	0	0	0	0	0	0	0	0	0	0	0	0	0	0	0	0	0	0	0	0	0	0	0	0	0	2	0	0	0	0	0	0	0	0	0	0	0	6	0	0	0	1	2
n__root|d__Bacteria|p__Firmicutes_A|c__Clostridia|o__Lachnospirales|f__Lachnospiraceae|g__CAG-95|s__CAG-95 MGBC000531	0	0	0	0	0	0	0	0	0	0	0	0	0	0	0	0	0	0	0	0	0	0	0	0	0	0	0	0	0	0	0	0	0	0	0	0	0	0	0	0	0	0	0	0	0	0	0	0	0
n__root|d__Bacteria|p__Firmicutes_A|c__Clostridia|o__Lachnospirales|f__Lachnospiraceae|g__CAG-95|s__CAG-95 MGBC105224	0	0	5	0	0	0	0	0	0	0	0	0	0	0	0	0	0	0	0	0	0	0	0	0	0	9	0	0	0	0	0	1	0	0	0	0	0	0	0	0	1	0	0	0	0	0	1	1	0
n__root|d__Bacteria|p__Firmicutes_A|c__Clostridia|o__Lachnospirales|f__Lachnospiraceae|g__CAG-95|s__CAG-95 MGBC108766	0	0	0	0	0	0	0	0	0	0	0	0	0	0	0	0	0	0	0	0	0	0	0	0	0	0	1	0	0	0	0	0	0	0	0	0	0	0	0	0	0	0	0	0	0	0	0	19	4
n__root|d__Bacteria|p__Firmicutes_A|c__Clostridia|o__Lachnospirales|f__Lachnospiraceae|g__CAG-95|s__CAG-95 MGBC114603	0	0	0	0	0	0	0	0	0	0	0	0	0	0	0	0	2	0	0	0	0	0	0	0	0	0	4	0	0	0	0	3	0	0	0	0	0	0	5	0	0	0	0	0	0	0	0	6	1
n__root|d__Bacteria|p__Firmicutes_A|c__Clostridia|o__Lachnospirales|f__Lachnospiraceae|g__CAG-95|s__CAG-95 MGBC161056	0	0	0	0	0	0	0	0	0	0	0	0	0	0	0	0	0	0	0	0	0	0	0	0	0	0	0	0	0	0	0	0	0	0	0	0	0	0	0	0	1	0	0	0	0	0	0	0	2
n__root|d__Bacteria|p__Firmicutes_A|c__Clostridia|o__Lachnospirales|f__Lachnospiraceae|g__CAG-95|s__CAG-95 sp003612395	0	0	0	0	0	0	0	0	0	0	0	0	0	0	0	0	0	0	0	0	0	0	0	0	0	0	4	0	0	0	0	0	0	0	0	0	0	0	0	0	0	0	0	0	0	0	0	1	0
n__root|d__Bacteria|p__Firmicutes_A|c__Clostridia|o__Lachnospirales|f__Lachnospiraceae|g__COE1|s__COE1 MGBC104938	0	0	0	0	0	0	0	0	0	0	0	0	0	0	0	0	0	0	0	0	0	0	0	0	0	0	0	0	0	0	0	0	0	0	0	0	0	0	0	0	0	0	0	0	0	1	0	0	0
n__root|d__Bacteria|p__Firmicutes_A|c__Clostridia|o__Lachnospirales|f__Lachnospiraceae|g__COE1|s__COE1 MGBC111351	0	0	0	0	0	0	0	0	0	0	0	0	0	0	0	0	0	0	0	0	0	0	0	0	0	0	0	0	0	0	0	0	0	0	0	0	0	0	0	0	0	0	0	0	0	0	0	0	2
n__root|d__Bacteria|p__Firmicutes_A|c__Clostridia|o__Lachnospirales|f__Lachnospiraceae|g__COE1|s__COE1 MGBC113999	0	0	0	0	0	0	0	0	0	0	0	0	0	0	0	0	0	0	0	0	0	0	0	0	0	0	0	0	0	0	0	0	0	0	0	0	0	0	0	0	0	0	0	0	0	0	0	4	0
n__root|d__Bacteria|p__Firmicutes_A|c__Clostridia|o__Lachnospirales|f__Lachnospiraceae|g__COE1|s__COE1 MGBC134341	0	0	0	0	0	0	0	0	0	0	0	0	0	0	0	0	0	0	0	0	0	0	0	0	0	0	0	0	0	0	0	0	0	0	0	0	0	0	0	0	0	0	0	0	0	0	0	2	0
n__root|d__Bacteria|p__Firmicutes_A|c__Clostridia|o__Lachnospirales|f__Lachnospiraceae|g__COE1|s__COE1 MGBC135202	0	0	0	0	0	0	0	0	0	0	0	0	0	0	0	0	0	0	0	0	0	1	0	0	0	0	1	0	0	0	0	0	0	0	0	0	0	0	0	0	0	0	0	0	0	0	0	19	6
n__root|d__Bacteria|p__Firmicutes_A|c__Clostridia|o__Lachnospirales|f__Lachnospiraceae|g__COE1|s__COE1 MGBC143556	0	0	0	8	5	0	0	0	0	0	0	0	0	0	0	0	0	0	0	0	0	0	0	0	0	0	0	0	11	0	0	10	0	0	0	0	0	0	0	0	0	0	0	0	0	0	0	1	0
n__root|d__Bacteria|p__Firmicutes_A|c__Clostridia|o__Lachnospirales|f__Lachnospiraceae|g__COE1|s__COE1 MGBC145421	0	0	0	0	0	0	0	0	0	0	0	0	0	0	0	0	0	0	0	0	0	0	0	0	0	0	0	0	0	0	0	0	0	0	0	0	0	0	0	0	0	0	0	0	0	0	0	0	0
n__root|d__Bacteria|p__Firmicutes_A|c__Clostridia|o__Lachnospirales|f__Lachnospiraceae|g__COE1|s__COE1 sp000403215	0	0	0	0	0	0	0	0	0	0	0	0	0	0	0	0	0	0	0	0	0	0	0	0	0	0	0	0	0	0	0	0	0	0	0	0	0	0	0	0	0	0	0	0	0	0	0	0	0
n__root|d__Bacteria|p__Firmicutes_A|c__Clostridia|o__Lachnospirales|f__Lachnospiraceae|g__COE1|s__COE1 sp000403335	0	0	0	0	0	0	0	0	0	0	0	0	0	0	0	0	0	0	0	0	0	0	0	0	0	0	0	0	0	0	0	0	0	0	0	0	0	0	0	0	0	0	0	0	0	0	0	3	0
n__root|d__Bacteria|p__Firmicutes_A|c__Clostridia|o__Lachnospirales|f__Lachnospiraceae|g__COE1|s__COE1 sp002358575	0	0	0	0	0	0	0	0	0	0	0	0	0	0	0	0	0	0	0	0	0	0	0	0	0	0	0	0	0	0	0	0	0	0	0	0	0	0	0	0	0	0	0	0	0	0	0	0	1
n__root|d__Bacteria|p__Firmicutes_A|c__Clostridia|o__Lachnospirales|f__Lachnospiraceae|g__COE1|s__COE1 sp002490665	0	0	0	0	0	0	0	0	0	0	0	0	0	0	0	0	0	0	0	0	0	0	0	0	0	0	0	0	0	0	0	0	0	0	0	0	0	0	0	0	0	0	0	0	0	0	0	0	1
n__root|d__Bacteria|p__Firmicutes_A|c__Clostridia|o__Lachnospirales|f__Lachnospiraceae|g__COE1|s__COE1 sp003513705	0	0	0	0	0	0	0	0	0	0	0	0	0	0	0	0	0	0	0	0	0	0	0	0	0	0	0	0	0	1	0	0	0	0	0	0	0	0	0	0	0	0	0	0	0	0	0	0	1
n__root|d__Bacteria|p__Firmicutes_A|c__Clostridia|o__Lachnospirales|f__Lachnospiraceae|g__Clostridium_Q|s__Clostridium_Q MGBC131118	0	0	0	0	0	0	0	0	0	0	0	0	0	0	0	0	0	0	0	0	0	0	0	0	0	0	0	0	2	0	0	0	0	0	0	0	0	0	0	0	0	0	0	0	0	0	0	5	12
n__root|d__Bacteria|p__Firmicutes_A|c__Clostridia|o__Lachnospirales|f__Lachnospiraceae|g__Clostridium_Q|s__Clostridium_Q MGBC161412	0	0	0	0	0	0	0	0	0	0	0	0	0	0	0	0	0	0	0	0	0	0	0	0	0	0	0	0	2	0	0	0	1	0	0	0	0	0	0	0	0	0	0	0	0	0	0	12	13
n__root|d__Bacteria|p__Firmicutes_A|c__Clostridia|o__Lachnospirales|f__Lachnospiraceae|g__Dorea|s__Dorea MGBC000041	0	0	0	0	0	0	0	0	0	0	0	0	0	0	0	0	0	0	0	0	0	0	0	0	0	0	0	0	0	0	0	0	0	0	0	0	0	0	0	0	0	0	2	0	0	0	0	0	0
n__root|d__Bacteria|p__Firmicutes_A|c__Clostridia|o__Lachnospirales|f__Lachnospiraceae|g__Dorea|s__Dorea MGBC000083	0	0	0	0	0	1	0	0	0	0	0	0	0	0	0	0	1	0	0	0	0	0	0	0	0	0	0	0	0	0	0	7	7	0	0	1	0	0	0	0	0	0	0	0	0	0	0	21	2
n__root|d__Bacteria|p__Firmicutes_A|c__Clostridia|o__Lachnospirales|f__Lachnospiraceae|g__Dorea|s__Dorea MGBC000111	1	0	0	0	0	0	0	0	0	0	0	0	1	0	0	0	0	0	0	0	0	0	0	0	0	0	1	1	0	0	8	0	0	0	0	0	0	0	0	0	0	0	91	0	0	1	0	148	7
n__root|d__Bacteria|p__Firmicutes_A|c__Clostridia|o__Lachnospirales|f__Lachnospiraceae|g__Dorea|s__Dorea MGBC000137	0	0	0	0	0	0	0	0	0	0	0	0	0	0	0	0	0	0	0	0	0	0	0	0	0	0	0	0	0	0	0	0	0	0	0	0	0	0	0	0	0	0	0	0	0	0	0	0	1
n__root|d__Bacteria|p__Firmicutes_A|c__Clostridia|o__Lachnospirales|f__Lachnospiraceae|g__Dorea|s__Dorea MGBC000158	0	0	0	0	0	0	0	0	0	0	0	0	0	0	0	0	0	0	0	0	0	0	0	0	0	0	0	0	0	0	0	1	0	0	0	0	0	0	0	0	0	0	0	0	0	0	0	2	1
n__root|d__Bacteria|p__Firmicutes_A|c__Clostridia|o__Lachnospirales|f__Lachnospiraceae|g__Dorea|s__Dorea MGBC105254	0	0	0	0	0	0	0	0	0	0	0	0	0	0	0	0	0	0	0	0	0	0	0	0	0	0	0	0	0	0	0	0	10	0	0	0	0	0	0	0	0	0	0	0	0	0	0	0	0
n__root|d__Bacteria|p__Firmicutes_A|c__Clostridia|o__Lachnospirales|f__Lachnospiraceae|g__Dorea|s__Dorea MGBC107888	0	0	0	0	0	0	0	0	0	0	0	0	0	0	0	0	0	0	0	0	0	0	0	0	0	0	0	0	0	0	0	0	0	0	0	0	0	0	0	0	0	0	0	0	0	0	0	1	0
n__root|d__Bacteria|p__Firmicutes_A|c__Clostridia|o__Lachnospirales|f__Lachnospiraceae|g__Dorea|s__Dorea MGBC109699	0	0	0	0	0	0	0	0	0	0	0	0	0	0	0	0	0	0	0	0	0	0	0	0	0	0	2	0	0	0	0	2	0	0	0	0	0	0	0	0	0	0	0	0	0	0	0	9	0
n__root|d__Bacteria|p__Firmicutes_A|c__Clostridia|o__Lachnospirales|f__Lachnospiraceae|g__Dorea|s__Dorea MGBC111235	0	0	0	0	0	0	0	0	0	0	0	0	0	0	0	0	0	0	0	1	1	0	0	0	0	0	0	0	0	0	0	0	0	0	0	0	0	0	0	1	0	0	0	0	0	0	0	11	0
n__root|d__Bacteria|p__Firmicutes_A|c__Clostridia|o__Lachnospirales|f__Lachnospiraceae|g__Dorea|s__Dorea MGBC116392	0	0	0	0	0	0	0	0	0	0	0	0	0	0	0	0	0	0	0	0	0	0	1	0	0	0	0	0	0	0	0	0	0	0	0	0	0	0	0	0	0	0	0	0	0	0	15	2	1
n__root|d__Bacteria|p__Firmicutes_A|c__Clostridia|o__Lachnospirales|f__Lachnospiraceae|g__Dorea|s__Dorea MGBC117094	0	0	0	0	1	0	0	0	0	0	0	0	0	0	0	0	0	0	0	0	0	0	0	0	0	0	1	0	0	0	0	0	0	0	0	0	0	0	0	0	0	0	1	0	0	0	0	1	0
n__root|d__Bacteria|p__Firmicutes_A|c__Clostridia|o__Lachnospirales|f__Lachnospiraceae|g__Dorea|s__Dorea MGBC129764	0	0	0	0	2	0	0	0	0	0	0	0	5	0	0	0	0	0	0	0	0	0	0	0	0	0	9	1	0	0	0	1	0	0	0	0	0	0	0	0	0	0	0	7	0	0	0	12	0
n__root|d__Bacteria|p__Firmicutes_A|c__Clostridia|o__Lachnospirales|f__Lachnospiraceae|g__Dorea|s__Dorea MGBC129937	0	0	0	0	0	0	0	0	0	0	0	0	0	0	0	0	0	0	0	0	0	0	0	0	0	1	10	0	0	0	0	0	1	0	0	0	0	1	0	0	0	0	0	0	0	0	0	0	0
n__root|d__Bacteria|p__Firmicutes_A|c__Clostridia|o__Lachnospirales|f__Lachnospiraceae|g__Dorea|s__Dorea MGBC164454	0	0	0	0	0	0	0	0	0	0	0	0	0	0	0	0	0	0	0	0	0	0	0	0	0	0	0	0	0	0	0	0	0	0	0	0	0	0	0	0	0	0	0	0	0	0	0	0	0
n__root|d__Bacteria|p__Firmicutes_A|c__Clostridia|o__Lachnospirales|f__Lachnospiraceae|g__Dorea|s__Dorea sp000403455	0	0	0	0	0	0	0	0	0	0	0	0	0	0	0	0	0	0	0	0	0	0	0	0	0	0	0	5	0	0	0	1	0	0	0	0	0	0	0	0	0	0	0	0	0	0	15	30	2
n__root|d__Bacteria|p__Firmicutes_A|c__Clostridia|o__Lachnospirales|f__Lachnospiraceae|g__Dorea|s__Dorea sp000403475	0	0	0	0	0	0	0	0	0	0	0	0	0	0	0	0	0	0	0	0	0	0	0	0	0	0	0	0	0	0	0	7	2	0	0	0	0	0	0	0	0	0	0	0	0	0	0	1	0
n__root|d__Bacteria|p__Firmicutes_A|c__Clostridia|o__Lachnospirales|f__Lachnospiraceae|g__Eubacterium_F|s__Eubacterium_F MGBC000112	0	0	0	0	0	0	0	0	0	0	0	0	0	0	0	0	0	0	0	0	0	0	0	0	0	0	0	0	0	0	0	0	0	0	0	0	0	0	0	0	0	0	0	0	0	0	0	10	0
n__root|d__Bacteria|p__Firmicutes_A|c__Clostridia|o__Lachnospirales|f__Lachnospiraceae|g__Eubacterium_F|s__Eubacterium_F MGBC122214	0	0	0	0	0	0	0	0	0	0	0	0	0	0	0	0	0	0	0	0	0	0	0	0	0	0	0	0	0	0	0	0	0	0	0	0	0	0	0	0	0	0	0	0	0	0	0	0	0
n__root|d__Bacteria|p__Firmicutes_A|c__Clostridia|o__Lachnospirales|f__Lachnospiraceae|g__Eubacterium_F|s__Eubacterium_F MGBC123461	0	0	0	0	0	0	0	0	0	0	0	0	0	0	0	0	0	0	0	0	0	0	0	0	0	0	0	0	0	0	0	0	0	0	0	0	0	0	0	0	0	0	0	0	0	0	0	0	0
n__root|d__Bacteria|p__Firmicutes_A|c__Clostridia|o__Lachnospirales|f__Lachnospiraceae|g__Eubacterium_F|s__Eubacterium_F MGBC164771	0	0	0	0	0	0	0	0	0	0	0	0	0	0	0	0	0	0	0	0	0	0	0	0	0	0	0	0	0	0	0	0	0	0	0	0	0	0	0	0	0	0	0	0	0	0	0	8	0
n__root|d__Bacteria|p__Firmicutes_A|c__Clostridia|o__Lachnospirales|f__Lachnospiraceae|g__Eubacterium_J|s__Eubacterium_J MGBC130483	0	0	0	0	0	0	0	0	0	0	0	0	0	0	0	0	0	0	0	0	0	0	0	0	0	0	0	0	0	0	0	1	0	0	0	0	0	0	0	0	0	0	0	0	0	0	0	4	0
n__root|d__Bacteria|p__Firmicutes_A|c__Clostridia|o__Lachnospirales|f__Lachnospiraceae|g__Eubacterium_J|s__Eubacterium_J MGBC164303	0	0	0	0	0	1	0	0	0	0	0	0	0	0	0	0	0	0	0	0	0	0	0	0	0	0	0	0	0	0	0	0	0	0	0	0	0	0	0	0	0	0	0	0	0	0	0	0	0
n__root|d__Bacteria|p__Firmicutes_A|c__Clostridia|o__Lachnospirales|f__Lachnospiraceae|g__Eubacterium_J|s__Eubacterium_J MGBC166616	0	0	0	0	0	0	0	0	0	0	0	0	0	0	0	0	4	0	0	0	0	0	0	0	0	0	0	0	0	0	0	0	0	0	0	0	0	0	0	0	0	0	0	0	0	0	0	0	0
n__root|d__Bacteria|p__Firmicutes_A|c__Clostridia|o__Lachnospirales|f__Lachnospiraceae|g__Eubacterium_J|s__Eubacterium_J plexicaudatum	0	0	0	0	0	0	0	0	0	0	0	0	0	0	0	0	0	0	0	0	0	0	0	0	0	0	0	0	0	0	0	0	0	0	0	0	0	0	0	0	0	0	0	0	0	0	0	0	0
n__root|d__Bacteria|p__Firmicutes_A|c__Clostridia|o__Lachnospirales|f__Lachnospiraceae|g__G11|s__G11 MGBC143606	0	0	0	0	0	0	0	0	0	0	0	0	0	0	0	0	0	0	0	0	0	0	0	0	0	0	0	0	0	0	0	0	0	0	0	0	0	0	0	0	0	0	0	0	0	0	0	0	1
n__root|d__Bacteria|p__Firmicutes_A|c__Clostridia|o__Lachnospirales|f__Lachnospiraceae|g__Hungatella_A|s__Hungatella_A MGBC000080	0	0	0	0	0	0	0	0	0	0	0	0	0	0	0	0	2	0	0	0	0	0	0	0	0	0	0	0	0	0	0	0	0	0	1	0	0	0	0	0	0	0	0	0	0	0	0	11	2
n__root|d__Bacteria|p__Firmicutes_A|c__Clostridia|o__Lachnospirales|f__Lachnospiraceae|g__Hungatella_A|s__Hungatella_A MGBC105340	0	0	0	0	0	0	0	0	0	0	0	0	0	0	0	0	0	0	0	0	0	0	0	0	0	0	0	0	0	0	0	0	0	0	0	0	0	0	0	0	0	0	0	0	0	0	0	4	0
n__root|d__Bacteria|p__Firmicutes_A|c__Clostridia|o__Lachnospirales|f__Lachnospiraceae|g__Hungatella_A|s__Hungatella_A MGBC108684	0	0	0	0	0	0	0	0	0	0	0	0	0	0	0	0	1	0	0	0	0	0	0	0	0	0	1	0	0	0	0	0	0	0	0	0	0	0	0	0	0	0	16	0	0	0	0	36	0
n__root|d__Bacteria|p__Firmicutes_A|c__Clostridia|o__Lachnospirales|f__Lachnospiraceae|g__Hungatella_A|s__Hungatella_A MGBC128920	0	0	0	0	0	0	0	0	0	0	0	0	0	0	0	0	0	0	0	0	0	0	0	0	0	0	0	0	0	0	0	1	0	0	0	0	0	0	0	0	0	0	0	0	0	0	0	0	0
n__root|d__Bacteria|p__Firmicutes_A|c__Clostridia|o__Lachnospirales|f__Lachnospiraceae|g__Hungatella_A|s__Hungatella_A MGBC142035	0	0	0	0	0	0	0	0	0	0	0	0	0	0	0	0	0	0	0	0	0	0	0	0	0	0	0	0	0	0	0	0	0	0	0	0	0	0	0	0	0	0	0	0	0	0	0	17	0
n__root|d__Bacteria|p__Firmicutes_A|c__Clostridia|o__Lachnospirales|f__Lachnospiraceae|g__Hungatella_A|s__Hungatella_A MGBC163323	0	0	0	0	0	0	0	0	0	0	0	0	0	0	0	0	0	0	0	0	0	0	0	0	0	0	1	0	0	0	0	0	0	0	1	0	0	0	0	0	0	0	0	0	0	0	0	6	1
n__root|d__Bacteria|p__Firmicutes_A|c__Clostridia|o__Lachnospirales|f__Lachnospiraceae|g__Hungatella_A|s__Hungatella_A MGBC164450	0	0	0	0	0	0	0	0	0	0	0	0	0	0	0	0	0	0	0	0	0	0	0	0	0	0	0	0	0	0	0	0	0	0	0	0	0	0	0	0	0	0	0	0	0	0	0	1	0
n__root|d__Bacteria|p__Firmicutes_A|c__Clostridia|o__Lachnospirales|f__Lachnospiraceae|g__Hungatella_A|s__Hungatella_A MGBC165023	0	0	0	0	0	0	0	0	0	0	0	0	0	0	0	0	0	0	0	0	0	0	0	0	0	0	1	0	0	0	0	0	0	0	0	0	0	0	0	0	0	0	0	0	0	0	0	19	0
n__root|d__Bacteria|p__Firmicutes_A|c__Clostridia|o__Lachnospirales|f__Lachnospiraceae|g__Hungatella_A|s__Hungatella_A sp002358555	0	0	0	0	0	0	0	0	0	0	0	0	0	0	0	0	0	0	0	0	0	0	0	0	0	0	0	0	0	0	0	4	4	0	0	0	0	0	0	0	0	0	0	0	0	0	0	5	0
n__root|d__Bacteria|p__Firmicutes_A|c__Clostridia|o__Lachnospirales|f__Lachnospiraceae|g__Kineothrix|s__Kineothrix MGBC130615	0	0	0	0	0	0	0	0	0	50	0	0	0	0	0	0	0	0	0	0	0	0	0	0	0	0	65	0	12	0	0	52	0	0	0	0	0	0	0	31	1	0	0	0	0	0	0	61	5
n__root|d__Bacteria|p__Firmicutes_A|c__Clostridia|o__Lachnospirales|f__Lachnospiraceae|g__Kineothrix|s__Kineothrix MGBC162921	0	0	0	0	0	0	0	0	0	0	0	0	0	0	0	0	0	0	0	0	0	0	0	0	0	0	0	0	1	0	1	36	0	0	0	0	0	0	0	22	0	0	20	0	0	19	0	2	7
n__root|d__Bacteria|p__Firmicutes_A|c__Clostridia|o__Lachnospirales|f__Lachnospiraceae|g__Kineothrix|s__Kineothrix sp000403275	2	0	0	0	0	0	0	0	1	1	0	0	0	0	0	0	1	0	0	0	0	0	1	0	0	2	1	2	0	1	0	1	2	0	1	0	0	0	0	390	0	0	1	1	0	1	2	227	115
n__root|d__Bacteria|p__Firmicutes_A|c__Clostridia|o__Lachnospirales|f__Lachnospiraceae|g__Lachnospiraceae_NOV|s__Lachnospiraceae_NOV MGBC000078	0	0	0	0	0	0	0	0	0	0	0	0	0	0	0	0	0	0	0	0	0	0	0	0	0	0	0	0	0	0	0	1	0	0	0	0	0	0	0	0	0	0	0	0	0	0	0	1	0
n__root|d__Bacteria|p__Firmicutes_A|c__Clostridia|o__Lachnospirales|f__Lachnospiraceae|g__Lachnospiraceae_NOV|s__Lachnospiraceae_NOV MGBC000113	0	0	0	0	0	0	0	0	0	0	0	0	0	0	0	0	0	0	0	0	0	0	0	0	0	0	0	0	0	0	0	1	0	0	0	0	0	0	0	0	0	0	0	0	0	0	0	0	0
n__root|d__Bacteria|p__Firmicutes_A|c__Clostridia|o__Lachnospirales|f__Lachnospiraceae|g__Lachnospiraceae_NOV|s__Lachnospiraceae_NOV MGBC000171	0	0	0	0	0	0	0	0	0	0	0	0	0	0	0	0	0	0	0	0	0	0	0	0	0	0	0	0	0	0	0	0	0	0	0	0	0	0	0	0	0	0	0	0	0	0	0	42	3
n__root|d__Bacteria|p__Firmicutes_A|c__Clostridia|o__Lachnospirales|f__Lachnospiraceae|g__Lachnospiraceae_NOV|s__Lachnospiraceae_NOV MGBC000200	0	0	0	0	0	0	0	0	0	0	0	0	0	0	0	0	0	0	0	0	0	0	0	0	0	0	0	0	0	0	0	0	0	0	0	0	0	0	0	0	0	0	0	0	0	0	0	13	2
n__root|d__Bacteria|p__Firmicutes_A|c__Clostridia|o__Lachnospirales|f__Lachnospiraceae|g__Lachnospiraceae_NOV|s__Lachnospiraceae_NOV MGBC000269	0	0	1	0	0	0	0	0	0	0	0	0	0	0	0	0	0	0	1	0	0	0	0	0	0	0	0	0	0	0	0	0	0	0	0	0	0	0	0	0	0	0	0	0	0	0	0	9	1
n__root|d__Bacteria|p__Firmicutes_A|c__Clostridia|o__Lachnospirales|f__Lachnospiraceae|g__Lachnospiraceae_NOV|s__Lachnospiraceae_NOV MGBC102897	0	0	0	0	0	0	0	0	0	0	0	0	0	0	0	0	0	0	0	0	0	0	0	0	0	0	0	0	0	0	0	1	0	0	0	0	0	0	0	0	0	0	0	0	0	0	0	3	0
n__root|d__Bacteria|p__Firmicutes_A|c__Clostridia|o__Lachnospirales|f__Lachnospiraceae|g__Lachnospiraceae_NOV|s__Lachnospiraceae_NOV MGBC103678	0	0	0	0	1	0	0	0	0	0	0	0	0	0	0	0	0	0	0	0	0	0	0	0	0	0	0	0	0	0	0	0	0	0	0	0	0	0	0	0	0	0	0	0	0	0	0	0	0
n__root|d__Bacteria|p__Firmicutes_A|c__Clostridia|o__Lachnospirales|f__Lachnospiraceae|g__Lachnospiraceae_NOV|s__Lachnospiraceae_NOV MGBC104699	0	0	0	0	0	0	0	0	0	0	0	0	0	0	0	0	0	0	0	0	0	0	0	0	0	0	0	0	0	0	0	0	0	0	0	0	0	0	0	0	0	0	0	0	0	0	0	63	0
n__root|d__Bacteria|p__Firmicutes_A|c__Clostridia|o__Lachnospirales|f__Lachnospiraceae|g__Lachnospiraceae_NOV|s__Lachnospiraceae_NOV MGBC105353	0	0	0	0	0	0	0	0	0	0	0	0	0	0	0	0	0	0	0	0	0	0	0	0	0	0	0	0	0	0	1	0	0	0	0	0	0	0	0	0	0	0	0	0	0	0	0	26	1
n__root|d__Bacteria|p__Firmicutes_A|c__Clostridia|o__Lachnospirales|f__Lachnospiraceae|g__Lachnospiraceae_NOV|s__Lachnospiraceae_NOV MGBC106400	0	0	0	0	0	0	0	0	0	0	0	0	0	0	0	0	0	0	0	0	0	0	0	0	0	0	8	0	2	0	0	0	0	0	0	0	0	0	0	0	0	0	0	0	0	0	0	6	2
n__root|d__Bacteria|p__Firmicutes_A|c__Clostridia|o__Lachnospirales|f__Lachnospiraceae|g__Lachnospiraceae_NOV|s__Lachnospiraceae_NOV MGBC108720	0	0	0	0	0	0	0	0	0	0	0	0	0	0	0	0	0	0	0	0	0	0	0	0	0	0	0	0	0	0	0	0	0	0	0	0	0	0	0	0	0	0	0	0	0	0	0	0	0
n__root|d__Bacteria|p__Firmicutes_A|c__Clostridia|o__Lachnospirales|f__Lachnospiraceae|g__Lachnospiraceae_NOV|s__Lachnospiraceae_NOV MGBC114200	0	0	0	0	0	0	0	0	0	0	0	0	0	0	0	0	0	0	0	0	0	0	0	0	0	0	0	0	0	0	0	0	1	0	0	0	0	0	0	0	0	0	0	0	0	0	0	0	0
n__root|d__Bacteria|p__Firmicutes_A|c__Clostridia|o__Lachnospirales|f__Lachnospiraceae|g__Lachnospiraceae_NOV|s__Lachnospiraceae_NOV MGBC129472	0	0	0	0	0	0	0	0	0	0	0	0	0	0	0	0	0	0	0	0	0	0	0	0	0	0	2	0	7	0	0	28	1	0	0	0	0	0	0	0	0	0	1	1	0	0	0	19	7
n__root|d__Bacteria|p__Firmicutes_A|c__Clostridia|o__Lachnospirales|f__Lachnospiraceae|g__Lachnospiraceae_NOV|s__Lachnospiraceae_NOV MGBC131033	0	0	0	0	0	0	0	0	0	0	0	0	0	0	0	0	0	0	0	0	0	0	0	0	0	0	0	0	0	0	0	1	0	0	0	0	0	0	0	0	0	0	0	0	0	0	0	0	0
n__root|d__Bacteria|p__Firmicutes_A|c__Clostridia|o__Lachnospirales|f__Lachnospiraceae|g__Lachnospiraceae_NOV|s__Lachnospiraceae_NOV MGBC131161	0	0	0	0	0	0	0	0	0	0	0	0	0	0	0	0	0	0	0	0	0	0	0	0	0	0	0	0	0	0	0	0	0	0	0	0	0	0	0	0	0	0	0	0	0	0	0	1	1
n__root|d__Bacteria|p__Firmicutes_A|c__Clostridia|o__Lachnospirales|f__Lachnospiraceae|g__Lachnospiraceae_NOV|s__Lachnospiraceae_NOV MGBC136627	0	0	0	0	24	0	0	0	0	0	0	0	0	0	0	0	0	0	0	0	0	0	1	0	0	1	0	0	11	54	0	0	0	0	0	0	0	0	0	0	0	0	0	0	0	0	0	37	1
n__root|d__Bacteria|p__Firmicutes_A|c__Clostridia|o__Lachnospirales|f__Lachnospiraceae|g__Lachnospiraceae_NOV|s__Lachnospiraceae_NOV MGBC143118	0	0	0	0	0	0	0	0	0	0	0	0	0	0	0	0	0	0	0	0	0	0	0	0	0	0	0	0	0	0	0	0	0	0	0	0	0	0	0	0	0	0	0	0	0	0	0	0	5
n__root|d__Bacteria|p__Firmicutes_A|c__Clostridia|o__Lachnospirales|f__Lachnospiraceae|g__Lachnospiraceae_NOV|s__Lachnospiraceae_NOV MGBC143741	0	0	0	0	0	0	0	0	0	0	0	0	0	0	0	0	0	0	0	0	0	0	0	0	0	0	0	0	0	0	0	0	0	0	0	0	0	0	0	0	0	0	0	0	0	0	0	0	0
n__root|d__Bacteria|p__Firmicutes_A|c__Clostridia|o__Lachnospirales|f__Lachnospiraceae|g__Lachnospiraceae_NOV|s__Lachnospiraceae_NOV MGBC149507	0	0	0	0	0	0	0	0	0	0	0	0	0	0	0	0	0	0	0	0	0	0	0	0	0	0	0	0	0	0	0	0	0	0	0	0	0	0	0	0	0	0	0	0	0	0	0	0	0
n__root|d__Bacteria|p__Firmicutes_A|c__Clostridia|o__Lachnospirales|f__Lachnospiraceae|g__Lachnospiraceae_NOV|s__Lachnospiraceae_NOV MGBC153991	0	0	0	0	0	0	0	0	0	2	0	0	0	0	0	1	0	0	0	0	0	0	0	0	0	0	2	0	0	0	0	1	0	0	1	0	0	0	0	0	0	0	0	0	0	0	0	109	21
n__root|d__Bacteria|p__Firmicutes_A|c__Clostridia|o__Lachnospirales|f__Lachnospiraceae|g__Lachnospiraceae_NOV|s__Lachnospiraceae_NOV MGBC159923	0	0	0	0	0	0	0	0	0	0	0	0	0	0	0	0	0	0	0	0	0	0	0	0	0	0	0	0	0	0	0	1	0	0	0	0	0	0	0	0	0	0	0	0	0	0	0	0	0
n__root|d__Bacteria|p__Firmicutes_A|c__Clostridia|o__Lachnospirales|f__Lachnospiraceae|g__Lachnospiraceae_NOV|s__Lachnospiraceae_NOV MGBC161419	0	0	0	0	0	0	0	0	0	0	0	0	0	0	0	0	0	0	0	0	0	0	0	0	0	0	0	0	0	0	0	1	0	0	0	0	0	0	0	0	0	0	0	0	0	0	0	0	0
n__root|d__Bacteria|p__Firmicutes_A|c__Clostridia|o__Lachnospirales|f__Lachnospiraceae|g__Lachnospiraceae_NOV|s__Lachnospiraceae_NOV MGBC162097	0	0	0	0	0	0	0	0	0	0	0	0	0	0	0	0	0	0	0	0	0	0	0	0	0	0	29	0	0	0	0	0	0	0	0	0	0	0	0	0	0	0	0	0	0	0	0	1	11
n__root|d__Bacteria|p__Firmicutes_A|c__Clostridia|o__Lachnospirales|f__Lachnospiraceae|g__Lachnospiraceae_NOV|s__Lachnospiraceae_NOV MGBC162980	0	0	0	0	0	0	0	0	0	0	0	0	0	0	0	0	0	0	0	0	0	0	0	0	0	0	0	0	0	0	0	0	0	0	0	0	0	0	0	0	0	0	0	0	0	0	0	1	0
n__root|d__Bacteria|p__Firmicutes_A|c__Clostridia|o__Lachnospirales|f__Lachnospiraceae|g__Lachnospiraceae_NOV|s__Lachnospiraceae_NOV MGBC163085	0	0	0	0	0	0	0	0	0	0	0	0	0	0	0	1	1	0	0	0	0	0	0	0	0	0	0	0	0	0	0	0	0	0	0	0	0	0	0	0	0	0	0	0	0	0	0	2	0
n__root|d__Bacteria|p__Firmicutes_A|c__Clostridia|o__Lachnospirales|f__Lachnospiraceae|g__Lachnospiraceae_NOV|s__Lachnospiraceae_NOV MGBC164599	0	0	0	0	0	5	0	0	0	0	0	0	0	0	0	0	0	0	0	0	0	0	0	0	0	0	0	0	0	0	0	0	0	0	0	0	0	0	0	0	0	0	2	0	3	0	0	13	1
n__root|d__Bacteria|p__Firmicutes_A|c__Clostridia|o__Lachnospirales|f__Lachnospiraceae|g__Lachnospiraceae_NOV|s__Lachnospiraceae_NOV MGBC164692	0	0	0	0	0	0	0	0	0	0	0	0	0	0	0	0	0	0	0	0	0	0	0	0	0	1	1	0	0	0	0	0	0	0	0	0	0	0	0	0	0	0	0	0	0	0	0	0	0
n__root|d__Bacteria|p__Firmicutes_A|c__Clostridia|o__Lachnospirales|f__Lachnospiraceae|g__Lachnospiraceae_NOV|s__Lachnospiraceae_NOV MGBC165061	0	0	0	0	0	0	0	0	0	0	0	0	0	0	0	0	0	0	0	0	0	0	0	0	0	0	0	0	0	0	0	0	0	0	0	0	0	0	0	0	0	0	0	0	0	0	0	1	0
n__root|d__Bacteria|p__Firmicutes_A|c__Clostridia|o__Lachnospirales|f__Lachnospiraceae|g__Lachnospiraceae_NOV|s__Lachnospiraceae_NOV MGBC165282	0	0	0	0	0	0	0	0	0	0	0	0	0	0	0	0	0	0	0	0	0	0	0	0	0	0	0	2	0	0	0	0	0	0	2	0	0	0	0	0	0	0	0	0	0	0	0	12	1
n__root|d__Bacteria|p__Firmicutes_A|c__Clostridia|o__Lachnospirales|f__Lachnospiraceae|g__Schaedlerella|s__Schaedlerella MGBC000001	0	0	0	0	0	0	0	0	0	0	0	0	0	0	0	0	0	0	0	0	0	0	0	0	0	0	0	1	0	0	0	0	0	0	0	0	0	0	0	0	0	0	0	0	0	0	0	1	0
n__root|d__Bacteria|p__Firmicutes_A|c__Clostridia|o__Lachnospirales|f__Lachnospiraceae|g__Schaedlerella|s__Schaedlerella MGBC000003	0	0	0	0	0	0	0	0	0	0	0	0	0	0	0	0	1	0	0	0	0	0	0	0	0	0	0	0	0	0	0	0	0	0	0	0	0	0	0	0	0	0	0	0	0	0	0	4	0
n__root|d__Bacteria|p__Firmicutes_A|c__Clostridia|o__Lachnospirales|f__Lachnospiraceae|g__Schaedlerella|s__Schaedlerella MGBC156629	0	0	0	0	0	0	0	0	0	0	0	0	0	0	0	0	0	0	0	0	0	0	0	0	0	0	0	0	0	0	0	0	1	0	0	0	0	0	0	0	0	0	0	0	0	0	0	0	0
n__root|d__Bacteria|p__Firmicutes_A|c__Clostridia|o__Lachnospirales|f__Lachnospiraceae|g__Schaedlerella|s__Schaedlerella MGBC163752	0	0	0	0	0	0	0	0	0	0	0	0	0	0	0	0	0	0	0	0	0	0	0	0	0	0	0	0	0	0	0	0	0	0	0	0	0	0	0	0	0	0	0	0	0	0	0	0	1
n__root|d__Bacteria|p__Firmicutes_A|c__Clostridia|o__Lachnospirales|f__Lachnospiraceae|g__Schaedlerella|s__Schaedlerella MGBC166500	0	0	0	0	0	0	0	0	0	0	0	0	0	0	0	0	0	0	0	0	0	0	0	0	0	0	0	0	0	0	0	0	0	0	0	0	0	0	0	0	0	0	0	0	0	0	0	1	0
n__root|d__Bacteria|p__Firmicutes_A|c__Clostridia|o__Lachnospirales|f__Lachnospiraceae|g__Schaedlerella|s__Schaedlerella sp000364245	0	0	0	0	0	0	0	0	0	0	0	0	0	0	0	0	3	0	0	0	0	0	0	0	0	0	0	0	1	0	0	0	0	0	0	0	0	0	0	0	0	0	0	0	0	0	0	5	1
n__root|d__Bacteria|p__Firmicutes_A|c__Clostridia|o__Lachnospirales|f__Lachnospiraceae|g__Schaedlerella|s__Schaedlerella sp000403295	0	0	0	0	0	0	0	0	0	0	0	0	0	0	0	0	2	0	0	0	0	0	0	0	0	0	0	0	0	0	14	1	0	0	0	0	0	0	0	3	0	0	6	0	0	0	1	16	14
n__root|d__Bacteria|p__Firmicutes_A|c__Clostridia|o__Lachnospirales|f__Lachnospiraceae|g__TF01-11|s__TF01-11 MGBC109838	0	0	0	0	0	0	0	0	0	0	0	0	0	0	0	0	0	0	0	0	0	0	0	0	0	0	0	0	0	0	0	0	0	0	0	1	1	0	0	0	0	0	0	0	0	0	0	1	0
n__root|d__Bacteria|p__Firmicutes_A|c__Clostridia|o__Lachnospirales|f__Lachnospiraceae|g__TF01-11|s__TF01-11 MGBC140066	0	0	0	0	0	0	0	0	0	0	0	0	0	0	0	0	0	0	0	0	0	0	0	0	0	0	0	0	0	0	0	0	0	0	0	0	0	0	0	0	0	0	0	0	0	0	0	1	0
n__root|d__Bacteria|p__Firmicutes_A|c__Clostridia|o__Lachnospirales|f__Lachnospiraceae|g__TF01-11|s__TF01-11 MGBC164593	0	0	0	0	0	0	0	0	0	0	0	0	0	0	0	0	0	0	0	0	0	0	0	0	0	0	0	0	0	0	0	0	0	0	0	0	0	0	0	0	0	0	0	0	0	0	0	2	0
n__root|d__Bacteria|p__Firmicutes_A|c__Clostridia|o__Lachnospirales|f__Lachnospiraceae|g__UBA11957|s__UBA11957 MGBC163510	0	0	0	0	0	0	0	0	0	0	0	0	0	0	0	0	0	0	0	0	0	0	0	0	0	0	1	0	0	0	0	0	0	0	0	0	0	0	0	0	0	0	0	0	0	0	0	3	0
n__root|d__Bacteria|p__Firmicutes_A|c__Clostridia|o__Lachnospirales|f__Lachnospiraceae|g__UBA2882|s__UBA2882 MGBC163421	0	0	0	0	0	0	0	0	0	0	0	0	0	0	0	0	0	0	0	0	0	0	0	0	0	0	0	0	0	0	0	2	0	0	0	0	0	0	0	0	0	0	0	0	0	0	0	0	0
n__root|d__Bacteria|p__Firmicutes_A|c__Clostridia|o__Lachnospirales|f__Lachnospiraceae|g__UBA3282|s__UBA3282 MGBC103686	0	0	0	0	0	0	0	0	0	0	0	0	0	0	0	0	1	0	2	0	0	0	0	0	0	0	1	0	0	0	0	0	0	0	0	0	0	0	0	0	0	0	0	0	0	0	0	6	1
n__root|d__Bacteria|p__Firmicutes_A|c__Clostridia|o__Lachnospirales|f__Lachnospiraceae|g__UBA3282|s__UBA3282 MGBC104969	0	0	0	0	0	0	0	0	0	0	0	0	0	0	0	0	0	0	0	0	0	0	0	0	0	0	0	0	0	0	0	0	1	0	0	0	0	0	0	0	0	0	0	0	0	0	0	0	0
n__root|d__Bacteria|p__Firmicutes_A|c__Clostridia|o__Lachnospirales|f__Lachnospiraceae|g__UBA3282|s__UBA3282 MGBC107550	0	0	0	0	0	0	0	0	0	0	0	0	0	0	0	0	0	0	0	0	0	0	0	0	0	0	0	0	0	0	0	0	0	0	0	0	0	0	0	0	0	0	0	0	0	0	0	1	1
n__root|d__Bacteria|p__Firmicutes_A|c__Clostridia|o__Lachnospirales|f__Lachnospiraceae|g__UBA3282|s__UBA3282 MGBC131258	0	0	0	0	0	0	0	0	0	0	0	0	0	0	0	0	0	0	0	0	0	0	0	0	0	0	0	0	0	0	0	0	0	0	0	0	0	0	0	0	0	0	0	0	0	0	0	0	0
n__root|d__Bacteria|p__Firmicutes_A|c__Clostridia|o__Lachnospirales|f__Lachnospiraceae|g__UBA3282|s__UBA3282 MGBC143115	0	0	0	0	0	0	0	0	0	0	0	0	0	0	0	0	0	0	0	0	0	0	0	0	0	0	0	0	0	0	0	0	0	0	0	0	0	0	0	0	0	0	0	0	0	0	0	0	0
n__root|d__Bacteria|p__Firmicutes_A|c__Clostridia|o__Lachnospirales|f__Lachnospiraceae|g__UBA3282|s__UBA3282 MGBC167064	0	0	0	0	0	0	0	0	0	0	0	0	0	0	0	0	0	0	0	0	0	0	0	0	0	0	0	0	0	0	0	0	0	0	0	0	0	0	0	0	0	0	0	0	0	0	0	0	0
n__root|d__Bacteria|p__Firmicutes_A|c__Clostridia|o__Lachnospirales|f__Lachnospiraceae|g__UBA3282|s__UBA3282 sp003611805	0	0	0	0	0	0	0	0	0	0	0	0	0	0	0	0	0	0	0	0	0	0	0	0	0	0	0	0	0	0	0	0	0	0	0	0	0	0	0	0	0	0	0	0	0	0	0	1	0
n__root|d__Bacteria|p__Firmicutes_A|c__Clostridia|o__Lachnospirales|f__Lachnospiraceae|g__UBA3282|s__UBA3282 sp003612405	0	0	0	0	0	0	0	0	0	0	0	0	0	0	0	0	0	0	0	0	0	0	0	0	0	0	0	0	0	0	0	0	0	0	0	0	0	0	0	0	0	0	0	0	0	0	0	1	0
n__root|d__Bacteria|p__Firmicutes_A|c__Clostridia|o__Lachnospirales|f__Lachnospiraceae|g__UBA7160|s__UBA7160 sp003612585	0	0	0	0	0	0	0	0	0	0	0	0	0	0	0	0	0	1	0	0	0	0	0	0	0	0	0	1	0	0	0	0	0	0	0	0	0	0	0	0	0	0	0	0	0	0	0	3	0
n__root|d__Bacteria|p__Firmicutes_A|c__Clostridia|o__Lachnospirales|f__Lachnospiraceae|g__UBA7182|s__UBA7182 MGBC000116	0	0	0	0	0	0	0	0	0	0	0	0	0	0	0	0	0	1	0	0	0	0	0	0	0	0	1	0	0	0	1	0	0	0	33	0	0	0	0	4	0	0	0	1	0	0	0	11	1
n__root|d__Bacteria|p__Firmicutes_A|c__Clostridia|o__Lachnospirales|f__Lachnospiraceae|g__UBA7182|s__UBA7182 MGBC105132	0	0	0	0	0	0	0	0	0	0	0	0	0	0	0	0	0	0	0	0	0	0	0	0	0	0	0	0	0	3	0	1	0	0	0	0	0	0	0	0	0	0	0	0	0	0	9	18	0
n__root|d__Bacteria|p__Firmicutes_A|c__Clostridia|o__Lachnospirales|f__Lachnospiraceae|g__UBA7182|s__UBA7182 MGBC105174	0	0	0	0	0	0	0	0	0	0	0	0	0	0	0	0	0	0	0	0	0	0	0	0	0	0	0	0	0	0	0	0	0	0	0	0	0	0	0	0	0	0	0	0	0	0	0	6	2
n__root|d__Bacteria|p__Firmicutes_A|c__Clostridia|o__Lachnospirales|f__Lachnospiraceae|g__UBA7182|s__UBA7182 MGBC106896	0	0	0	0	0	0	0	0	0	0	0	0	0	0	0	0	0	0	0	0	0	0	0	0	0	0	0	0	0	0	0	0	0	0	0	0	0	0	0	0	0	0	0	0	0	0	0	0	0
n__root|d__Bacteria|p__Firmicutes_A|c__Clostridia|o__Lachnospirales|f__Lachnospiraceae|g__UBA7182|s__UBA7182 MGBC114924	0	0	0	0	0	0	0	0	0	0	0	0	0	0	0	0	0	0	1	0	0	0	0	0	0	0	0	0	0	1	0	0	0	0	0	0	0	0	0	0	0	0	0	0	0	0	0	0	0
n__root|d__Bacteria|p__Firmicutes_A|c__Clostridia|o__Lachnospirales|f__Lachnospiraceae|g__UBA7182|s__UBA7182 MGBC121754	0	0	0	0	0	0	0	0	0	0	0	0	0	0	0	0	0	0	0	0	0	0	0	0	0	0	0	0	0	0	0	0	0	0	0	0	0	0	0	0	0	0	0	0	0	0	0	0	0
n__root|d__Bacteria|p__Firmicutes_A|c__Clostridia|o__Lachnospirales|f__Lachnospiraceae|g__UBA7182|s__UBA7182 MGBC128103	0	0	0	0	0	0	0	0	0	0	0	0	0	0	0	0	0	0	0	0	0	0	0	0	0	0	0	0	0	0	0	0	0	0	0	0	0	0	0	0	0	0	0	0	0	0	0	0	0
n__root|d__Bacteria|p__Firmicutes_A|c__Clostridia|o__Lachnospirales|f__Lachnospiraceae|g__UBA7182|s__UBA7182 MGBC129972	0	0	0	0	0	0	0	0	0	0	0	0	0	0	0	0	0	0	0	0	0	0	0	0	0	0	0	0	0	0	0	0	1	0	0	0	0	0	0	0	0	0	0	0	0	0	0	0	0
n__root|d__Bacteria|p__Firmicutes_A|c__Clostridia|o__Lachnospirales|f__Lachnospiraceae|g__UBA9502|s__UBA9502 MGBC000489	0	0	0	0	0	0	0	0	0	0	0	0	0	0	0	0	0	0	0	0	0	0	0	0	0	0	0	0	0	0	0	0	0	0	0	0	0	0	0	0	0	0	0	0	0	0	0	4	0
n__root|d__Bacteria|p__Firmicutes_A|c__Clostridia|o__Lachnospirales|f__Lachnospiraceae|g__UBA9502|s__UBA9502 MGBC105122	0	0	0	0	0	0	0	0	0	0	0	0	0	0	0	0	0	0	0	0	0	0	0	0	0	0	1	0	0	0	0	0	0	0	0	0	0	0	0	0	0	0	0	1	0	0	0	8	1
n__root|d__Bacteria|p__Firmicutes_A|c__Clostridia|o__Lachnospirales|f__Lachnospiraceae|g__UBA9502|s__UBA9502 MGBC105355	0	0	0	0	0	0	0	0	0	0	0	0	0	0	0	0	1	0	0	0	0	0	0	0	0	3	4	0	0	0	0	1	0	2	0	0	0	0	0	0	0	0	0	0	0	0	0	30	1
n__root|d__Bacteria|p__Firmicutes_A|c__Clostridia|o__Lachnospirales|f__Lachnospiraceae|g__UBA9502|s__UBA9502 MGBC105519	0	0	0	0	0	0	0	0	0	0	0	0	0	0	0	0	0	0	0	0	0	0	0	0	0	0	0	0	0	0	0	0	0	0	0	0	0	0	0	0	0	0	2	0	0	0	0	1	1
n__root|d__Bacteria|p__Firmicutes_A|c__Clostridia|o__Lachnospirales|f__Lachnospiraceae|g__UBA9502|s__UBA9502 MGBC139341	0	0	0	0	0	0	0	0	0	0	0	0	0	0	0	0	0	0	0	0	0	0	0	0	0	10	0	0	0	0	0	0	0	0	0	0	0	0	0	0	0	0	0	0	0	0	0	14	0
n__root|d__Bacteria|p__Firmicutes_A|c__Clostridia|o__Lachnospirales|f__Lachnospiraceae|g__UBA9502|s__UBA9502 sp003611875	0	0	0	0	0	0	0	0	0	0	0	0	0	0	0	0	0	0	0	0	0	0	0	0	0	0	0	0	0	0	0	1	0	0	0	0	0	0	0	0	0	0	0	0	0	0	0	5	0
n__root|d__Bacteria|p__Firmicutes_A|c__Clostridia|o__Lachnospirales|f__Lachnospiraceae|g__UMGS1370|s__UMGS1370 MGBC104963	0	0	0	0	0	0	0	0	0	0	0	0	0	0	0	0	0	0	0	0	0	0	0	0	0	1	0	0	0	0	0	0	0	0	0	0	0	0	0	0	0	0	0	0	0	0	0	0	0
n__root|d__Bacteria|p__Firmicutes_A|c__Clostridia|o__Lachnospirales|f__Lachnospiraceae|g__UMGS1370|s__UMGS1370 MGBC129933	0	0	0	0	0	0	0	0	0	0	0	0	0	0	0	0	0	0	0	0	0	0	0	0	0	0	0	0	0	0	0	0	0	0	0	0	0	0	0	0	0	0	0	0	0	0	0	7	1
n__root|d__Bacteria|p__Firmicutes_A|c__Clostridia|o__Lachnospirales|f__Lachnospiraceae|g__UMGS1370|s__UMGS1370 MGBC131995	0	0	0	0	0	0	0	0	0	0	0	0	0	0	0	0	0	0	0	0	0	0	0	0	0	0	0	0	0	0	0	0	0	0	0	0	0	0	0	0	0	0	0	0	0	1	0	0	0
n__root|d__Bacteria|p__Firmicutes_A|c__Clostridia|o__Lachnospirales|f__Lachnospiraceae|g__UMGS1370|s__UMGS1370 MGBC156614	0	0	0	0	0	0	0	0	0	0	0	0	0	0	0	0	5	0	0	0	0	0	0	0	0	0	0	0	0	0	0	0	0	0	0	0	0	0	0	0	0	0	0	0	0	0	0	15	1
n__root|d__Bacteria|p__Firmicutes_A|c__Clostridia|o__Lachnospirales|f__Lachnospiraceae|g__UMGS1370|s__UMGS1370 MGBC163738	0	0	0	0	0	0	0	0	0	0	0	0	0	0	0	0	0	0	0	0	0	0	0	0	0	0	1	0	0	0	0	4	0	0	0	0	0	0	0	0	0	0	0	0	0	0	0	11	4
n__root|d__Bacteria|p__Firmicutes_A|c__Clostridia|o__Oscillospirales|f__Acutalibacteraceae|g__Acutalibacter|s__Acutalibacter MGBC000120	0	0	0	0	0	0	0	0	0	0	0	0	0	0	0	0	0	0	0	0	0	0	0	0	0	0	5	0	0	0	0	0	0	0	0	0	0	0	0	0	0	0	0	0	0	0	0	17	26
n__root|d__Bacteria|p__Firmicutes_A|c__Clostridia|o__Oscillospirales|f__Acutalibacteraceae|g__Acutalibacter|s__Acutalibacter MGBC000243	0	0	0	0	0	0	0	0	0	0	0	0	0	0	0	0	0	0	0	0	0	0	0	0	0	0	0	0	0	0	0	0	0	0	0	0	0	0	0	0	0	0	0	0	0	0	0	0	2
n__root|d__Bacteria|p__Firmicutes_A|c__Clostridia|o__Oscillospirales|f__Acutalibacteraceae|g__Acutalibacter|s__Acutalibacter MGBC000522	0	0	0	0	0	0	0	0	0	0	0	0	0	0	0	0	0	0	0	0	0	0	0	0	0	0	0	0	0	0	0	0	0	0	0	0	0	0	0	0	0	0	0	0	0	0	0	0	0
n__root|d__Bacteria|p__Firmicutes_A|c__Clostridia|o__Oscillospirales|f__Acutalibacteraceae|g__Acutalibacter|s__Acutalibacter MGBC000533	0	0	0	0	0	0	0	0	0	0	0	0	0	0	0	0	0	0	0	0	0	0	0	0	0	0	0	0	0	1	0	0	0	0	0	0	0	0	0	0	0	0	0	0	0	0	0	2	0
n__root|d__Bacteria|p__Firmicutes_A|c__Clostridia|o__Oscillospirales|f__Acutalibacteraceae|g__Acutalibacter|s__Acutalibacter MGBC000548	0	0	0	0	0	0	0	0	0	0	0	0	0	0	0	0	0	0	0	0	0	0	0	0	0	0	0	0	0	0	0	0	0	0	0	0	0	0	0	0	0	0	0	0	0	0	0	79	2
n__root|d__Bacteria|p__Firmicutes_A|c__Clostridia|o__Oscillospirales|f__Acutalibacteraceae|g__Acutalibacter|s__Acutalibacter MGBC101916	0	0	0	0	0	0	0	0	0	0	0	0	0	0	0	0	0	0	0	0	0	0	0	0	0	0	5	0	0	4	0	1	0	0	0	0	0	0	0	0	0	0	0	0	0	0	0	32	31
n__root|d__Bacteria|p__Firmicutes_A|c__Clostridia|o__Oscillospirales|f__Acutalibacteraceae|g__Acutalibacter|s__Acutalibacter MGBC115182	0	0	0	0	0	0	0	0	0	0	0	0	0	0	0	0	0	3	0	0	6	0	0	0	0	0	2	1	0	0	0	0	0	0	0	0	0	0	0	0	0	0	0	0	0	0	0	29	23
n__root|d__Bacteria|p__Firmicutes_A|c__Clostridia|o__Oscillospirales|f__Acutalibacteraceae|g__Acutalibacter|s__Acutalibacter MGBC129708	0	0	0	0	0	0	0	0	0	0	0	0	0	0	0	0	0	0	0	0	0	0	0	0	0	0	0	0	0	0	0	0	0	0	0	0	0	0	0	0	0	0	0	0	0	0	0	0	11
n__root|d__Bacteria|p__Firmicutes_A|c__Clostridia|o__Oscillospirales|f__Acutalibacteraceae|g__Acutalibacter|s__Acutalibacter MGBC161676	8	0	0	0	0	0	0	0	0	0	0	1	0	0	0	0	0	0	0	0	0	0	0	0	0	0	42	0	0	0	0	15	0	0	0	0	0	0	1	0	0	0	0	0	0	0	0	63	78
n__root|d__Bacteria|p__Firmicutes_A|c__Clostridia|o__Oscillospirales|f__Acutalibacteraceae|g__Acutalibacter|s__Acutalibacter MGBC162081	0	0	0	0	0	0	0	0	0	0	0	0	0	0	0	0	0	0	3	0	0	0	0	0	0	0	7	0	0	0	0	0	0	0	0	0	0	0	0	0	0	0	0	0	0	0	0	16	19
n__root|d__Bacteria|p__Firmicutes_A|c__Clostridia|o__Oscillospirales|f__Acutalibacteraceae|g__Acutalibacter|s__Acutalibacter MGBC164404	0	0	0	0	0	0	0	0	0	0	0	0	0	0	0	0	0	0	0	0	0	0	0	0	0	0	0	0	0	0	0	0	0	0	0	0	0	0	0	0	0	0	0	0	0	0	0	0	0
n__root|d__Bacteria|p__Firmicutes_A|c__Clostridia|o__Oscillospirales|f__Acutalibacteraceae|g__Acutalibacter|s__Acutalibacter muris	0	0	0	0	0	0	0	0	0	0	0	0	0	0	0	0	0	0	0	0	0	0	0	0	0	0	12	0	0	0	0	0	0	0	0	0	0	0	0	0	0	0	0	0	0	0	0	4	15
n__root|d__Bacteria|p__Firmicutes_A|c__Clostridia|o__Oscillospirales|f__Acutalibacteraceae|g__Acutalibacter|s__Acutalibacter sp003612555	0	0	0	0	0	0	0	0	0	0	0	0	0	0	0	0	0	0	0	0	0	0	0	0	0	0	0	0	0	0	0	0	0	0	0	0	0	0	0	0	0	0	0	0	0	0	0	0	1
n__root|d__Bacteria|p__Firmicutes_A|c__Clostridia|o__Oscillospirales|f__Acutalibacteraceae|g__CAG-180|s__CAG-180 sp900540295	0	0	0	0	0	0	0	0	0	0	0	0	0	0	0	0	0	0	0	0	0	0	0	0	0	0	0	0	0	0	0	0	0	0	0	0	0	0	0	0	0	0	0	0	0	0	0	0	0
n__root|d__Bacteria|p__Firmicutes_A|c__Clostridia|o__Oscillospirales|f__Acutalibacteraceae|g__Eubacterium_R|s__Eubacterium_R MGBC101131	0	0	0	0	164	1	0	0	0	0	0	0	0	0	0	1	0	0	0	0	0	0	0	0	0	0	0	0	0	0	1	1	2	0	0	0	0	0	0	0	0	0	0	0	0	0	1	3	1
n__root|d__Bacteria|p__Firmicutes_A|c__Clostridia|o__Oscillospirales|f__Acutalibacteraceae|g__Eubacterium_R|s__Eubacterium_R MGBC121343	0	0	0	0	0	0	0	0	0	0	0	0	0	0	0	0	0	0	0	0	0	0	0	0	0	0	0	0	0	0	0	0	0	0	0	0	0	0	0	0	0	0	0	0	0	0	0	0	1
n__root|d__Bacteria|p__Firmicutes_A|c__Clostridia|o__Oscillospirales|f__Acutalibacteraceae|g__Ruminococcus_E|s__Ruminococcus_E MGBC139800	0	0	0	0	0	0	0	0	0	0	0	0	0	0	0	0	0	0	0	0	0	0	0	0	0	0	0	0	0	0	0	0	0	0	0	0	0	0	0	0	0	0	0	0	0	0	1	0	0
n__root|d__Bacteria|p__Firmicutes_A|c__Clostridia|o__Oscillospirales|f__Butyricicoccaceae|g__AM07-15|s__AM07-15 MGBC109914	0	0	0	0	0	0	0	0	0	0	0	0	0	0	0	0	0	0	0	0	0	0	0	0	0	0	13	0	0	0	0	0	0	0	0	0	0	0	0	0	0	0	0	0	0	0	0	11	25
n__root|d__Bacteria|p__Firmicutes_A|c__Clostridia|o__Oscillospirales|f__Butyricicoccaceae|g__Butyricicoccaceae_NOV|s__Butyricicoccaceae_NOV MGBC000503	0	0	0	0	0	0	0	0	0	0	0	0	0	0	0	0	0	0	0	0	0	0	0	0	0	0	2	0	0	0	0	0	0	0	0	0	0	0	0	0	0	0	0	0	0	0	2	3	19
n__root|d__Bacteria|p__Firmicutes_A|c__Clostridia|o__Oscillospirales|f__Butyricicoccaceae|g__Butyricicoccaceae_NOV|s__Butyricicoccaceae_NOV MGBC135451	0	0	0	0	0	0	0	0	0	0	0	0	0	0	0	0	0	0	0	0	0	0	0	0	0	0	0	0	0	0	0	0	0	0	0	0	0	0	0	0	0	0	0	0	0	0	0	0	1
n__root|d__Bacteria|p__Firmicutes_A|c__Clostridia|o__Oscillospirales|f__Butyricicoccaceae|g__Butyricicoccaceae_NOV|s__Butyricicoccaceae_NOV MGBC151848	0	0	0	0	0	0	0	0	0	0	0	0	0	0	0	0	0	0	0	0	0	0	0	0	0	0	0	0	0	0	0	0	0	0	0	0	0	0	0	0	0	0	0	0	0	0	0	0	0
n__root|d__Bacteria|p__Firmicutes_A|c__Clostridia|o__Oscillospirales|f__Butyricicoccaceae|g__Butyricicoccaceae_NOV|s__Butyricicoccaceae_NOV MGBC165025	0	0	0	0	0	0	0	0	0	0	0	0	0	0	0	0	0	0	0	0	0	0	1	0	0	0	3	0	0	0	0	0	0	0	1	0	0	0	0	0	0	0	0	0	0	0	1	7	17
n__root|d__Bacteria|p__Firmicutes_A|c__Clostridia|o__Oscillospirales|f__Butyricicoccaceae|g__Butyricicoccus|s__Butyricicoccus MGBC131967	0	0	0	0	0	0	0	0	0	0	0	0	0	0	0	0	0	0	0	0	0	0	0	0	0	0	0	0	0	0	0	0	0	0	0	0	0	0	0	0	0	0	0	0	0	0	0	0	2
n__root|d__Bacteria|p__Firmicutes_A|c__Clostridia|o__Oscillospirales|f__Oscillospiraceae|g__CAG-110|s__CAG-110 MGBC164609	0	0	0	0	0	0	0	0	0	0	0	0	0	0	0	0	0	0	0	0	0	0	0	0	0	0	0	0	0	0	0	0	0	0	0	0	0	0	0	0	0	0	0	2	0	0	2	5	8
n__root|d__Bacteria|p__Firmicutes_A|c__Clostridia|o__Oscillospirales|f__Oscillospiraceae|g__Evtepia|s__Evtepia MGBC111873	0	0	0	0	0	0	0	0	1	0	0	0	0	0	0	0	0	0	0	0	0	0	0	0	0	0	31	0	0	0	0	1	0	0	0	0	0	1	0	0	0	0	0	0	0	0	0	155	182
n__root|d__Bacteria|p__Firmicutes_A|c__Clostridia|o__Oscillospirales|f__Oscillospiraceae|g__Evtepia|s__Evtepia MGBC117610	0	0	0	0	0	0	0	0	0	0	0	0	0	0	0	0	0	0	0	0	0	0	0	0	0	0	0	0	0	0	0	0	0	0	0	0	0	0	0	0	0	0	0	0	0	0	0	1	1
n__root|d__Bacteria|p__Firmicutes_A|c__Clostridia|o__Oscillospirales|f__Oscillospiraceae|g__Flavonifractor|s__Flavonifractor MGBC000542	0	0	1	0	0	0	0	0	0	0	0	0	0	0	0	0	0	0	0	0	0	0	0	0	0	0	3	0	0	0	0	20	0	0	0	0	0	0	0	0	0	0	0	0	0	0	0	8	5
n__root|d__Bacteria|p__Firmicutes_A|c__Clostridia|o__Oscillospirales|f__Oscillospiraceae|g__Flavonifractor|s__Flavonifractor MGBC117744	0	0	0	0	0	0	0	0	0	0	0	0	0	0	0	0	0	0	0	0	0	0	0	0	0	0	12	0	0	0	0	0	0	0	0	0	0	0	0	0	0	0	0	0	0	0	0	94	121
n__root|d__Bacteria|p__Firmicutes_A|c__Clostridia|o__Oscillospirales|f__Oscillospiraceae|g__Flavonifractor|s__Flavonifractor plautii	0	0	0	0	0	0	0	0	0	0	0	0	0	0	0	0	0	0	0	0	0	0	0	0	0	0	0	0	0	0	0	0	0	0	0	0	0	0	0	0	0	0	0	0	0	0	0	9	0
n__root|d__Bacteria|p__Firmicutes_A|c__Clostridia|o__Oscillospirales|f__Oscillospiraceae|g__Lawsonibacter|s__Lawsonibacter MGBC000135	0	0	0	0	0	0	0	0	0	0	0	0	0	0	0	0	0	0	0	0	0	0	0	0	0	0	2	0	0	0	0	0	0	0	0	0	0	0	0	0	0	0	0	0	0	0	0	15	2
n__root|d__Bacteria|p__Firmicutes_A|c__Clostridia|o__Oscillospirales|f__Oscillospiraceae|g__Lawsonibacter|s__Lawsonibacter MGBC000515	0	0	0	0	0	0	0	0	0	0	0	0	0	0	0	0	0	0	0	0	0	0	0	0	0	0	8	0	0	0	0	0	0	0	0	0	0	0	0	0	0	0	0	0	0	0	0	8	5
n__root|d__Bacteria|p__Firmicutes_A|c__Clostridia|o__Oscillospirales|f__Oscillospiraceae|g__Lawsonibacter|s__Lawsonibacter MGBC000518	0	0	0	0	0	0	0	0	0	0	0	0	0	0	0	0	0	0	0	0	0	0	0	0	0	0	0	0	0	0	0	0	0	0	0	0	0	0	0	0	0	0	0	0	0	0	0	9	4
n__root|d__Bacteria|p__Firmicutes_A|c__Clostridia|o__Oscillospirales|f__Oscillospiraceae|g__Lawsonibacter|s__Lawsonibacter MGBC000538	0	0	0	0	0	0	0	0	0	0	0	0	0	0	0	0	0	9	0	0	0	0	0	0	0	0	0	0	0	0	0	0	0	0	0	0	0	0	0	0	0	0	0	0	0	0	0	18	4
n__root|d__Bacteria|p__Firmicutes_A|c__Clostridia|o__Oscillospirales|f__Oscillospiraceae|g__Lawsonibacter|s__Lawsonibacter MGBC000555	0	0	0	0	0	0	0	0	0	0	0	0	0	0	0	0	0	8	0	0	0	0	0	0	0	0	56	0	0	0	0	0	0	0	0	0	0	0	0	0	0	0	0	0	0	0	0	54	81
n__root|d__Bacteria|p__Firmicutes_A|c__Clostridia|o__Oscillospirales|f__Oscillospiraceae|g__Lawsonibacter|s__Lawsonibacter MGBC105408	0	0	0	0	0	0	1	0	0	0	0	0	0	0	0	0	0	9	0	0	0	0	0	0	0	0	3	0	0	0	0	0	0	0	0	0	0	0	0	0	0	0	0	0	0	0	0	16	21
n__root|d__Bacteria|p__Firmicutes_A|c__Clostridia|o__Oscillospirales|f__Oscillospiraceae|g__Lawsonibacter|s__Lawsonibacter MGBC116689	0	0	0	0	0	0	0	0	0	0	0	0	0	0	0	0	0	0	0	0	0	0	0	0	0	0	59	0	0	0	0	0	0	24	19	0	0	0	0	0	0	0	0	0	0	0	0	145	84
n__root|d__Bacteria|p__Firmicutes_A|c__Clostridia|o__Oscillospirales|f__Oscillospiraceae|g__Lawsonibacter|s__Lawsonibacter MGBC131434	0	0	0	0	0	0	0	0	1	0	0	0	0	0	0	0	0	3	0	0	0	0	0	0	0	0	74	0	0	0	0	0	13	0	1	0	0	0	0	0	0	0	0	0	0	0	0	195	120
n__root|d__Bacteria|p__Firmicutes_A|c__Clostridia|o__Oscillospirales|f__Oscillospiraceae|g__Lawsonibacter|s__Lawsonibacter MGBC163672	0	0	0	0	0	0	0	0	0	0	0	0	0	0	0	0	0	0	0	0	0	0	0	0	0	0	137	0	0	0	0	0	0	0	0	0	0	0	0	0	0	0	0	0	0	0	0	100	79
n__root|d__Bacteria|p__Firmicutes_A|c__Clostridia|o__Oscillospirales|f__Oscillospiraceae|g__Lawsonibacter|s__Lawsonibacter MGBC165440	0	0	0	0	0	0	0	0	0	0	0	0	0	0	0	0	0	0	0	0	0	0	0	0	0	0	1	0	0	0	0	0	0	0	0	0	0	0	0	0	0	0	0	0	0	0	0	27	15
n__root|d__Bacteria|p__Firmicutes_A|c__Clostridia|o__Oscillospirales|f__Oscillospiraceae|g__Lawsonibacter|s__Lawsonibacter sp000492175	1	0	0	0	0	0	0	0	0	0	0	0	0	0	0	0	0	0	0	0	0	0	0	0	0	0	2	0	0	0	0	0	0	0	0	0	0	0	0	0	0	0	0	0	0	0	0	12	28
n__root|d__Bacteria|p__Firmicutes_A|c__Clostridia|o__Oscillospirales|f__Oscillospiraceae|g__Lawsonibacter|s__Lawsonibacter sp003612335	0	0	0	0	0	0	0	0	0	0	0	0	0	0	0	0	0	0	0	0	0	0	0	0	0	0	31	0	0	0	0	0	0	0	0	0	0	0	0	0	0	0	0	0	0	0	0	65	30
n__root|d__Bacteria|p__Firmicutes_A|c__Clostridia|o__Oscillospirales|f__Oscillospiraceae|g__Marseille-P3106|s__Marseille-P3106 MGBC101917	0	0	0	0	0	0	0	0	0	0	0	0	0	0	0	0	0	0	0	0	0	0	0	0	0	0	0	0	0	0	0	0	0	0	0	0	0	0	0	0	0	0	0	0	0	0	0	1	0
n__root|d__Bacteria|p__Firmicutes_A|c__Clostridia|o__Oscillospirales|f__Oscillospiraceae|g__Marseille-P3106|s__Marseille-P3106 MGBC129303	0	0	0	0	0	0	0	0	0	0	0	0	0	0	0	0	0	0	0	0	0	0	0	0	0	0	0	0	0	0	0	0	0	0	0	0	0	0	0	0	0	0	0	0	0	0	0	0	1
n__root|d__Bacteria|p__Firmicutes_A|c__Clostridia|o__Oscillospirales|f__Oscillospiraceae|g__Marseille-P3106|s__Marseille-P3106 MGBC161418	0	0	0	0	0	0	0	0	0	0	0	0	0	0	0	0	0	0	0	0	0	0	0	0	0	0	4	0	0	0	0	0	0	0	12	0	0	0	0	0	0	0	0	0	0	0	0	22	91
n__root|d__Bacteria|p__Firmicutes_A|c__Clostridia|o__Oscillospirales|f__Oscillospiraceae|g__Oscillibacter|s__Oscillibacter MGBC000151	0	0	0	0	0	0	0	0	0	0	0	0	0	0	0	0	0	0	0	0	0	0	0	0	0	0	2	0	0	0	0	0	0	0	0	0	0	0	0	0	0	0	0	0	0	0	0	16	12
n__root|d__Bacteria|p__Firmicutes_A|c__Clostridia|o__Oscillospirales|f__Oscillospiraceae|g__Oscillibacter|s__Oscillibacter MGBC000153	0	2	0	0	0	0	0	0	0	0	0	0	0	0	0	0	0	0	0	0	0	0	0	0	0	0	10	0	0	0	0	0	0	0	0	0	0	0	0	0	0	0	0	0	0	0	1	9	24
n__root|d__Bacteria|p__Firmicutes_A|c__Clostridia|o__Oscillospirales|f__Oscillospiraceae|g__Oscillibacter|s__Oscillibacter MGBC101923	0	0	0	0	0	0	0	0	0	0	0	0	0	0	0	0	0	0	0	0	0	0	0	0	0	0	0	0	0	0	0	0	0	0	0	0	0	0	0	0	0	0	0	0	0	0	0	0	1
n__root|d__Bacteria|p__Firmicutes_A|c__Clostridia|o__Oscillospirales|f__Oscillospiraceae|g__Oscillibacter|s__Oscillibacter MGBC101978	0	0	0	0	0	0	0	0	0	0	0	0	0	0	0	0	0	0	0	0	0	0	0	0	0	0	0	0	0	0	0	0	0	0	0	0	0	0	0	0	0	0	0	0	0	0	0	0	0
n__root|d__Bacteria|p__Firmicutes_A|c__Clostridia|o__Oscillospirales|f__Oscillospiraceae|g__Oscillibacter|s__Oscillibacter MGBC104027	0	0	0	0	0	0	0	0	0	0	0	0	0	0	0	0	0	0	0	0	0	0	0	0	0	0	1	0	0	0	0	0	0	0	0	0	0	0	0	0	0	0	0	0	0	0	1	0	0
n__root|d__Bacteria|p__Firmicutes_A|c__Clostridia|o__Oscillospirales|f__Oscillospiraceae|g__Oscillibacter|s__Oscillibacter MGBC104191	0	0	0	0	0	0	0	0	0	0	0	0	0	0	0	0	0	0	0	0	0	0	0	0	0	0	72	0	0	0	0	5	0	0	0	0	0	1	0	3	0	0	0	0	0	0	8	81	226
n__root|d__Bacteria|p__Firmicutes_A|c__Clostridia|o__Oscillospirales|f__Oscillospiraceae|g__Oscillibacter|s__Oscillibacter MGBC114107	0	0	0	0	0	0	0	0	0	0	0	0	0	0	0	0	0	0	0	0	0	0	0	0	0	0	7	0	0	0	0	0	0	0	0	0	0	0	0	0	0	0	0	0	0	0	3	10	42
n__root|d__Bacteria|p__Firmicutes_A|c__Clostridia|o__Oscillospirales|f__Oscillospiraceae|g__Oscillibacter|s__Oscillibacter MGBC115181	0	0	1	0	0	0	0	0	0	0	0	0	0	0	0	0	0	0	0	0	0	0	0	0	0	0	24	0	0	0	0	1	0	0	0	0	0	0	0	0	0	0	0	0	0	0	0	21	63
n__root|d__Bacteria|p__Firmicutes_A|c__Clostridia|o__Oscillospirales|f__Oscillospiraceae|g__Oscillibacter|s__Oscillibacter MGBC115325	0	0	0	0	0	0	0	0	0	0	0	0	0	0	0	0	0	0	0	0	0	0	0	0	0	0	0	0	0	0	0	1	0	0	0	0	0	0	0	0	0	0	0	0	0	0	0	0	1
n__root|d__Bacteria|p__Firmicutes_A|c__Clostridia|o__Oscillospirales|f__Oscillospiraceae|g__Oscillibacter|s__Oscillibacter MGBC120045	1	0	0	0	0	0	0	0	0	0	0	0	0	0	0	0	0	0	0	0	0	0	0	0	0	0	119	0	0	0	0	18	0	0	0	0	0	0	1	0	0	0	0	0	0	0	46	142	321
n__root|d__Bacteria|p__Firmicutes_A|c__Clostridia|o__Oscillospirales|f__Oscillospiraceae|g__Oscillibacter|s__Oscillibacter MGBC125253	0	0	0	0	0	0	0	0	0	0	0	0	0	0	0	0	0	0	0	0	0	0	0	0	0	0	0	0	0	0	0	0	0	0	0	0	0	0	0	0	0	0	0	0	0	0	0	0	1
n__root|d__Bacteria|p__Firmicutes_A|c__Clostridia|o__Oscillospirales|f__Oscillospiraceae|g__Oscillibacter|s__Oscillibacter MGBC129315	0	0	0	0	0	0	0	0	0	0	0	0	0	0	0	0	0	0	0	0	0	0	0	0	0	0	0	0	0	0	0	0	0	0	0	0	0	0	0	0	0	0	0	0	0	0	0	0	3
n__root|d__Bacteria|p__Firmicutes_A|c__Clostridia|o__Oscillospirales|f__Oscillospiraceae|g__Oscillibacter|s__Oscillibacter MGBC129725	0	0	0	0	0	0	0	0	0	0	0	0	0	0	0	0	0	0	0	0	0	0	0	0	0	0	0	0	0	0	0	0	0	0	0	0	0	0	0	0	0	0	0	0	0	0	0	0	0
n__root|d__Bacteria|p__Firmicutes_A|c__Clostridia|o__Oscillospirales|f__Oscillospiraceae|g__Oscillibacter|s__Oscillibacter MGBC130208	0	0	0	0	0	0	0	0	0	0	0	0	0	0	0	0	0	0	0	0	0	0	0	0	0	0	1	0	0	0	0	0	0	0	0	0	0	0	0	0	0	0	0	0	0	0	0	0	2
n__root|d__Bacteria|p__Firmicutes_A|c__Clostridia|o__Oscillospirales|f__Oscillospiraceae|g__Oscillibacter|s__Oscillibacter MGBC131504	0	0	2	0	0	0	0	0	0	0	0	0	0	0	0	0	0	0	0	0	0	0	0	0	0	0	0	0	0	0	0	0	0	0	0	0	0	0	0	0	0	0	0	0	0	0	0	1	0
n__root|d__Bacteria|p__Firmicutes_A|c__Clostridia|o__Oscillospirales|f__Oscillospiraceae|g__Oscillibacter|s__Oscillibacter MGBC143446	0	0	0	0	0	0	0	0	0	0	0	0	0	0	0	0	0	0	0	0	0	0	0	0	0	0	0	0	0	0	0	0	0	0	0	0	0	0	0	0	0	0	0	0	0	0	0	0	0
n__root|d__Bacteria|p__Firmicutes_A|c__Clostridia|o__Oscillospirales|f__Oscillospiraceae|g__Oscillibacter|s__Oscillibacter MGBC145212	0	0	0	0	0	0	0	0	0	0	0	0	0	0	0	0	0	0	0	0	0	0	0	0	0	0	0	0	0	0	0	0	0	0	0	0	0	0	0	0	0	0	0	0	0	0	0	3	0
n__root|d__Bacteria|p__Firmicutes_A|c__Clostridia|o__Oscillospirales|f__Oscillospiraceae|g__Oscillibacter|s__Oscillibacter MGBC161115	0	0	0	0	0	0	0	0	0	0	0	0	0	0	0	0	0	0	0	0	0	0	0	0	0	0	1	0	0	0	0	0	0	0	0	0	0	0	0	0	0	0	0	0	0	0	0	0	8
n__root|d__Bacteria|p__Firmicutes_A|c__Clostridia|o__Oscillospirales|f__Oscillospiraceae|g__Oscillibacter|s__Oscillibacter MGBC161747	0	0	0	0	0	0	0	0	0	0	0	0	0	0	4	0	0	0	0	0	0	0	0	0	0	0	12	0	0	0	0	0	0	0	0	0	0	0	0	0	0	0	0	0	0	0	0	5	5
n__root|d__Bacteria|p__Firmicutes_A|c__Clostridia|o__Oscillospirales|f__Oscillospiraceae|g__Oscillibacter|s__Oscillibacter MGBC163303	0	0	0	0	0	0	0	0	0	0	0	0	0	0	0	0	0	0	0	0	0	0	0	0	0	0	3	0	0	0	0	0	0	0	0	0	0	0	0	0	0	0	0	0	0	0	0	34	33
n__root|d__Bacteria|p__Firmicutes_A|c__Clostridia|o__Oscillospirales|f__Oscillospiraceae|g__Oscillibacter|s__Oscillibacter MGBC163329	0	0	0	0	0	0	0	0	0	0	0	0	0	0	0	0	0	3	0	0	0	0	0	0	0	0	22	2	0	0	0	0	0	0	0	0	0	0	0	0	0	0	0	0	0	0	11	7	35
n__root|d__Bacteria|p__Firmicutes_A|c__Clostridia|o__Oscillospirales|f__Oscillospiraceae|g__Oscillibacter|s__Oscillibacter MGBC164430	0	0	0	0	0	0	0	0	0	0	0	0	0	0	0	0	0	0	0	0	0	0	0	0	0	0	1	0	0	0	0	0	0	0	0	0	0	0	0	0	0	0	0	0	0	0	7	1	12
n__root|d__Bacteria|p__Firmicutes_A|c__Clostridia|o__Oscillospirales|f__Oscillospiraceae|g__Oscillibacter|s__Oscillibacter sp000403435	0	0	0	0	0	0	0	0	3	0	0	0	0	0	0	0	0	0	0	0	0	0	0	0	0	0	15	0	0	0	0	0	0	0	0	0	0	0	0	0	0	0	0	0	0	0	0	30	40
n__root|d__Bacteria|p__Firmicutes_A|c__Clostridia|o__Oscillospirales|f__Oscillospiraceae|g__Oscillospiraceae_NOV|s__Oscillospiraceae_NOV MGBC104380	0	0	0	0	1	0	0	0	0	0	0	0	0	0	0	0	0	0	0	0	0	0	0	0	0	0	278	0	0	0	0	2	0	0	0	0	0	0	0	0	0	0	0	0	0	0	0	189	1315
n__root|d__Bacteria|p__Firmicutes_A|c__Clostridia|o__Oscillospirales|f__Oscillospiraceae|g__Oscillospiraceae_NOV|s__Oscillospiraceae_NOV MGBC105270	0	0	0	0	1	0	0	0	0	0	0	0	0	0	0	0	0	0	0	0	0	0	0	0	0	0	28	0	0	0	0	0	0	0	0	0	0	0	0	0	0	0	0	0	0	0	0	99	65
n__root|d__Bacteria|p__Firmicutes_A|c__Clostridia|o__Oscillospirales|f__Oscillospiraceae|g__Oscillospiraceae_NOV|s__Oscillospiraceae_NOV MGBC107693	1	0	1	1	0	0	0	0	1	0	0	0	0	2	0	0	0	0	0	0	0	0	0	0	0	0	73	0	42	0	0	0	0	0	0	0	0	0	0	0	0	0	0	0	0	0	0	122	279
n__root|d__Bacteria|p__Firmicutes_A|c__Clostridia|o__Oscillospirales|f__Oscillospiraceae|g__Oscillospiraceae_NOV|s__Oscillospiraceae_NOV MGBC108722	0	0	0	0	0	0	0	0	0	0	0	0	0	0	0	0	0	0	0	0	0	0	0	0	0	0	0	0	0	0	0	0	0	0	0	0	0	0	0	0	0	0	0	0	0	0	0	0	9
n__root|d__Bacteria|p__Firmicutes_A|c__Clostridia|o__Oscillospirales|f__Oscillospiraceae|g__Oscillospiraceae_NOV|s__Oscillospiraceae_NOV MGBC109106	0	0	0	0	0	0	0	0	0	0	0	0	0	0	0	0	0	0	0	0	0	0	0	0	0	0	0	0	0	0	0	0	0	0	0	0	0	0	0	0	0	0	0	0	0	0	0	16	9
n__root|d__Bacteria|p__Firmicutes_A|c__Clostridia|o__Oscillospirales|f__Oscillospiraceae|g__Oscillospiraceae_NOV|s__Oscillospiraceae_NOV MGBC109982	0	0	0	0	0	0	0	0	0	0	0	0	0	0	0	0	0	0	0	0	0	0	0	0	0	0	1	0	0	0	0	0	0	0	0	0	0	0	0	0	0	0	0	0	0	0	0	45	2
n__root|d__Bacteria|p__Firmicutes_A|c__Clostridia|o__Oscillospirales|f__Oscillospiraceae|g__Oscillospiraceae_NOV|s__Oscillospiraceae_NOV MGBC123004	0	0	0	0	0	0	0	0	0	0	0	0	0	0	0	0	0	0	0	0	0	0	0	0	0	0	0	0	0	0	0	0	0	0	0	0	0	0	0	0	0	0	0	0	0	0	0	0	1
n__root|d__Bacteria|p__Firmicutes_A|c__Clostridia|o__Oscillospirales|f__Oscillospiraceae|g__Oscillospiraceae_NOV|s__Oscillospiraceae_NOV MGBC148330	0	0	2	0	0	0	0	0	0	0	0	0	0	0	0	0	0	0	0	0	0	0	0	1	0	0	150	0	0	0	0	0	0	0	0	0	0	0	0	0	0	0	0	0	0	0	0	302	804
n__root|d__Bacteria|p__Firmicutes_A|c__Clostridia|o__Oscillospirales|f__Oscillospiraceae|g__Oscillospiraceae_NOV|s__Oscillospiraceae_NOV MGBC161755	0	0	0	0	0	0	0	0	0	0	0	0	0	1	0	0	0	0	0	0	0	0	0	0	0	0	360	0	34	0	1	0	8	0	0	0	0	0	0	0	0	0	1	0	0	0	0	248	568
n__root|d__Bacteria|p__Firmicutes_A|c__Clostridia|o__Oscillospirales|f__Oscillospiraceae|g__Oscillospiraceae_NOV|s__Oscillospiraceae_NOV MGBC162040	0	0	0	0	0	0	0	0	0	0	0	0	0	0	0	0	1	0	0	0	0	0	0	0	0	0	1	0	0	0	0	0	0	0	0	0	0	0	0	0	0	0	0	0	0	0	0	1	8
n__root|d__Bacteria|p__Firmicutes_A|c__Clostridia|o__Oscillospirales|f__Oscillospiraceae|g__Oscillospiraceae_NOV|s__Oscillospiraceae_NOV MGBC162663	0	0	0	0	0	0	0	0	0	0	0	0	0	0	0	0	0	0	0	0	0	0	0	0	0	0	0	0	0	0	0	0	0	0	0	0	0	0	0	0	0	0	0	0	0	0	0	2	0
n__root|d__Bacteria|p__Firmicutes_A|c__Clostridia|o__Oscillospirales|f__Oscillospiraceae|g__Oscillospiraceae_NOV|s__Oscillospiraceae_NOV MGBC163448	0	0	0	1	0	0	0	0	0	1	0	0	0	1	0	0	0	0	0	0	0	0	0	0	0	0	209	0	0	0	0	0	0	0	0	0	0	0	0	0	0	0	0	0	0	0	1	177	481
n__root|d__Bacteria|p__Firmicutes_A|c__Clostridia|o__Oscillospirales|f__Oscillospiraceae|g__Oscillospiraceae_NOV|s__Oscillospiraceae_NOV MGBC164714	0	0	0	0	0	0	0	0	0	0	0	0	0	0	0	0	0	0	0	0	0	0	0	0	0	0	43	0	0	0	0	0	0	0	0	0	0	0	0	0	0	0	1	0	0	0	0	26	55
n__root|d__Bacteria|p__Firmicutes_A|c__Clostridia|o__Oscillospirales|f__Oscillospiraceae|g__UBA9475|s__UBA9475 MGBC000146	0	0	0	0	0	0	0	0	0	8	0	0	0	0	0	0	0	0	0	0	0	0	0	0	0	0	80	0	0	0	0	0	0	0	0	0	0	1	0	0	0	0	0	0	0	0	1	272	733
n__root|d__Bacteria|p__Firmicutes_A|c__Clostridia|o__Oscillospirales|f__Oscillospiraceae|g__UBA9475|s__UBA9475 MGBC104717	0	0	0	0	0	0	0	0	0	0	0	0	0	0	0	0	0	0	0	0	0	0	0	0	0	0	0	0	0	0	0	0	0	0	0	0	0	0	0	0	0	0	0	0	0	0	0	0	0
n__root|d__Bacteria|p__Firmicutes_A|c__Clostridia|o__Oscillospirales|f__Oscillospiraceae|g__UBA9475|s__UBA9475 MGBC108936	0	0	0	0	0	0	0	0	0	0	0	0	0	0	0	0	0	0	0	0	0	0	0	0	0	0	0	0	0	0	0	0	0	0	0	0	0	0	0	0	0	0	0	0	0	0	0	0	0
n__root|d__Bacteria|p__Firmicutes_A|c__Clostridia|o__Oscillospirales|f__Oscillospiraceae|g__UBA9475|s__UBA9475 MGBC113509	0	0	0	0	0	0	0	0	0	0	0	1	0	0	0	0	0	0	0	0	0	0	0	0	0	0	5	0	0	0	0	0	0	0	0	0	0	0	0	0	0	0	0	0	0	0	0	10	16
n__root|d__Bacteria|p__Firmicutes_A|c__Clostridia|o__Oscillospirales|f__Oscillospiraceae|g__UBA9475|s__UBA9475 MGBC113841	0	0	0	0	0	0	0	0	0	0	0	0	0	0	0	0	0	0	0	0	0	0	0	0	0	0	0	0	0	0	0	0	0	0	0	0	0	0	0	0	0	0	0	0	0	0	0	1	7
n__root|d__Bacteria|p__Firmicutes_A|c__Clostridia|o__Oscillospirales|f__Oscillospiraceae|g__UBA9475|s__UBA9475 MGBC116682	0	0	0	0	0	0	0	0	0	0	0	0	0	0	0	0	0	0	0	0	0	0	0	0	0	0	0	0	0	0	0	0	0	0	0	0	0	0	0	0	0	0	0	0	0	0	0	0	1
n__root|d__Bacteria|p__Firmicutes_A|c__Clostridia|o__Oscillospirales|f__Oscillospiraceae|g__UBA9475|s__UBA9475 MGBC117253	1	0	0	0	1	0	0	0	0	0	0	0	0	0	0	0	0	0	0	0	0	0	0	0	0	0	2	0	0	0	0	0	0	0	0	0	0	0	0	0	0	0	0	1	0	0	0	15	26
n__root|d__Bacteria|p__Firmicutes_A|c__Clostridia|o__Oscillospirales|f__Oscillospiraceae|g__UBA9475|s__UBA9475 MGBC122397	0	0	0	0	0	0	0	0	0	0	0	0	0	0	0	0	0	0	0	0	0	0	0	0	0	0	0	0	0	0	0	0	0	0	0	0	0	0	0	0	0	0	0	0	0	0	0	0	50
n__root|d__Bacteria|p__Firmicutes_A|c__Clostridia|o__Oscillospirales|f__Oscillospiraceae|g__UBA9475|s__UBA9475 MGBC126149	0	0	0	0	0	0	0	0	0	0	0	0	0	0	0	0	0	0	0	0	0	0	0	0	0	0	0	0	0	0	0	0	0	0	0	0	0	0	0	0	0	0	0	0	0	0	0	0	0
n__root|d__Bacteria|p__Firmicutes_A|c__Clostridia|o__Oscillospirales|f__Oscillospiraceae|g__UBA9475|s__UBA9475 MGBC143610	0	0	0	0	0	0	0	0	0	0	0	0	0	0	0	0	0	0	0	0	0	0	0	0	0	0	0	0	0	0	0	0	0	0	0	0	0	0	0	0	0	0	0	0	0	0	0	1	2
n__root|d__Bacteria|p__Firmicutes_A|c__Clostridia|o__Oscillospirales|f__Oscillospiraceae|g__UBA9475|s__UBA9475 MGBC152423	0	0	0	0	0	0	0	0	0	0	0	0	0	0	0	0	0	0	0	0	0	0	0	0	0	0	1	0	0	0	0	0	0	0	0	0	0	0	0	0	0	0	0	0	0	0	0	7	36
n__root|d__Bacteria|p__Firmicutes_A|c__Clostridia|o__Oscillospirales|f__Oscillospiraceae|g__UBA9475|s__UBA9475 MGBC152544	0	0	0	0	0	0	0	0	0	0	0	0	0	0	0	0	0	0	0	0	0	0	0	0	0	0	0	0	0	0	0	0	0	0	0	0	0	0	0	0	0	0	0	0	0	0	0	4	3
n__root|d__Bacteria|p__Firmicutes_A|c__Clostridia|o__Oscillospirales|f__Oscillospiraceae|g__UBA9475|s__UBA9475 MGBC155975	0	0	0	0	0	0	0	0	0	0	0	0	0	0	0	0	0	0	0	0	0	0	0	0	0	0	0	0	0	0	0	0	0	0	0	0	0	0	0	0	0	0	0	0	0	0	0	2	5
n__root|d__Bacteria|p__Firmicutes_A|c__Clostridia|o__Oscillospirales|f__Oscillospiraceae|g__UBA9475|s__UBA9475 MGBC157594	0	0	0	0	0	0	0	0	0	0	0	0	0	0	0	0	0	0	0	0	0	0	0	0	0	0	0	0	0	0	0	0	0	0	0	0	0	0	0	0	0	0	0	0	0	0	0	3	3
n__root|d__Bacteria|p__Firmicutes_A|c__Clostridia|o__Oscillospirales|f__Oscillospiraceae|g__UBA9475|s__UBA9475 MGBC159253	0	0	0	0	0	0	0	0	0	0	0	0	0	0	0	0	0	0	0	0	0	0	0	0	0	0	286	1	0	0	0	0	0	0	0	0	0	0	0	0	0	0	1	0	0	0	0	453	1875
n__root|d__Bacteria|p__Firmicutes_A|c__Clostridia|o__Oscillospirales|f__Oscillospiraceae|g__UBA9475|s__UBA9475 MGBC162871	0	0	0	0	0	0	0	0	0	0	0	0	1	0	0	0	0	0	0	0	0	0	0	0	0	0	0	0	0	0	0	0	0	0	0	0	0	0	0	0	0	0	0	0	0	0	0	1	3
n__root|d__Bacteria|p__Firmicutes_A|c__Clostridia|o__Oscillospirales|f__Oscillospiraceae|g__UBA9475|s__UBA9475 MGBC164455	0	0	0	0	0	0	0	0	0	0	0	0	0	0	0	0	0	0	0	0	0	0	0	0	0	0	12	0	0	0	0	0	0	0	0	0	0	0	0	0	0	0	0	0	0	0	0	18	39
n__root|d__Bacteria|p__Firmicutes_A|c__Clostridia|o__Oscillospirales|f__Oscillospiraceae|g__UMGS1872|s__UMGS1872 MGBC116724	0	0	0	0	0	0	0	0	1	0	0	0	0	0	0	0	0	0	0	0	0	0	0	1	0	0	187	0	0	0	0	1	0	0	1	0	0	0	0	0	0	0	1	0	0	0	1	163	669
n__root|d__Bacteria|p__Firmicutes_A|c__Clostridia|o__Oscillospirales|f__Oscillospiraceae|g__UMGS1872|s__UMGS1872 MGBC119734	0	0	0	0	1	0	0	0	0	0	0	0	0	0	0	0	0	0	0	0	0	0	0	0	0	0	0	0	0	0	0	0	0	0	0	0	0	0	0	0	0	0	0	0	0	0	0	3	5
n__root|d__Bacteria|p__Firmicutes_A|c__Clostridia|o__Oscillospirales|f__Ruminococcaceae|g__Anaerotruncus|s__Anaerotruncus MGBC000100	0	0	0	0	0	0	0	0	0	0	0	0	0	0	0	0	0	0	0	0	0	0	0	0	0	0	0	0	0	0	0	0	0	0	1	0	0	0	0	0	0	0	0	0	0	0	0	4	10
n__root|d__Bacteria|p__Firmicutes_A|c__Clostridia|o__Oscillospirales|f__Ruminococcaceae|g__Anaerotruncus|s__Anaerotruncus MGBC140748	0	0	0	0	0	0	0	0	0	0	0	0	0	0	0	0	0	0	0	0	0	0	0	0	0	0	0	0	0	0	0	0	0	0	0	0	0	0	0	0	0	0	0	0	0	0	0	1	0
n__root|d__Bacteria|p__Firmicutes_A|c__Clostridia|o__Oscillospirales|f__Ruminococcaceae|g__Anaerotruncus|s__Anaerotruncus sp000403395	0	0	0	0	0	0	0	0	0	0	0	0	15	0	0	0	14	0	0	0	0	0	0	0	0	0	8	0	0	0	0	15	14	0	0	0	0	0	0	0	0	0	0	0	0	0	0	39	28
n__root|d__Bacteria|p__Firmicutes_A|c__Clostridia|o__Oscillospirales|f__Ruminococcaceae|g__Anaerotruncus|s__Anaerotruncus sp003612625	0	0	0	0	0	0	0	0	0	0	0	0	0	0	0	0	0	0	0	0	0	0	0	0	0	0	0	0	0	0	0	0	0	0	0	0	0	0	0	0	0	0	0	0	0	0	0	3	0
n__root|d__Bacteria|p__Firmicutes_A|c__Clostridia|o__Oscillospirales|f__Ruminococcaceae|g__Angelakisella|s__Angelakisella MGBC131977	0	0	0	0	0	0	0	0	0	0	0	0	0	0	0	0	0	0	0	0	0	0	0	0	0	0	0	0	0	0	0	10	0	0	0	0	0	0	0	0	0	0	0	0	0	0	5	27	28
n__root|d__Bacteria|p__Firmicutes_A|c__Clostridia|o__Oscillospirales|f__Ruminococcaceae|g__Angelakisella|s__Angelakisella MGBC136623	0	0	0	0	0	0	0	0	1	0	0	0	0	0	0	0	1	0	0	1	0	0	0	0	0	0	38	0	0	0	0	0	0	0	0	0	0	0	0	0	0	0	0	0	0	0	47	304	609
n__root|d__Bacteria|p__Firmicutes_A|c__Clostridia|o__Oscillospirales|f__Ruminococcaceae|g__Angelakisella|s__Angelakisella MGBC161672	0	0	0	0	2	0	0	0	0	0	0	0	0	0	0	0	0	1	0	0	0	0	0	0	0	0	0	0	0	0	0	0	0	0	0	0	0	0	0	0	0	0	0	0	0	0	12	17	14
n__root|d__Bacteria|p__Firmicutes_A|c__Clostridia|o__Oscillospirales|f__Ruminococcaceae|g__Ruminiclostridium_E|s__Ruminiclostridium_E MGBC129722	0	0	0	0	0	0	0	0	1	0	0	0	0	0	0	0	0	0	0	0	0	0	0	0	0	0	0	0	0	0	0	0	5	0	0	0	0	0	0	0	0	0	0	0	0	0	0	1	1
n__root|d__Bacteria|p__Firmicutes_A|c__Clostridia|o__Oscillospirales|f__Ruminococcaceae|g__Ruminococcaceae_NOV|s__Ruminococcaceae_NOV MGBC113616	0	0	0	0	0	0	0	0	0	0	0	0	0	0	0	0	0	0	0	0	0	0	0	0	0	0	0	0	0	0	0	0	0	0	0	0	0	0	0	0	0	0	0	0	0	0	1	6	0
n__root|d__Bacteria|p__Firmicutes_A|c__Clostridia|o__Oscillospirales|f__Ruminococcaceae|g__UBA1405|s__UBA1405 MGBC165041	0	0	0	0	0	0	0	0	0	0	0	0	0	0	0	0	0	0	0	0	0	0	0	0	0	0	0	0	0	0	0	1	0	0	0	0	0	0	0	0	0	0	0	0	0	0	0	0	0
n__root|d__Bacteria|p__Firmicutes_A|c__Clostridia|o__Oscillospirales|f__Ruminococcaceae|g__UBA3818|s__UBA3818 MGBC143783	0	0	0	0	0	0	0	0	0	0	0	0	0	0	0	0	0	0	0	0	0	0	0	0	0	0	0	0	0	0	0	0	0	0	0	0	0	0	0	0	0	0	0	0	0	0	0	0	1
n__root|d__Bacteria|p__Firmicutes_A|c__Clostridia|o__Oscillospirales|f__Ruminococcaceae|g__UBA7177|s__UBA7177 MGBC108922	0	0	0	0	0	0	0	0	0	0	0	0	0	0	0	0	0	0	0	0	0	0	0	0	0	0	0	0	0	0	0	0	0	0	0	0	0	0	0	0	0	0	0	0	0	0	0	0	0
n__root|d__Bacteria|p__Firmicutes_A|c__Clostridia|o__Oscillospirales|f__Ruminococcaceae|g__UBA946|s__UBA946 MGBC124430	0	0	0	0	0	0	0	0	0	0	0	0	0	0	0	0	0	0	0	0	0	0	0	0	0	0	0	0	0	0	0	0	0	0	0	0	0	0	0	0	0	0	0	0	0	0	0	0	0
n__root|d__Bacteria|p__Firmicutes_A|c__Clostridia|o__Oscillospirales|f__Ruminococcaceae|g__UBA946|s__UBA946 MGBC137711	0	0	0	0	0	0	0	0	0	0	0	0	0	0	0	0	0	0	0	0	0	0	0	0	0	0	0	0	0	0	0	0	0	0	0	0	0	0	0	0	0	0	0	0	0	0	0	0	0
n__root|d__Bacteria|p__Firmicutes_A|c__Clostridia|o__Peptostreptococcales|f__Anaerovoracaceae|g__Anaerovoracaceae_NOV|s__Anaerovoracaceae_NOV MGBC000178	0	0	0	0	0	0	0	0	0	0	0	0	0	0	0	0	0	0	0	0	0	0	0	0	0	0	0	0	0	0	0	0	0	0	0	0	0	0	0	0	0	0	0	0	0	0	0	1	0
n__root|d__Bacteria|p__Firmicutes_A|c__Clostridia|o__Peptostreptococcales|f__Anaerovoracaceae|g__Anaerovoracaceae_NOV|s__Anaerovoracaceae_NOV MGBC000227	0	0	0	0	0	0	0	0	0	0	0	0	0	0	0	0	0	1	0	0	0	0	0	0	0	0	0	0	0	0	0	0	0	0	0	0	0	0	0	0	0	0	0	0	0	0	0	6	0
n__root|d__Bacteria|p__Firmicutes_A|c__Clostridia|o__Peptostreptococcales|f__Anaerovoracaceae|g__Anaerovoracaceae_NOV|s__Anaerovoracaceae_NOV MGBC119074	0	0	0	0	0	0	0	0	0	0	0	0	0	0	0	0	0	0	0	0	0	0	0	0	0	0	0	0	0	0	0	0	0	0	0	0	0	0	0	0	0	0	0	0	0	0	0	1	0
n__root|d__Bacteria|p__Firmicutes_A|c__Clostridia|o__Peptostreptococcales|f__Anaerovoracaceae|g__CAG-145|s__CAG-145 MGBC162508	0	0	0	0	0	0	0	0	0	0	0	0	0	0	0	0	0	0	0	0	0	0	0	0	0	0	3	0	0	0	0	0	0	0	0	0	0	0	0	0	0	0	0	0	0	0	0	0	0
n__root|d__Bacteria|p__Firmicutes_A|c__Clostridia|o__Peptostreptococcales|f__Anaerovoracaceae|g__Emergencia|s__Emergencia MGBC000042	0	0	0	0	2	0	0	0	0	0	0	0	0	0	0	0	0	0	7	0	0	0	0	0	0	0	3	0	0	0	0	0	0	0	0	0	0	0	0	0	0	0	0	0	0	0	0	7	0
n__root|d__Bacteria|p__Firmicutes_A|c__Clostridia|o__Peptostreptococcales|f__Peptostreptococcaceae|g__Paeniclostridium|s__Paeniclostridium sordellii	0	0	0	0	0	0	0	0	0	0	0	0	0	0	0	0	0	0	0	0	0	0	0	0	0	0	0	0	0	0	0	0	0	0	0	0	0	0	0	0	0	0	0	0	0	0	0	1	0
n__root|d__Bacteria|p__Firmicutes|c__Bacilli|o__Acholeplasmatales|f__Anaeroplasmataceae|g__UMGS268|s__UMGS268 MGBC107741	0	0	0	0	0	0	0	0	0	0	0	0	0	0	0	0	0	0	0	0	0	0	0	0	1	0	0	0	7	0	0	0	0	0	0	0	0	0	0	0	0	0	0	0	0	0	0	1	0
n__root|d__Bacteria|p__Firmicutes|c__Bacilli|o__Erysipelotrichales|f__Erysipelatoclostridiaceae|g__Erysipelatoclostridium|s__Erysipelatoclostridium cocleatum	0	0	1	0	0	0	0	0	0	0	0	0	0	0	0	0	0	0	0	0	0	0	0	0	0	0	0	0	0	0	0	0	0	0	0	0	0	0	0	0	0	0	0	0	0	0	0	1	0
n__root|d__Bacteria|p__Firmicutes|c__Bacilli|o__Erysipelotrichales|f__Erysipelotrichaceae|g__Dubosiella|s__Dubosiella newyorkensis	0	0	0	0	0	0	0	0	0	0	0	0	0	0	0	0	0	1	0	0	0	0	0	0	0	0	0	0	0	0	0	0	0	0	0	0	0	0	0	0	0	0	0	0	0	0	0	2	1
n__root|d__Bacteria|p__Firmicutes|c__Bacilli|o__Erysipelotrichales|f__Erysipelotrichaceae|g__Dubosiella|s__Dubosiella sp004793885	0	0	0	0	0	0	0	0	0	0	0	0	0	0	0	0	0	0	0	0	0	0	0	0	0	0	0	0	0	0	0	0	0	0	0	0	0	0	0	0	0	0	0	0	0	0	0	1	0
n__root|d__Bacteria|p__Firmicutes|c__Bacilli|o__Erysipelotrichales|f__Erysipelotrichaceae|g__Erysipelotrichaceae_NOV|s__Erysipelotrichaceae_NOV MGBC000147	0	0	0	0	0	0	0	0	0	0	0	0	0	0	0	0	0	0	0	0	0	0	0	0	0	0	0	0	0	0	0	0	0	0	0	0	0	0	0	0	0	0	0	0	0	0	0	1	0
n__root|d__Bacteria|p__Firmicutes|c__Bacilli|o__Erysipelotrichales|f__Erysipelotrichaceae|g__Erysipelotrichaceae_NOV|s__Erysipelotrichaceae_NOV MGBC139950	0	0	0	0	0	0	0	0	0	0	0	0	0	0	0	0	0	0	0	0	0	0	0	0	0	0	0	0	2	0	0	0	0	0	0	0	0	0	0	0	0	0	0	0	0	0	0	0	0
n__root|d__Bacteria|p__Firmicutes|c__Bacilli|o__Erysipelotrichales|f__Erysipelotrichaceae|g__Erysipelotrichaceae_NOV|s__Erysipelotrichaceae_NOV MGBC163961	0	0	0	0	0	0	0	0	1	0	0	0	0	0	0	0	0	0	0	0	0	0	0	0	0	0	0	4	0	0	0	0	0	0	0	0	0	0	0	0	0	0	0	0	0	0	0	0	0
n__root|d__Bacteria|p__Firmicutes|c__Bacilli|o__Erysipelotrichales|f__Erysipelotrichaceae|g__Faecalibaculum|s__Faecalibaculum rodentium	0	0	0	0	0	0	0	0	0	0	0	0	0	0	0	0	0	0	0	0	0	0	0	0	0	0	0	0	0	0	0	0	0	0	0	0	0	0	0	0	0	0	0	0	0	0	0	1	0
n__root|d__Bacteria|p__Firmicutes|c__Bacilli|o__Lactobacillales|f__Enterococcaceae|g__Enterococcus_D|s__Enterococcus_D gallinarum	0	0	0	0	0	0	0	0	0	0	0	0	0	0	0	0	0	0	0	0	0	0	0	0	0	0	0	0	0	0	0	0	1	0	0	0	0	0	0	0	0	0	0	0	0	0	0	0	0
n__root|d__Bacteria|p__Firmicutes|c__Bacilli|o__Lactobacillales|f__Lactobacillaceae|g__Lactobacillus|s__Lactobacillus MGBC162746	0	0	0	0	0	0	0	0	0	0	0	0	0	0	0	0	0	0	0	0	0	0	0	0	0	0	0	0	0	0	0	0	1	0	0	0	0	0	0	0	0	0	0	0	0	0	0	0	0
n__root|d__Bacteria|p__Firmicutes|c__Bacilli|o__Lactobacillales|f__Lactobacillaceae|g__Lactobacillus|s__Lactobacillus johnsonii	0	0	0	0	0	0	0	0	0	0	21	0	0	0	0	0	0	0	1	0	0	0	0	0	0	0	0	2	0	0	0	0	22	0	0	0	0	0	0	0	0	0	0	0	0	0	0	0	0
n__root|d__Bacteria|p__Firmicutes|c__Bacilli|o__Lactobacillales|f__Lactobacillaceae|g__Leuconostoc|s__Leuconostoc citreum	0	0	0	0	0	0	0	0	0	0	0	0	0	0	0	0	0	0	0	0	0	0	0	0	0	0	0	0	1	0	0	0	0	0	0	0	0	0	0	0	0	0	0	0	0	0	0	1	0
n__root|d__Bacteria|p__Firmicutes|c__Bacilli|o__Lactobacillales|f__Lactobacillaceae|g__Ligilactobacillus|s__Ligilactobacillus murinus	0	0	0	0	0	0	0	0	0	0	0	0	0	0	0	0	0	0	0	0	0	0	21	0	0	1	15	0	0	1	0	0	4	0	0	0	0	0	0	0	0	0	0	0	0	0	1	33	0
n__root|d__Bacteria|p__Firmicutes|c__Bacilli|o__Lactobacillales|f__Lactobacillaceae|g__Limosilactobacillus|s__Limosilactobacillus reuteri_D	0	0	0	0	0	0	0	0	0	0	0	0	0	0	0	0	0	0	0	0	0	0	35	0	0	0	0	0	0	0	0	0	0	0	0	0	0	0	0	0	0	0	0	0	0	0	0	1	0
n__root|d__Bacteria|p__Firmicutes|c__Bacilli|o__Lactobacillales|f__Streptococcaceae|g__Lactococcus|s__Lactococcus lactis	0	0	0	0	0	0	0	0	0	0	0	0	0	0	0	0	0	0	0	0	0	0	0	0	0	0	1	0	0	0	0	0	0	0	0	0	0	0	0	0	0	0	0	0	0	0	33	1	1
n__root|d__Bacteria|p__Firmicutes|c__Bacilli|o__Lactobacillales|f__Streptococcaceae|g__Lactococcus|s__Lactococcus lactis_E	0	0	0	2	4	0	0	2	0	1	0	2	0	1	0	1	0	0	0	2	0	4	1	0	0	1	2	1	0	2	1	1	2	5	0	1	0	2	1	0	0	0	0	5	0	0	1360	35	8
n__root|d__Bacteria|p__Firmicutes|c__Bacilli|o__Lactobacillales|f__Streptococcaceae|g__Streptococcus|s__Streptococcus MGBC000431	0	0	0	0	0	0	0	0	0	0	0	0	0	0	0	0	0	0	0	0	0	0	0	0	0	0	0	0	0	0	0	0	0	0	0	0	0	0	0	0	0	0	0	0	0	0	2	2	0
n__root|d__Bacteria|p__Firmicutes|c__Bacilli|o__Mycoplasmatales|f__Metamycoplasmataceae|g__UBA710|s__UBA710 sp002298905	0	0	0	0	0	0	0	0	0	0	0	0	0	0	0	0	0	0	0	0	0	0	0	0	0	0	0	0	0	0	0	0	0	0	0	0	0	0	0	0	0	0	0	0	0	0	1	0	0
n__root|d__Bacteria|p__Firmicutes|c__Bacilli|o__RF39|f__CAG-1000|g__CAG-582|s__CAG-582 MGBC164624	0	0	0	0	0	0	0	0	0	0	0	0	0	0	0	0	0	0	0	0	0	0	0	0	0	0	0	0	0	0	0	0	0	0	0	0	0	0	0	0	0	0	0	0	0	0	0	8	0
n__root|d__Bacteria|p__Firmicutes|c__Bacilli|o__RF39|f__CAG-1000|g__UMGS1217|s__UMGS1217 MGBC162267	0	0	0	0	0	0	0	0	0	0	0	0	0	0	0	0	0	0	0	0	0	0	0	0	0	0	0	0	0	0	0	0	0	0	0	0	0	0	0	0	0	0	0	0	0	0	0	0	0
n__root|d__Bacteria|p__Firmicutes|c__Bacilli|o__RF39|f__CAG-611|g__CAG-611_NOV|s__CAG-611_NOV MGBC119817	0	0	0	0	0	0	0	0	0	0	0	0	0	0	0	0	0	0	0	0	0	0	0	0	0	0	0	0	0	0	0	0	0	0	0	0	0	0	0	0	0	0	0	0	0	0	0	2	0
n__root|d__Bacteria|p__Firmicutes|c__Bacilli|o__RF39|f__CAG-822|g__CAG-822|s__CAG-822 MGBC127554	0	0	0	0	0	0	0	0	0	0	0	0	0	0	0	0	0	0	0	0	0	0	0	0	0	0	0	0	0	0	0	0	0	0	0	0	0	0	0	0	0	0	0	0	0	0	0	2	0
n__root|d__Bacteria|p__Firmicutes|c__Bacilli|o__Staphylococcales|f__Staphylococcaceae|g__Staphylococcus|s__Staphylococcus xylosus	0	0	0	0	0	0	0	0	0	0	0	0	0	0	0	0	0	0	0	0	0	0	0	0	0	0	0	0	0	0	0	0	0	0	0	0	0	0	0	0	0	0	0	0	0	0	0	1	0
n__root|d__Bacteria|p__Proteobacteria|c__Alphaproteobacteria|o__RF32|f__CAG-239|g__CAG-495|s__CAG-495 MGBC104355	0	0	0	0	0	0	0	0	0	0	0	0	0	0	0	0	0	0	0	0	0	0	0	0	0	0	0	0	0	48	0	0	0	0	1	0	0	0	0	0	0	0	0	1	0	0	45	1	38
n__root|d__Bacteria|p__Proteobacteria|c__Gammaproteobacteria|o__Burkholderiales|f__Burkholderiaceae|g__Turicimonas|s__Turicimonas muris	0	0	0	0	0	0	0	0	0	0	0	0	0	0	0	0	0	0	0	0	0	0	0	0	0	0	0	0	0	0	0	0	0	0	0	0	0	0	0	0	0	0	0	0	0	0	0	1	0
n__root|d__Bacteria|p__Proteobacteria|c__Gammaproteobacteria|o__Enterobacterales|f__Enterobacteriaceae|g__Proteus|s__Proteus mirabilis	0	0	0	0	0	0	0	0	0	0	0	0	0	0	0	0	0	0	0	0	0	0	0	0	0	0	0	0	0	0	0	0	0	0	0	0	0	0	0	0	0	0	0	0	0	0	0	2	0
n__root|d__Bacteria|p__Proteobacteria|c__Gammaproteobacteria|o__Pseudomonadales|f__Pseudomonadaceae|g__Pseudomonas_E|s__Pseudomonas_E fluorescens_BA	0	0	0	0	0	0	0	0	0	0	0	0	0	0	0	0	0	0	0	0	0	0	0	0	0	0	0	0	0	0	0	0	0	0	0	0	0	0	0	0	0	0	0	0	0	0	1	0	0
n__root|d__Bacteria|p__Proteobacteria|c__Gammaproteobacteria|o__Xanthomonadales|f__Xanthomonadaceae|g__Stenotrophomonas|s__Stenotrophomonas maltophilia_AO	0	0	0	0	0	0	0	0	0	0	0	0	0	0	0	0	0	0	0	0	0	0	0	0	0	0	0	0	0	0	0	0	0	0	0	0	0	0	0	0	0	0	0	0	0	0	0	1	0
n__root|d__Bacteria|p__Verrucomicrobiota|c__Verrucomicrobiae|o__Verrucomicrobiales|f__Akkermansiaceae|g__Akkermansia|s__Akkermansia muciniphila	0	0	0	0	0	0	0	0	0	0	0	0	0	0	0	0	0	0	0	0	0	0	0	0	0	0	0	0	0	0	0	0	0	0	0	0	0	0	0	0	0	0	0	0	0	0	0	4	2
n__root|d__Bacteria|p__Verrucomicrobiota|c__Verrucomicrobiae|o__Verrucomicrobiales|f__Akkermansiaceae|g__Akkermansia|s__Akkermansia muciniphila_A	0	0	0	0	0	0	0	0	0	0	0	0	0	0	0	0	0	0	0	0	0	0	0	0	0	0	0	0	0	0	0	0	0	0	0	0	0	0	0	0	0	0	0	0	0	0	0	12	3
[truncated: 7 more columns]

## Sheet: Hits_CD
Species	mmu-let-7b-5p	mmu-let-7d-5p	mmu-let-7f-5p	mmu-let-7g-5p	mmu-let-7i-5p	mmu-miR-101a-3p	mmu-miR-10a-5p	mmu-miR-10b-5p	mmu-miR-140-3p	mmu-miR-141-3p	mmu-miR-142a-3p	mmu-miR-148a-3p	mmu-miR-148b-3p	mmu-miR-151-3p	mmu-miR-182-5p	mmu-miR-183-5p	mmu-miR-191-5p	mmu-miR-192-5p	mmu-miR-194-5p	mmu-miR-196a-5p	mmu-miR-196b-5p	mmu-miR-200a-3p	mmu-miR-200b-3p	mmu-miR-200c-3p	mmu-miR-203-3p	mmu-miR-205-5p	mmu-miR-2137	mmu-miR-215-3p	mmu-miR-215-5p	mmu-miR-21a-5p	mmu-miR-22-3p	mmu-miR-23a-3p	mmu-miR-26b-5p	mmu-miR-27a-3p	mmu-miR-27b-3p	mmu-miR-29a-3p	mmu-miR-29c-3p	mmu-miR-30a-5p	mmu-miR-30d-5p	mmu-miR-30e-5p	mmu-miR-340-5p	mmu-miR-375-3p	mmu-miR-378a-3p	mmu-miR-378c	mmu-miR-378d	mmu-miR-429-3p	mmu-miR-5106	mmu-miR-5119	mmu-miR-5126
n__root|d__Bacteria|p__Actinobacteriota|c__Actinomycetia|o__Actinomycetales|f__Microbacteriaceae|g__Microbacterium|s__Microbacterium sp003293595	0	0	0	0	0	0	0	0	0	0	0	0	0	0	0	0	0	0	0	0	0	0	0	0	0	0	0	0	0	0	0	0	0	0	0	0	0	0	0	0	0	0	0	0	0	0	1	1	2
n__root|d__Bacteria|p__Actinobacteriota|c__Actinomycetia|o__Propionibacteriales|f__Propionibacteriaceae|g__Cutibacterium|s__Cutibacterium acnes	0	0	0	0	0	0	0	0	0	0	0	0	0	0	0	0	0	0	0	0	0	0	0	0	0	0	0	0	0	0	0	0	0	0	0	0	0	0	0	0	0	0	0	0	0	0	0	6	0
n__root|d__Bacteria|p__Actinobacteriota|c__Coriobacteriia|o__Coriobacteriales|f__Eggerthellaceae|g__Adlercreutzia|s__Adlercreutzia MGBC165019	0	0	0	0	0	0	0	0	0	0	0	0	0	0	0	0	0	0	0	0	0	0	0	0	0	0	0	0	0	0	0	0	0	0	0	0	0	0	0	0	0	0	0	0	0	0	0	0	0
n__root|d__Bacteria|p__Actinobacteriota|c__Coriobacteriia|o__Coriobacteriales|f__Eggerthellaceae|g__Adlercreutzia|s__Adlercreutzia caecimuris	0	0	0	0	0	0	0	0	0	0	0	0	0	0	0	0	0	0	0	0	0	0	0	0	0	0	13	0	0	0	0	1	0	0	0	0	0	0	0	0	0	0	0	0	0	0	0	46	135
n__root|d__Bacteria|p__Actinobacteriota|c__Coriobacteriia|o__Coriobacteriales|f__Eggerthellaceae|g__Adlercreutzia|s__Adlercreutzia mucosicola	0	0	0	0	0	0	0	0	0	0	0	0	0	0	0	0	0	0	0	0	0	0	0	0	0	0	1	0	0	0	0	0	0	0	0	0	0	0	0	0	0	0	0	0	0	0	0	5	56
n__root|d__Bacteria|p__Actinobacteriota|c__Coriobacteriia|o__Coriobacteriales|f__Eggerthellaceae|g__Adlercreutzia|s__Adlercreutzia sp004793465	1	0	0	0	0	0	0	0	0	0	0	0	0	0	0	0	0	0	0	0	0	0	0	0	0	0	4	0	0	0	0	0	0	0	0	0	0	0	0	0	0	0	0	0	0	0	0	4	52
n__root|d__Bacteria|p__Actinobacteriota|c__Coriobacteriia|o__Coriobacteriales|f__Eggerthellaceae|g__D16-34|s__D16-34 MGBC000134	0	0	0	0	0	0	0	0	0	0	0	0	0	0	0	0	0	0	0	0	0	0	0	0	0	0	0	0	0	0	0	0	0	0	0	0	0	0	0	0	0	0	0	0	0	0	0	0	0
n__root|d__Bacteria|p__Actinobacteriota|c__Coriobacteriia|o__Coriobacteriales|f__Eggerthellaceae|g__D16-63|s__D16-63 MGBC126105	0	0	0	0	0	0	0	0	0	0	0	0	0	0	0	0	0	0	0	0	0	0	0	0	0	0	0	0	0	0	0	0	0	0	0	0	0	0	0	0	0	0	0	0	0	0	0	0	1
n__root|d__Bacteria|p__Actinobacteriota|c__Coriobacteriia|o__Coriobacteriales|f__Eggerthellaceae|g__D16-63|s__D16-63 MGBC165015	0	0	0	0	0	0	0	0	0	0	0	0	0	0	0	0	0	0	0	0	0	0	0	0	0	0	1	0	0	0	0	2	0	0	0	0	0	0	0	0	0	0	0	0	0	0	0	6	11
n__root|d__Bacteria|p__Actinobacteriota|c__Coriobacteriia|o__Coriobacteriales|f__Eggerthellaceae|g__D16-63|s__D16-63 MGBC165345	0	0	0	0	0	0	0	0	0	0	0	0	0	0	0	0	0	0	0	0	0	0	0	0	0	0	0	0	0	0	0	0	0	0	0	0	0	0	0	0	0	0	0	0	0	0	0	1	0
n__root|d__Bacteria|p__Actinobacteriota|c__Coriobacteriia|o__Coriobacteriales|f__Eggerthellaceae|g__D16-63|s__D16-63 MGBC166238	0	0	0	0	0	0	0	0	0	0	0	0	0	0	0	0	0	0	0	0	0	0	0	0	0	0	1	0	0	0	0	0	0	0	0	0	0	0	0	0	0	0	0	0	0	0	0	1	0
n__root|d__Bacteria|p__Actinobacteriota|c__Coriobacteriia|o__Coriobacteriales|f__Eggerthellaceae|g__D16-63|s__D16-63 sp003612475	0	0	0	0	0	0	0	0	0	0	0	0	0	0	0	0	0	0	0	0	0	0	0	0	0	0	0	0	0	0	0	0	0	0	0	0	0	0	0	0	0	0	0	0	0	0	0	5	8
n__root|d__Bacteria|p__Actinobacteriota|c__Coriobacteriia|o__Coriobacteriales|f__Eggerthellaceae|g__Parvibacter|s__Parvibacter MGBC000220	0	0	0	0	0	0	0	0	0	0	0	0	0	0	0	0	0	0	0	0	0	0	0	0	0	0	0	0	0	0	0	0	0	0	0	0	0	0	0	0	0	0	0	0	0	0	0	1	0
n__root|d__Bacteria|p__Actinobacteriota|c__Coriobacteriia|o__Coriobacteriales|f__Eggerthellaceae|g__Parvibacter|s__Parvibacter MGBC165935	0	0	0	0	0	0	0	0	0	0	0	0	0	0	0	0	0	0	0	0	0	0	0	0	0	0	3	0	0	0	0	0	0	0	0	0	0	0	0	0	0	0	0	0	0	0	0	6	68
n__root|d__Bacteria|p__Bacteroidota|c__Bacteroidia|o__Bacteroidales|f__Bacteroidaceae|g__Bacteroides|s__Bacteroides acidifaciens	0	0	1	1	0	0	0	0	0	0	0	0	0	1	0	0	0	0	0	0	0	0	0	0	0	0	0	0	0	0	0	0	0	0	0	0	0	0	0	0	1	0	0	2	0	0	1	24	0
n__root|d__Bacteria|p__Bacteroidota|c__Bacteroidia|o__Bacteroidales|f__Bacteroidaceae|g__Bacteroides|s__Bacteroides intestinalis	0	1	2	7	4	4	3	1	2	2	0	1	3	2	0	3	2	10	0	9	17	2	5	0	0	0	5	10	1346	0	2	8	2	2	4	0	0	0	8	0	1	6	22	16	0	6	8	2409	36
n__root|d__Bacteria|p__Bacteroidota|c__Bacteroidia|o__Bacteroidales|f__Bacteroidaceae|g__Bacteroides|s__Bacteroides sp002491635	2	0	0	0	1	1	0	0	0	0	0	0	164	0	0	0	0	1	0	3	1	0	0	0	0	1	1	0	237	5	0	2	0	0	0	0	0	1	1	2	0	0	0	3	0	0	1	24	26
n__root|d__Bacteria|p__Bacteroidota|c__Bacteroidia|o__Bacteroidales|f__Bacteroidaceae|g__Bacteroides|s__Bacteroides thetaiotaomicron	0	0	0	0	0	0	0	0	0	0	0	0	0	0	0	0	0	0	0	0	0	0	0	0	0	0	0	0	0	0	0	0	0	0	0	0	0	0	0	0	1	3	0	0	0	0	0	7	0
n__root|d__Bacteria|p__Bacteroidota|c__Bacteroidia|o__Bacteroidales|f__Bacteroidaceae|g__Bacteroides|s__Bacteroides uniformis	0	0	0	0	0	0	0	0	0	0	0	0	3	0	0	0	0	0	0	0	0	0	0	0	0	0	5	0	0	0	0	1	0	0	0	0	0	3	0	0	0	0	0	0	0	0	0	9	0
n__root|d__Bacteria|p__Bacteroidota|c__Bacteroidia|o__Bacteroidales|f__Bacteroidaceae|g__Phocaeicola|s__Phocaeicola vulgatus	0	1	0	0	0	2	0	0	0	1	0	0	0	0	0	0	1	1	0	0	1	0	0	0	0	1	0	0	0	0	0	0	1	0	0	0	0	0	0	0	0	0	0	0	0	0	0	26	4
n__root|d__Bacteria|p__Bacteroidota|c__Bacteroidia|o__Bacteroidales|f__Bacteroidaceae|g__Prevotellamassilia|s__Prevotellamassilia sp002933955	0	0	0	0	0	0	0	0	0	0	0	0	0	0	0	0	0	0	0	0	0	0	0	0	0	0	1	0	0	0	0	0	0	0	0	0	0	0	0	0	0	0	0	0	0	0	0	0	0
n__root|d__Bacteria|p__Bacteroidota|c__Bacteroidia|o__Bacteroidales|f__Bacteroidaceae|g__Prevotella|s__Prevotella MGBC143808	0	0	0	0	0	0	0	0	0	0	0	0	0	0	0	0	0	0	0	0	0	0	0	0	0	0	0	0	0	0	0	0	0	0	0	0	0	0	0	0	0	0	0	0	0	0	0	0	0
n__root|d__Bacteria|p__Bacteroidota|c__Bacteroidia|o__Bacteroidales|f__Bacteroidaceae|g__Prevotella|s__Prevotella sp002298815	0	0	0	0	0	0	0	0	0	0	0	0	0	0	0	0	0	0	0	0	0	0	0	0	0	0	0	0	0	0	0	0	0	0	0	0	0	0	0	0	0	0	0	0	0	0	0	3	0
n__root|d__Bacteria|p__Bacteroidota|c__Bacteroidia|o__Bacteroidales|f__Marinifilaceae|g__Odoribacter|s__Odoribacter MGBC131955	0	0	0	0	0	0	0	0	0	0	0	0	0	0	0	0	0	0	0	0	0	0	0	0	0	0	0	0	0	0	0	0	0	0	0	0	0	0	0	0	0	0	0	0	0	0	0	0	2
n__root|d__Bacteria|p__Bacteroidota|c__Bacteroidia|o__Bacteroidales|f__Muribaculaceae|g__Amulumruptor|s__Amulumruptor sp001689515	0	0	0	0	0	0	0	0	0	0	0	0	0	0	0	0	0	0	0	0	0	0	0	0	0	0	0	0	0	0	0	0	0	0	0	0	0	0	0	0	0	0	0	0	0	0	0	0	0
n__root|d__Bacteria|p__Bacteroidota|c__Bacteroidia|o__Bacteroidales|f__Muribaculaceae|g__CAG-485|s__CAG-485 MGBC101100	0	0	0	0	0	0	0	0	0	0	0	0	0	0	0	0	0	0	0	0	0	0	0	0	0	0	0	0	0	0	0	0	0	0	0	0	0	0	0	0	0	0	0	0	0	0	0	1	0
n__root|d__Bacteria|p__Bacteroidota|c__Bacteroidia|o__Bacteroidales|f__Muribaculaceae|g__CAG-485|s__CAG-485 MGBC152290	0	0	0	0	0	0	0	0	0	0	0	0	0	0	0	0	0	0	0	0	0	0	0	0	0	0	0	0	0	0	0	0	0	0	0	0	0	0	0	0	0	0	0	0	0	0	0	0	0
n__root|d__Bacteria|p__Bacteroidota|c__Bacteroidia|o__Bacteroidales|f__Muribaculaceae|g__CAG-485|s__CAG-485 MGBC165885	0	0	0	0	0	0	0	0	0	0	0	0	0	0	0	0	0	1	1	0	0	0	0	0	0	0	21	0	0	0	1	2	0	0	1	0	0	0	304	0	0	0	3	291	0	2	0	296	62
n__root|d__Bacteria|p__Bacteroidota|c__Bacteroidia|o__Bacteroidales|f__Muribaculaceae|g__CAG-485|s__CAG-485 sp002361215	0	0	0	0	0	0	0	0	0	0	0	0	0	0	0	0	0	0	0	0	0	0	0	0	0	0	0	0	0	0	0	0	0	0	0	0	0	0	0	0	0	0	0	0	0	0	0	0	0
n__root|d__Bacteria|p__Bacteroidota|c__Bacteroidia|o__Bacteroidales|f__Muribaculaceae|g__CAG-485|s__CAG-485 sp002362485	0	0	0	0	0	0	1	0	0	1	0	0	0	0	0	0	0	0	0	0	0	1	0	0	0	0	1	0	0	0	0	0	0	0	0	0	0	0	0	0	0	0	0	0	0	0	0	19	1
n__root|d__Bacteria|p__Bacteroidota|c__Bacteroidia|o__Bacteroidales|f__Muribaculaceae|g__CAG-485|s__CAG-485 sp002493045	0	0	0	0	0	0	0	0	0	0	0	0	0	0	0	0	0	0	0	0	0	0	0	0	0	0	0	0	0	0	0	0	0	0	0	0	0	0	0	0	0	0	0	0	0	0	0	2	0
n__root|d__Bacteria|p__Bacteroidota|c__Bacteroidia|o__Bacteroidales|f__Muribaculaceae|g__CAG-873|s__CAG-873 MGBC104416	5	0	1	1	0	0	0	0	0	0	0	0	0	4	0	0	0	2	0	3	3	0	0	0	0	0	22	2	1	0	1	6	0	4	1	0	0	1	3	0	0	0	0	0	0	0	0	895	885
n__root|d__Bacteria|p__Bacteroidota|c__Bacteroidia|o__Bacteroidales|f__Muribaculaceae|g__CAG-873|s__CAG-873 MGBC142695	0	0	0	0	0	0	0	0	0	0	0	0	0	0	0	0	0	0	0	0	0	0	0	0	0	0	0	0	0	0	0	0	0	0	0	0	0	0	0	0	0	0	0	0	0	0	0	0	0
n__root|d__Bacteria|p__Bacteroidota|c__Bacteroidia|o__Bacteroidales|f__Muribaculaceae|g__CAG-873|s__CAG-873 MGBC143869	0	0	0	0	0	0	0	0	0	0	0	0	0	0	0	0	0	0	0	0	0	0	0	0	0	0	0	0	0	0	0	0	0	0	0	0	0	0	0	0	0	0	0	0	0	0	0	0	0
n__root|d__Bacteria|p__Bacteroidota|c__Bacteroidia|o__Bacteroidales|f__Muribaculaceae|g__CAG-873|s__CAG-873 MGBC159997	0	0	0	0	0	0	0	0	0	0	0	0	0	0	0	0	0	0	0	0	0	0	0	0	0	0	0	0	0	0	0	0	0	0	0	0	0	0	0	0	0	0	0	0	0	0	0	8	0
n__root|d__Bacteria|p__Bacteroidota|c__Bacteroidia|o__Bacteroidales|f__Muribaculaceae|g__CAG-873|s__CAG-873 MGBC166434	0	0	0	0	0	0	0	0	0	0	0	0	0	0	0	0	0	0	0	0	0	0	0	0	0	0	4	0	0	0	0	0	0	0	0	0	0	0	0	0	0	0	1	0	0	0	0	127	0
n__root|d__Bacteria|p__Bacteroidota|c__Bacteroidia|o__Bacteroidales|f__Muribaculaceae|g__Duncaniella|s__Duncaniella MGBC102972	0	0	0	0	0	0	0	0	0	0	0	0	0	0	0	0	0	0	0	0	0	0	0	0	0	0	0	0	0	0	0	0	0	0	0	0	0	0	0	0	0	0	0	0	0	0	0	0	0
n__root|d__Bacteria|p__Bacteroidota|c__Bacteroidia|o__Bacteroidales|f__Muribaculaceae|g__Duncaniella|s__Duncaniella MGBC142302	0	0	0	0	0	0	0	0	0	0	0	0	0	0	0	0	0	0	0	0	0	0	0	0	0	0	0	0	0	0	0	0	0	0	0	0	0	0	0	0	0	0	0	0	0	0	0	2	1
n__root|d__Bacteria|p__Bacteroidota|c__Bacteroidia|o__Bacteroidales|f__Muribaculaceae|g__Duncaniella|s__Duncaniella muris	0	0	0	0	0	0	0	0	0	0	0	0	0	0	0	0	0	0	0	0	0	0	0	0	0	0	1	0	0	0	0	0	0	0	0	0	0	0	0	0	0	0	0	0	0	0	0	5	14
n__root|d__Bacteria|p__Bacteroidota|c__Bacteroidia|o__Bacteroidales|f__Muribaculaceae|g__Duncaniella|s__Duncaniella sp001689575	0	0	0	0	0	0	0	0	0	0	0	0	0	0	0	0	0	0	0	0	0	0	0	0	0	0	0	0	0	0	0	0	0	0	0	0	0	0	0	0	0	0	0	0	0	0	0	2	0
n__root|d__Bacteria|p__Bacteroidota|c__Bacteroidia|o__Bacteroidales|f__Muribaculaceae|g__Duncaniella|s__Duncaniella sp002492665	0	0	0	0	0	0	0	0	0	0	0	0	0	20	0	0	0	0	0	0	0	0	0	0	0	0	0	0	0	0	0	35	0	0	0	0	0	0	0	0	0	0	0	0	0	0	0	64	0
n__root|d__Bacteria|p__Bacteroidota|c__Bacteroidia|o__Bacteroidales|f__Muribaculaceae|g__Muribaculaceae_NOV|s__Muribaculaceae_NOV MGBC128991	0	0	0	0	0	1	0	0	0	0	0	0	0	1	0	0	0	1	0	0	0	0	0	0	0	0	2	1	0	0	1	0	0	0	0	0	0	0	0	0	0	0	0	0	1	0	274	987	24
n__root|d__Bacteria|p__Bacteroidota|c__Bacteroidia|o__Bacteroidales|f__Muribaculaceae|g__Muribaculum|s__Muribaculum intestinale	0	0	0	0	0	0	0	0	0	0	0	0	0	0	0	0	0	0	0	0	0	0	0	0	0	0	0	0	0	0	0	0	0	0	0	0	0	0	0	0	0	0	0	0	9	0	0	1	1
n__root|d__Bacteria|p__Bacteroidota|c__Bacteroidia|o__Bacteroidales|f__Muribaculaceae|g__Muribaculum|s__Muribaculum sp002358615	0	0	0	0	0	0	0	0	0	0	0	0	0	0	0	0	0	0	0	0	0	0	0	0	0	0	0	0	0	0	0	0	0	0	0	0	0	0	0	0	0	0	0	0	0	0	0	279	0
n__root|d__Bacteria|p__Bacteroidota|c__Bacteroidia|o__Bacteroidales|f__Muribaculaceae|g__Muribaculum|s__Muribaculum sp002492595	0	0	0	0	0	0	0	0	0	0	0	0	0	0	0	0	0	0	0	0	0	0	0	0	0	0	0	0	0	0	0	0	0	0	0	0	0	0	0	0	0	0	0	0	0	0	0	6	0
n__root|d__Bacteria|p__Bacteroidota|c__Bacteroidia|o__Bacteroidales|f__Muribaculaceae|g__Paramuribaculum|s__Paramuribaculum MGBC108134	0	0	0	0	0	0	0	0	0	0	0	0	0	0	0	0	0	0	0	0	0	0	0	0	0	0	0	0	0	0	0	0	0	0	0	0	0	0	0	0	0	0	0	0	0	0	0	1	0
n__root|d__Bacteria|p__Bacteroidota|c__Bacteroidia|o__Bacteroidales|f__Muribaculaceae|g__Paramuribaculum|s__Paramuribaculum MGBC114255	0	0	0	0	0	0	0	0	0	0	0	0	0	0	0	0	0	0	0	0	0	0	0	0	0	0	0	0	0	0	0	0	0	0	0	0	0	0	0	0	0	0	0	0	0	0	0	59	0
n__root|d__Bacteria|p__Bacteroidota|c__Bacteroidia|o__Bacteroidales|f__Muribaculaceae|g__Paramuribaculum|s__Paramuribaculum intestinale	0	0	1	0	0	0	0	0	0	0	0	0	0	0	0	0	0	14	0	0	0	0	0	0	0	0	1	0	0	0	0	4	0	0	0	0	0	0	0	0	0	0	0	1	0	0	0	4	5
n__root|d__Bacteria|p__Bacteroidota|c__Bacteroidia|o__Bacteroidales|f__Muribaculaceae|g__Paramuribaculum|s__Paramuribaculum sp001689565	0	0	0	0	0	0	0	0	0	0	0	0	0	0	0	0	0	0	0	0	0	0	0	0	0	0	0	0	0	0	0	0	0	0	0	0	0	0	0	0	0	0	0	0	0	0	0	0	0
n__root|d__Bacteria|p__Bacteroidota|c__Bacteroidia|o__Bacteroidales|f__Muribaculaceae|g__Paramuribaculum|s__Paramuribaculum sp900553585	0	0	0	0	0	0	0	0	0	0	0	0	0	0	0	0	0	0	0	0	0	0	0	0	0	0	1	0	0	0	0	25	0	0	0	0	0	0	0	0	0	0	0	0	0	0	0	20	0
n__root|d__Bacteria|p__Bacteroidota|c__Bacteroidia|o__Bacteroidales|f__Muribaculaceae|g__UBA7173|s__UBA7173 MGBC128759	0	0	0	0	0	0	0	0	0	0	0	0	0	0	0	0	0	0	0	0	0	0	0	0	0	0	0	0	0	0	0	0	0	0	0	0	0	0	0	0	0	0	0	0	0	0	0	0	1
n__root|d__Bacteria|p__Bacteroidota|c__Bacteroidia|o__Bacteroidales|f__Muribaculaceae|g__UBA7173|s__UBA7173 MGBC152089	0	0	0	0	0	0	0	0	0	0	0	0	0	0	0	0	0	0	0	0	0	0	0	0	0	0	0	0	0	0	0	0	0	0	0	0	0	0	0	0	0	0	0	0	0	0	0	0	0
n__root|d__Bacteria|p__Bacteroidota|c__Bacteroidia|o__Bacteroidales|f__Muribaculaceae|g__UBA7173|s__UBA7173 sp001689485	0	0	0	0	2	0	0	0	1	0	0	0	0	0	0	0	0	0	0	1	1	0	0	0	0	0	11	0	0	0	1	0	0	4	1	2	0	0	0	0	0	0	0	2	0	0	0	37	48
n__root|d__Bacteria|p__Bacteroidota|c__Bacteroidia|o__Bacteroidales|f__Muribaculaceae|g__UBA7173|s__UBA7173 sp001689685	0	0	0	2	1	0	0	0	0	0	0	0	0	1	0	0	0	0	5	0	4	0	1	0	0	0	43	1	0	1	0	3	0	0	0	0	0	0	0	0	0	0	1	0	0	0	0	672	347
n__root|d__Bacteria|p__Bacteroidota|c__Bacteroidia|o__Bacteroidales|f__Muribaculaceae|g__UBA7173|s__UBA7173 sp002491305	0	0	0	0	0	0	0	0	0	0	0	0	0	0	0	0	0	0	0	0	0	0	0	0	0	0	4	0	0	0	0	0	0	0	0	0	0	0	0	0	0	0	0	0	0	0	0	10	41
n__root|d__Bacteria|p__Bacteroidota|c__Bacteroidia|o__Bacteroidales|f__Muribaculaceae|g__UBA7173|s__UBA7173 sp004102805	0	0	0	0	0	0	0	0	0	0	0	0	0	0	0	0	0	0	0	0	0	0	0	0	0	0	0	0	0	0	0	0	0	0	0	0	0	0	0	0	0	0	0	0	0	0	0	2	0
n__root|d__Bacteria|p__Bacteroidota|c__Bacteroidia|o__Bacteroidales|f__Rikenellaceae|g__Alistipes_A|s__Alistipes_A MGBC119114	0	0	0	0	0	0	0	0	0	0	0	0	0	0	0	0	0	0	0	0	0	0	0	0	0	0	0	0	0	0	0	0	0	0	0	0	0	0	0	0	0	0	0	0	0	0	0	2	22
n__root|d__Bacteria|p__Bacteroidota|c__Bacteroidia|o__Bacteroidales|f__Rikenellaceae|g__Alistipes|s__Alistipes MGBC104261	0	0	0	0	0	0	0	0	0	0	0	0	0	0	0	0	0	0	0	0	0	0	0	0	0	0	0	0	0	0	0	0	0	0	0	0	0	0	0	0	0	0	0	0	0	0	0	0	0
n__root|d__Bacteria|p__Bacteroidota|c__Bacteroidia|o__Bacteroidales|f__Rikenellaceae|g__Alistipes|s__Alistipes MGBC111863	0	0	0	0	0	0	0	0	0	0	0	0	0	0	0	0	0	0	0	0	0	0	0	0	0	0	0	0	0	0	0	0	0	0	0	0	0	0	0	0	0	0	0	0	0	0	0	0	3
n__root|d__Bacteria|p__Bacteroidota|c__Bacteroidia|o__Bacteroidales|f__Rikenellaceae|g__Alistipes|s__Alistipes finegoldii	0	0	0	0	0	0	0	1	0	0	0	0	0	0	0	0	0	0	0	0	0	0	0	0	0	0	2	0	0	0	0	0	0	0	0	0	0	0	0	0	0	0	0	0	1	0	0	21	66
n__root|d__Bacteria|p__Bacteroidota|c__Bacteroidia|o__Bacteroidales|f__Rikenellaceae|g__Alistipes|s__Alistipes sp002358415	0	0	0	0	0	0	0	0	0	0	0	0	0	0	0	0	0	0	0	0	0	0	0	0	0	0	0	0	0	0	0	0	0	0	0	0	0	0	0	0	0	0	0	0	0	0	0	0	1
n__root|d__Bacteria|p__Bacteroidota|c__Bacteroidia|o__Bacteroidales|f__Rikenellaceae|g__Alistipes|s__Alistipes sp002362235	0	0	0	0	0	0	0	0	0	0	0	0	0	0	0	0	0	0	0	0	0	0	0	0	0	0	0	0	0	0	0	0	0	0	0	0	0	0	0	0	0	0	0	0	0	0	0	0	0
n__root|d__Bacteria|p__Bacteroidota|c__Bacteroidia|o__Bacteroidales|f__Rikenellaceae|g__Alistipes|s__Alistipes sp002428825	0	0	0	0	0	0	0	0	0	0	0	0	0	0	0	0	0	0	0	0	0	0	0	0	0	0	0	0	0	0	0	0	0	0	0	0	0	0	0	0	0	0	0	0	0	0	0	0	1
n__root|d__Bacteria|p__Bacteroidota|c__Bacteroidia|o__Bacteroidales|f__Rikenellaceae|g__Rikenella|s__Rikenella MGBC105264	0	0	0	0	0	0	0	0	0	0	0	0	0	0	0	0	0	0	0	0	0	0	0	0	0	0	0	0	0	0	0	0	0	0	0	0	0	0	0	0	0	0	0	0	0	0	0	1	0
n__root|d__Bacteria|p__Bacteroidota|c__Bacteroidia|o__Bacteroidales|f__Tannerellaceae|g__Parabacteroides|s__Parabacteroides goldsteinii	0	0	1	11	0	0	0	0	0	0	0	0	0	0	0	0	0	0	0	0	25	0	0	0	0	0	1	0	32	0	25	25	1	0	0	0	0	0	0	1	33	0	0	0	0	0	0	79	3
n__root|d__Bacteria|p__Bacteroidota|c__Bacteroidia|o__Bacteroidales|f__UBA932|g__RC9|s__RC9 sp002298075	0	0	0	0	0	0	0	0	0	0	0	0	0	0	0	0	0	0	0	0	0	0	0	0	0	0	0	0	0	0	0	0	0	0	0	0	0	0	0	0	0	0	0	0	0	0	3	0	0
n__root|d__Bacteria|p__Campylobacterota|c__Campylobacteria|o__Campylobacterales|f__Helicobacteraceae|g__Helicobacter_C|s__Helicobacter_C typhlonius	0	0	0	0	0	0	0	0	0	0	0	0	0	0	0	0	0	0	0	0	0	0	0	0	0	0	0	0	0	0	0	0	0	0	0	0	0	0	0	0	0	0	0	0	0	0	0	1	0
n__root|d__Bacteria|p__Cyanobacteria|c__Vampirovibrionia|o__Gastranaerophilales|f__Gastranaerophilales_NOV|g__Gastranaerophilales_NOV|s__Gastranaerophilales_NOV MGBC142924	0	0	0	0	0	0	0	0	0	0	0	0	0	0	0	0	0	0	0	1	0	0	0	0	0	0	0	0	0	0	0	0	0	0	0	0	0	0	0	0	0	0	0	0	0	0	0	0	1
n__root|d__Bacteria|p__Deferribacterota|c__Deferribacteres|o__Deferribacterales|f__Mucispirillaceae|g__Mucispirillum|s__Mucispirillum schaedleri	0	0	0	0	0	0	0	0	0	0	0	0	0	0	0	0	0	0	0	0	0	0	0	0	0	0	0	0	0	0	0	0	0	0	0	0	0	1	0	0	0	0	0	0	0	0	0	53	1
n__root|d__Bacteria|p__Desulfobacterota|c__Desulfovibrionia|o__Desulfovibrionales|f__Desulfovibrionaceae|g__Bilophila|s__Bilophila MGBC136875	0	0	0	0	0	0	0	0	0	0	0	0	0	0	0	0	0	0	0	0	0	0	0	0	0	0	0	0	0	0	0	0	0	0	0	0	0	0	0	0	0	0	0	0	0	0	0	0	0
n__root|d__Bacteria|p__Desulfobacterota|c__Desulfovibrionia|o__Desulfovibrionales|f__Desulfovibrionaceae|g__Bilophila|s__Bilophila MGBC136929	0	0	0	0	0	0	0	0	0	0	0	0	0	0	0	0	0	0	0	0	0	0	0	0	0	0	1	0	0	0	0	0	0	0	0	0	0	0	0	0	0	0	0	0	0	0	0	4	0
n__root|d__Bacteria|p__Desulfobacterota|c__Desulfovibrionia|o__Desulfovibrionales|f__Desulfovibrionaceae|g__Desulfovibrio|s__Desulfovibrio MGBC000161	0	0	0	0	0	0	0	0	0	0	0	0	0	0	0	0	0	0	0	0	0	0	0	0	0	0	0	0	0	0	0	0	0	0	0	0	0	0	0	0	0	0	0	0	0	0	0	0	1
n__root|d__Bacteria|p__Desulfobacterota|c__Desulfovibrionia|o__Desulfovibrionales|f__Desulfovibrionaceae|g__Desulfovibrio|s__Desulfovibrio MGBC129232	0	0	0	0	0	0	0	0	1	0	0	0	0	0	0	0	0	0	0	0	0	0	0	0	0	0	10	3	1	0	0	9	1	1	0	0	0	0	0	0	0	0	0	1	0	0	161	657	82
n__root|d__Bacteria|p__Desulfobacterota|c__Desulfovibrionia|o__Desulfovibrionales|f__Desulfovibrionaceae|g__Desulfovibrio|s__Desulfovibrio MGBC159935	0	0	0	0	0	0	0	0	0	0	0	0	0	0	0	0	0	0	0	0	0	0	0	0	0	0	0	0	0	0	0	0	0	0	0	0	0	0	0	0	0	0	0	0	0	0	0	0	1
n__root|d__Bacteria|p__Desulfobacterota|c__Desulfovibrionia|o__Desulfovibrionales|f__Desulfovibrionaceae|g__Mailhella|s__Mailhella MGBC107932	12	0	0	0	0	0	0	0	0	0	0	0	6	0	0	0	0	0	0	1	0	0	0	0	0	0	42	11	0	0	0	0	0	0	0	0	0	0	0	20	0	0	0	27	0	0	46	113	64
n__root|d__Bacteria|p__Desulfobacterota|c__Desulfovibrionia|o__Desulfovibrionales|f__Desulfovibrionaceae|g__Mailhella|s__Mailhella sp003512875	0	0	0	0	0	0	0	0	0	0	0	0	0	0	0	0	0	0	0	0	0	0	0	0	0	0	0	0	0	0	0	0	0	0	0	0	0	0	0	0	0	0	0	0	0	0	0	0	0
n__root|d__Bacteria|p__Elusimicrobiota|c__Elusimicrobia|o__Elusimicrobiales|f__Elusimicrobiaceae|g__UBA1436|s__UBA1436 MGBC103454	0	0	0	0	0	0	0	0	0	0	0	0	0	0	0	0	0	0	0	0	0	0	0	0	0	0	0	0	0	0	0	0	0	0	0	0	0	0	0	0	0	0	0	0	0	0	0	0	15
n__root|d__Bacteria|p__Firmicutes_A|c__Clostridia_A|o__Christensenellales|f__Borkfalkiaceae|g__Borkfalkiaceae_NOV|s__Borkfalkiaceae_NOV MGBC107413	0	0	0	0	0	0	0	0	0	0	0	0	0	0	0	0	0	0	0	0	0	0	0	0	0	0	0	0	0	0	0	0	0	0	0	0	0	0	0	0	0	0	0	0	0	0	0	0	5
n__root|d__Bacteria|p__Firmicutes_A|c__Clostridia_A|o__Christensenellales|f__Borkfalkiaceae|g__Borkfalkiaceae_NOV|s__Borkfalkiaceae_NOV MGBC135946	0	0	0	0	0	0	0	0	0	0	0	0	0	0	0	0	0	0	0	0	0	0	0	0	0	0	0	0	0	0	0	0	0	0	0	0	0	0	0	0	0	0	0	0	0	0	0	0	0
n__root|d__Bacteria|p__Firmicutes_A|c__Clostridia_A|o__Christensenellales|f__Borkfalkiaceae|g__Borkfalkiaceae_NOV|s__Borkfalkiaceae_NOV MGBC157066	0	0	0	0	0	0	0	0	0	0	0	0	0	0	0	0	0	0	0	0	0	0	0	0	0	0	0	0	0	0	0	0	0	0	0	0	0	0	0	0	0	0	0	0	0	0	0	0	0
n__root|d__Bacteria|p__Firmicutes_A|c__Clostridia_A|o__Christensenellales|f__Borkfalkiaceae|g__UBA11940|s__UBA11940 MGBC104819	0	0	0	0	0	0	0	0	0	0	0	0	0	0	0	0	0	1	0	1	1	0	0	0	0	0	0	0	0	0	0	0	0	0	0	0	0	0	0	0	0	0	0	0	0	0	0	21	15
n__root|d__Bacteria|p__Firmicutes_A|c__Clostridia_A|o__Christensenellales|f__Borkfalkiaceae|g__UBA11940|s__UBA11940 MGBC114492	0	0	0	0	0	0	0	0	0	0	0	0	0	0	0	0	0	0	0	0	0	0	0	0	0	0	0	0	0	0	0	0	0	0	0	0	0	0	0	0	0	0	0	0	0	0	0	0	0
n__root|d__Bacteria|p__Firmicutes_A|c__Clostridia_A|o__Christensenellales|f__Borkfalkiaceae|g__UBA11940|s__UBA11940 MGBC134176	0	0	0	0	0	0	0	0	0	0	0	0	0	0	0	0	0	0	0	0	0	0	0	0	0	0	0	0	0	0	0	0	0	0	0	0	0	0	0	0	0	0	0	0	0	0	0	0	1
n__root|d__Bacteria|p__Firmicutes_A|c__Clostridia_A|o__Christensenellales|f__Borkfalkiaceae|g__UBA11940|s__UBA11940 MGBC162018	0	0	0	0	0	0	0	0	0	0	0	0	0	0	0	0	0	0	0	0	0	0	0	0	0	0	0	0	0	0	0	0	0	0	0	0	0	0	0	0	0	0	0	0	0	0	0	0	11
n__root|d__Bacteria|p__Firmicutes_A|c__Clostridia_A|o__Christensenellales|f__Borkfalkiaceae|g__UBA11940|s__UBA11940 sp003979335	0	0	0	0	0	0	0	0	0	0	0	0	0	0	0	0	0	0	0	0	0	0	0	0	0	0	0	0	0	0	0	0	0	0	0	0	0	0	0	0	0	0	0	0	0	0	0	0	1
n__root|d__Bacteria|p__Firmicutes_A|c__Clostridia_A|o__Christensenellales|f__Borkfalkiaceae|g__UMGS1004|s__UMGS1004 MGBC130616	0	0	0	0	0	0	0	0	0	0	0	0	0	0	0	0	0	0	0	0	0	0	0	0	0	0	0	0	0	0	0	0	0	0	0	0	0	0	0	0	0	0	0	0	0	0	0	0	0
n__root|d__Bacteria|p__Firmicutes_A|c__Clostridia_A|o__Christensenellales|f__Borkfalkiaceae|g__UMGS1004|s__UMGS1004 MGBC162943	0	0	0	0	0	0	0	0	0	0	0	0	0	0	0	0	0	0	0	0	0	0	0	0	0	0	0	0	0	0	0	0	0	0	0	0	0	0	0	0	0	0	0	0	0	0	0	0	8
n__root|d__Bacteria|p__Firmicutes_A|c__Clostridia_A|o__Christensenellales|f__CAG-314|g__CAG-1435|s__CAG-1435 MGBC153675	0	0	0	0	0	0	0	0	0	0	0	0	0	0	0	0	0	0	0	0	0	0	0	0	0	0	0	0	0	0	0	0	0	0	0	0	0	0	0	0	0	0	0	0	0	0	2	0	0
n__root|d__Bacteria|p__Firmicutes_A|c__Clostridia_A|o__Christensenellales|f__CAG-552|g__CAG-552_NOV|s__CAG-552_NOV MGBC113161	0	0	0	0	0	0	0	0	0	0	0	0	0	0	0	0	0	0	0	0	0	0	0	0	0	0	0	0	0	0	0	0	0	0	0	0	0	0	0	0	0	0	0	0	0	0	0	0	1
n__root|d__Bacteria|p__Firmicutes_A|c__Clostridia_A|o__Christensenellales|f__CAG-552|g__CAG-552_NOV|s__CAG-552_NOV MGBC159744	0	0	0	0	0	0	0	0	0	0	0	0	0	0	0	0	0	0	0	0	0	0	0	0	0	0	0	0	0	0	0	0	0	0	0	0	0	0	0	0	0	0	0	0	0	0	0	0	1
n__root|d__Bacteria|p__Firmicutes_A|c__Clostridia_A|o__Christensenellales|f__CAG-552|g__CAG-552_NOV|s__CAG-552_NOV MGBC162876	0	0	0	0	0	0	0	0	0	0	0	0	0	0	0	0	0	0	0	0	0	0	0	0	0	0	0	0	0	0	0	0	2	0	0	0	0	0	0	0	0	0	0	0	0	0	0	0	10
n__root|d__Bacteria|p__Firmicutes_A|c__Clostridia_A|o__Christensenellales|f__Christensenellaceae|g__QANA01|s__QANA01 MGBC163952	0	0	0	0	0	0	0	0	0	0	0	0	0	0	0	0	0	0	0	0	0	0	0	0	0	0	0	0	0	0	0	0	0	0	0	0	0	0	0	0	0	0	0	0	0	0	0	47	5
n__root|d__Bacteria|p__Firmicutes_A|c__Clostridia_A|o__Christensenellales|f__UBA3700|g__UBA3700_NOV|s__UBA3700_NOV MGBC105053	0	0	0	0	0	0	0	0	0	0	0	0	0	0	0	0	58	0	0	0	0	0	0	0	0	0	0	0	0	0	0	0	0	0	0	0	0	0	0	0	0	0	0	0	0	0	0	0	0
n__root|d__Bacteria|p__Firmicutes_A|c__Clostridia_A|o__Christensenellales|f__UBA3700|g__UBA3700_NOV|s__UBA3700_NOV MGBC118395	0	0	0	0	0	0	0	0	0	0	0	0	0	0	0	0	0	0	0	0	0	0	0	0	0	0	0	0	0	0	0	0	0	0	0	0	0	0	0	0	0	0	1	0	0	0	0	0	0
n__root|d__Bacteria|p__Firmicutes_A|c__Clostridia_A|o__Christensenellales|f__UBA3700|g__UBA3700|s__UBA3700 MGBC114095	0	0	0	0	0	0	0	0	0	0	0	0	0	0	0	0	0	0	0	0	0	0	0	0	0	0	1	0	0	0	6	0	0	0	0	0	0	0	0	0	0	0	0	0	0	0	0	0	0
n__root|d__Bacteria|p__Firmicutes_A|c__Clostridia|o__Lachnospirales|f__Anaerotignaceae|g__Anaerotignum|s__Anaerotignum MGBC136833	0	0	0	0	0	0	0	0	0	0	0	0	0	0	0	0	0	37	0	0	0	0	1	0	0	0	0	0	0	0	0	0	0	0	0	0	0	0	0	0	0	1	0	0	0	43	0	9	14
n__root|d__Bacteria|p__Firmicutes_A|c__Clostridia|o__Lachnospirales|f__Lachnospiraceae|g__14-2|s__14-2 MGBC000118	0	0	0	0	0	0	0	0	0	0	0	0	0	0	0	0	0	0	0	0	0	0	0	0	0	0	1	0	0	0	0	0	0	0	0	0	0	0	0	0	0	0	0	0	0	0	0	0	3
n__root|d__Bacteria|p__Firmicutes_A|c__Clostridia|o__Lachnospirales|f__Lachnospiraceae|g__14-2|s__14-2 MGBC000170	0	0	0	0	0	0	0	0	2	1	0	0	0	0	0	0	0	0	2	1	0	0	3	0	0	1	58	71	1	0	2	2	8	0	3	0	0	0	1	0	27	0	131	0	0	0	0	31	9
n__root|d__Bacteria|p__Firmicutes_A|c__Clostridia|o__Lachnospirales|f__Lachnospiraceae|g__14-2|s__14-2 MGBC000495	0	0	0	0	0	0	0	0	0	0	0	0	0	0	0	0	0	0	0	0	0	0	0	0	0	0	0	0	0	0	0	0	0	0	0	0	0	0	0	0	0	0	0	0	0	0	0	0	0
n__root|d__Bacteria|p__Firmicutes_A|c__Clostridia|o__Lachnospirales|f__Lachnospiraceae|g__14-2|s__14-2 MGBC101638	0	0	0	0	0	0	0	0	0	0	0	0	0	0	0	0	0	0	0	0	0	0	0	0	0	0	0	0	0	0	0	0	0	0	0	0	0	0	0	0	0	0	0	0	0	0	0	40	0
n__root|d__Bacteria|p__Firmicutes_A|c__Clostridia|o__Lachnospirales|f__Lachnospiraceae|g__14-2|s__14-2 MGBC104031	0	0	0	0	0	0	0	0	0	0	0	0	0	0	0	0	0	0	0	0	0	0	0	0	0	0	1	0	0	0	0	1	0	0	2	0	0	0	0	0	0	0	0	0	0	0	0	17	3
n__root|d__Bacteria|p__Firmicutes_A|c__Clostridia|o__Lachnospirales|f__Lachnospiraceae|g__14-2|s__14-2 MGBC122324	0	0	0	0	0	0	0	0	0	0	0	0	0	0	0	0	0	0	0	0	0	0	0	0	0	0	0	0	0	0	0	0	0	0	0	0	0	0	0	0	0	0	0	0	0	0	0	0	0
n__root|d__Bacteria|p__Firmicutes_A|c__Clostridia|o__Lachnospirales|f__Lachnospiraceae|g__14-2|s__14-2 MGBC164316	0	0	0	0	0	0	0	0	0	0	0	0	0	0	0	0	0	0	0	0	0	0	0	0	0	0	0	0	0	0	0	0	1	0	0	0	0	0	0	0	0	0	0	0	0	0	0	0	0
n__root|d__Bacteria|p__Firmicutes_A|c__Clostridia|o__Lachnospirales|f__Lachnospiraceae|g__14-2|s__14-2 MGBC167004	0	0	0	0	0	0	0	0	0	0	0	0	0	0	0	0	0	1	0	0	0	0	0	0	0	0	0	0	0	0	0	0	0	0	0	0	0	0	0	0	0	0	0	0	0	0	0	0	0
n__root|d__Bacteria|p__Firmicutes_A|c__Clostridia|o__Lachnospirales|f__Lachnospiraceae|g__14-2|s__14-2 sp000403315	0	0	0	0	0	0	0	0	0	0	0	0	0	0	0	0	0	0	0	0	0	0	0	0	0	0	0	0	0	0	2	0	0	0	0	0	0	0	0	1	0	0	0	0	0	0	0	0	0
n__root|d__Bacteria|p__Firmicutes_A|c__Clostridia|o__Lachnospirales|f__Lachnospiraceae|g__14-2|s__14-2 sp000403845	0	0	0	0	0	0	0	0	0	0	0	0	0	0	0	0	1	0	0	0	0	0	0	0	0	0	0	0	0	0	0	0	0	0	0	0	0	0	0	0	0	0	0	0	0	0	0	8	1
n__root|d__Bacteria|p__Firmicutes_A|c__Clostridia|o__Lachnospirales|f__Lachnospiraceae|g__14-2|s__14-2 sp004793545	0	0	0	0	0	0	0	0	0	0	0	0	0	0	0	0	0	0	0	0	0	0	0	0	0	0	0	0	0	0	0	0	0	0	0	0	0	0	0	0	0	0	0	0	0	0	0	0	1
n__root|d__Bacteria|p__Firmicutes_A|c__Clostridia|o__Lachnospirales|f__Lachnospiraceae|g__1XD42-69|s__1XD42-69 MGBC117378	0	0	0	0	0	0	0	0	0	0	0	0	0	0	0	0	8	0	0	0	0	0	0	0	0	0	0	0	0	27	0	1	0	1	0	19	0	0	0	0	0	0	0	0	0	0	0	1	7
n__root|d__Bacteria|p__Firmicutes_A|c__Clostridia|o__Lachnospirales|f__Lachnospiraceae|g__1XD42-69|s__1XD42-69 MGBC128780	0	0	0	0	0	0	0	0	0	57	0	0	0	0	0	0	0	2	0	4	3	1	0	0	0	2	2	0	1	0	0	3	0	0	0	0	0	1	0	0	0	0	2	1	0	177	0	565	11
n__root|d__Bacteria|p__Firmicutes_A|c__Clostridia|o__Lachnospirales|f__Lachnospiraceae|g__1XD42-69|s__1XD42-69 MGBC129998	0	0	0	0	0	0	0	0	0	0	0	0	0	0	0	0	0	0	1	1	1	0	0	0	0	0	0	1	0	0	56	49	1	0	0	0	0	0	0	0	0	0	45	1	0	0	0	41	5
n__root|d__Bacteria|p__Firmicutes_A|c__Clostridia|o__Lachnospirales|f__Lachnospiraceae|g__1XD42-69|s__1XD42-69 MGBC163558	0	0	0	0	0	0	0	0	0	0	0	0	0	0	0	0	0	0	0	0	0	0	0	0	0	0	0	0	0	0	0	0	0	0	0	0	0	0	0	0	0	0	0	0	0	0	0	0	7
n__root|d__Bacteria|p__Firmicutes_A|c__Clostridia|o__Lachnospirales|f__Lachnospiraceae|g__1XD8-76|s__1XD8-76 MGBC108016	0	0	0	0	0	0	0	0	0	0	0	0	0	0	0	0	0	0	0	0	0	0	0	0	0	0	0	0	0	0	0	0	0	0	0	0	1	0	0	0	0	0	0	0	0	0	0	30	1
n__root|d__Bacteria|p__Firmicutes_A|c__Clostridia|o__Lachnospirales|f__Lachnospiraceae|g__1XD8-76|s__1XD8-76 MGBC135302	0	0	0	0	0	0	0	0	0	0	0	0	0	0	0	0	0	0	0	0	0	0	0	0	0	0	0	0	0	0	0	3	0	0	0	0	0	0	0	0	0	0	0	0	0	0	0	0	0
n__root|d__Bacteria|p__Firmicutes_A|c__Clostridia|o__Lachnospirales|f__Lachnospiraceae|g__1XD8-76|s__1XD8-76 sp003611955	0	0	0	0	0	0	0	0	0	0	0	0	0	0	0	0	0	0	0	0	0	0	0	0	0	0	0	0	0	0	0	0	0	0	0	0	0	0	0	0	0	0	0	0	0	0	0	1	0
n__root|d__Bacteria|p__Firmicutes_A|c__Clostridia|o__Lachnospirales|f__Lachnospiraceae|g__AF33-28|s__AF33-28 MGBC164422	0	0	0	0	0	0	0	0	0	0	0	0	0	0	0	0	0	0	0	0	0	0	0	0	0	0	0	0	0	0	0	1	0	0	0	0	0	0	0	0	0	0	0	0	0	0	0	3	1
n__root|d__Bacteria|p__Firmicutes_A|c__Clostridia|o__Lachnospirales|f__Lachnospiraceae|g__Acetatifactor|s__Acetatifactor MGBC000219	0	0	0	0	0	0	0	0	0	0	0	0	0	0	0	0	0	0	0	0	0	0	0	0	0	0	26	0	0	0	0	0	0	0	0	0	0	0	0	0	0	0	0	0	0	0	0	1	1
n__root|d__Bacteria|p__Firmicutes_A|c__Clostridia|o__Lachnospirales|f__Lachnospiraceae|g__Acetatifactor|s__Acetatifactor MGBC100310	0	0	0	0	0	0	0	0	0	0	0	0	0	0	0	0	0	0	0	0	0	0	0	0	0	0	0	0	0	0	0	0	0	0	0	0	0	0	0	0	0	0	0	0	0	0	0	0	0
n__root|d__Bacteria|p__Firmicutes_A|c__Clostridia|o__Lachnospirales|f__Lachnospiraceae|g__Acetatifactor|s__Acetatifactor MGBC105242	0	0	0	0	0	0	0	0	0	0	0	0	0	0	0	0	0	0	0	0	0	0	0	0	0	0	0	0	0	0	0	1	0	0	0	0	0	0	0	0	0	0	0	0	0	0	0	0	0
n__root|d__Bacteria|p__Firmicutes_A|c__Clostridia|o__Lachnospirales|f__Lachnospiraceae|g__Acetatifactor|s__Acetatifactor MGBC107450	0	0	0	0	0	0	0	0	0	0	0	0	0	0	0	0	0	0	0	0	0	0	0	0	0	0	0	0	0	0	0	0	0	0	0	0	0	0	0	0	0	0	0	0	0	0	0	0	2
n__root|d__Bacteria|p__Firmicutes_A|c__Clostridia|o__Lachnospirales|f__Lachnospiraceae|g__Acetatifactor|s__Acetatifactor MGBC108232	0	0	0	0	0	0	0	0	0	0	0	0	0	0	0	0	0	0	0	0	0	0	0	0	0	0	1	0	0	0	0	0	1	0	0	0	0	0	0	0	0	0	0	0	0	0	0	8	0
n__root|d__Bacteria|p__Firmicutes_A|c__Clostridia|o__Lachnospirales|f__Lachnospiraceae|g__Acetatifactor|s__Acetatifactor MGBC113998	0	0	0	0	0	0	0	0	1	0	0	0	0	0	0	0	0	0	0	0	0	0	1	0	0	0	7	0	0	0	0	0	3	0	0	0	0	0	0	0	0	0	0	0	0	0	0	66	4
n__root|d__Bacteria|p__Firmicutes_A|c__Clostridia|o__Lachnospirales|f__Lachnospiraceae|g__Acetatifactor|s__Acetatifactor MGBC117628	0	0	0	0	0	0	0	0	0	0	0	0	0	0	0	0	0	0	0	0	0	0	0	0	0	0	1	0	0	0	0	6	0	0	0	0	0	0	0	0	0	0	7	0	0	0	0	1	2
n__root|d__Bacteria|p__Firmicutes_A|c__Clostridia|o__Lachnospirales|f__Lachnospiraceae|g__Acetatifactor|s__Acetatifactor MGBC118768	0	0	0	0	0	0	0	0	0	0	0	0	0	0	0	0	0	0	0	0	0	0	0	0	0	0	0	0	0	0	0	0	0	0	0	0	0	0	0	0	0	0	0	0	0	0	0	23	1
n__root|d__Bacteria|p__Firmicutes_A|c__Clostridia|o__Lachnospirales|f__Lachnospiraceae|g__Acetatifactor|s__Acetatifactor MGBC122974	0	0	0	0	0	0	0	0	0	0	0	0	0	0	0	0	0	0	0	0	0	0	0	0	0	0	0	0	0	0	0	0	0	0	0	0	0	0	0	0	0	0	0	0	0	0	0	4	0
n__root|d__Bacteria|p__Firmicutes_A|c__Clostridia|o__Lachnospirales|f__Lachnospiraceae|g__Acetatifactor|s__Acetatifactor MGBC129547	0	0	0	0	0	0	0	0	0	0	0	0	0	0	0	0	0	0	0	0	0	0	0	0	0	0	19	0	0	0	0	0	0	0	0	0	0	0	0	0	0	0	5	5	0	0	0	17	9
n__root|d__Bacteria|p__Firmicutes_A|c__Clostridia|o__Lachnospirales|f__Lachnospiraceae|g__Acetatifactor|s__Acetatifactor MGBC129690	0	0	0	0	0	0	0	0	0	0	0	0	0	0	0	0	0	0	0	0	0	0	0	0	0	0	2	0	0	0	0	0	0	0	0	0	0	0	0	0	0	0	0	0	0	0	0	1	0
n__root|d__Bacteria|p__Firmicutes_A|c__Clostridia|o__Lachnospirales|f__Lachnospiraceae|g__Acetatifactor|s__Acetatifactor MGBC130773	0	0	0	0	0	0	0	0	0	0	0	0	0	0	0	0	0	0	0	0	0	0	0	0	0	0	17	0	3	0	0	1	0	0	0	0	0	0	0	0	0	0	0	0	0	0	0	49	14
n__root|d__Bacteria|p__Firmicutes_A|c__Clostridia|o__Lachnospirales|f__Lachnospiraceae|g__Acetatifactor|s__Acetatifactor MGBC130908	0	0	0	0	0	0	0	0	0	0	0	0	0	0	0	0	0	0	0	0	0	0	0	0	0	1	172	0	0	0	0	0	0	0	1	0	0	0	0	1	0	0	1	0	0	0	0	624	295
n__root|d__Bacteria|p__Firmicutes_A|c__Clostridia|o__Lachnospirales|f__Lachnospiraceae|g__Acetatifactor|s__Acetatifactor MGBC146413	0	0	0	0	0	0	0	0	0	0	0	0	0	0	0	0	0	0	0	0	0	0	0	0	0	0	0	0	0	0	0	0	0	0	0	0	0	0	0	0	0	0	0	0	0	0	0	0	0
n__root|d__Bacteria|p__Firmicutes_A|c__Clostridia|o__Lachnospirales|f__Lachnospiraceae|g__Acetatifactor|s__Acetatifactor MGBC147959	0	0	0	0	0	0	0	0	0	0	0	0	0	0	0	0	0	0	0	0	0	0	0	0	0	0	0	0	0	0	0	0	0	0	0	0	0	0	0	0	0	0	0	0	0	0	0	0	0
n__root|d__Bacteria|p__Firmicutes_A|c__Clostridia|o__Lachnospirales|f__Lachnospiraceae|g__Acetatifactor|s__Acetatifactor MGBC159247	0	0	0	0	0	0	0	0	0	0	0	0	0	0	0	0	0	0	0	0	0	0	0	0	0	0	0	0	0	0	0	0	0	0	0	0	0	0	0	0	0	0	0	0	0	0	0	1	33
n__root|d__Bacteria|p__Firmicutes_A|c__Clostridia|o__Lachnospirales|f__Lachnospiraceae|g__Acetatifactor|s__Acetatifactor MGBC162151	0	0	0	0	0	0	0	0	0	0	0	0	0	0	0	0	0	0	0	0	0	0	0	0	0	0	0	0	0	0	0	0	0	0	0	0	0	0	0	0	0	0	0	0	0	0	0	0	0
n__root|d__Bacteria|p__Firmicutes_A|c__Clostridia|o__Lachnospirales|f__Lachnospiraceae|g__Acetatifactor|s__Acetatifactor MGBC165149	0	0	0	0	0	0	0	0	0	0	0	0	0	0	0	0	0	0	0	0	0	0	0	0	0	0	0	0	0	0	0	0	0	0	0	0	0	0	0	0	0	0	0	1	0	0	0	1	1
n__root|d__Bacteria|p__Firmicutes_A|c__Clostridia|o__Lachnospirales|f__Lachnospiraceae|g__Acetatifactor|s__Acetatifactor muris	0	0	0	0	0	0	0	0	0	0	0	0	0	0	0	0	0	0	0	0	0	0	0	0	0	0	0	0	0	0	0	1	0	0	0	0	0	0	0	0	0	0	0	0	0	0	0	0	0
n__root|d__Bacteria|p__Firmicutes_A|c__Clostridia|o__Lachnospirales|f__Lachnospiraceae|g__Acetatifactor|s__Acetatifactor sp003612485	0	0	0	0	0	0	0	0	0	0	0	0	0	0	0	0	0	0	0	0	0	0	0	0	0	5	0	0	3	0	0	0	0	0	0	5	0	0	2	0	0	0	0	0	0	0	0	10	3
n__root|d__Bacteria|p__Firmicutes_A|c__Clostridia|o__Lachnospirales|f__Lachnospiraceae|g__An181|s__An181 MGBC129736	0	0	0	0	0	0	0	0	0	0	0	0	0	0	0	0	0	0	0	0	0	0	0	0	0	0	0	0	0	0	0	0	0	0	0	0	0	0	0	0	0	0	0	0	0	0	0	0	0
n__root|d__Bacteria|p__Firmicutes_A|c__Clostridia|o__Lachnospirales|f__Lachnospiraceae|g__Blautia|s__Blautia coccoides_A	0	0	0	0	0	0	0	0	0	0	0	0	0	0	0	0	0	0	0	0	0	0	0	0	0	0	0	0	0	0	0	0	0	0	0	0	0	0	0	0	0	0	0	0	0	0	0	0	0
n__root|d__Bacteria|p__Firmicutes_A|c__Clostridia|o__Lachnospirales|f__Lachnospiraceae|g__CAG-510|s__CAG-510 sp003979355	0	0	0	0	0	0	0	0	0	0	0	0	0	0	0	0	1	0	0	0	0	0	0	0	0	0	0	0	0	0	0	0	0	0	0	0	0	0	0	0	0	0	0	0	0	0	0	2	0
n__root|d__Bacteria|p__Firmicutes_A|c__Clostridia|o__Lachnospirales|f__Lachnospiraceae|g__CAG-590|s__CAG-590 MGBC129221	0	0	0	0	0	0	0	0	0	0	0	0	0	0	0	0	20	0	0	0	0	0	1	0	0	0	0	0	0	0	0	0	0	0	0	0	0	0	0	0	0	0	0	0	0	0	0	0	0
n__root|d__Bacteria|p__Firmicutes_A|c__Clostridia|o__Lachnospirales|f__Lachnospiraceae|g__CAG-603|s__CAG-603 MGBC121271	0	0	0	0	0	0	0	0	0	0	0	0	0	0	0	0	0	0	0	0	0	0	0	0	0	0	2	0	1	0	0	0	0	0	0	0	0	0	0	0	0	0	0	0	0	0	0	0	1
n__root|d__Bacteria|p__Firmicutes_A|c__Clostridia|o__Lachnospirales|f__Lachnospiraceae|g__CAG-81|s__CAG-81 MGBC000176	0	0	0	0	0	0	0	0	0	0	0	0	0	0	0	0	0	0	0	0	0	0	0	0	0	0	0	0	0	0	0	0	0	0	0	0	0	0	0	0	0	0	0	0	0	0	0	1	0
n__root|d__Bacteria|p__Firmicutes_A|c__Clostridia|o__Lachnospirales|f__Lachnospiraceae|g__CAG-81|s__CAG-81 MGBC118027	0	0	0	0	0	0	0	0	0	0	0	0	0	0	0	0	0	0	0	0	0	0	0	0	0	0	1	0	0	0	0	0	5	0	0	0	0	0	0	0	0	0	0	0	0	0	0	23	1
n__root|d__Bacteria|p__Firmicutes_A|c__Clostridia|o__Lachnospirales|f__Lachnospiraceae|g__CAG-81|s__CAG-81 MGBC131109	0	0	0	0	0	0	0	0	0	0	0	0	0	0	0	0	0	0	0	0	0	0	0	0	0	0	0	0	0	0	0	1	0	0	0	0	0	0	0	0	0	0	0	2	0	0	0	0	0
n__root|d__Bacteria|p__Firmicutes_A|c__Clostridia|o__Lachnospirales|f__Lachnospiraceae|g__CAG-95|s__CAG-95 MGBC105120	0	0	0	0	0	0	0	0	0	0	0	0	0	0	0	0	0	0	0	0	0	0	0	0	0	0	0	0	0	0	0	0	0	0	0	0	0	0	0	0	0	0	1	0	0	0	0	0	0
n__root|d__Bacteria|p__Firmicutes_A|c__Clostridia|o__Lachnospirales|f__Lachnospiraceae|g__CAG-95|s__CAG-95 MGBC105224	0	0	5	0	0	0	0	0	0	0	0	0	0	0	0	0	0	0	0	0	0	0	0	0	0	19	1	0	0	0	0	0	0	0	0	0	0	0	0	0	0	0	0	0	0	0	0	5	3
n__root|d__Bacteria|p__Firmicutes_A|c__Clostridia|o__Lachnospirales|f__Lachnospiraceae|g__CAG-95|s__CAG-95 MGBC108766	0	0	0	0	0	0	0	0	0	0	0	0	0	0	0	0	0	0	0	0	0	0	0	0	0	0	0	0	0	0	0	0	2	0	0	0	0	0	0	0	0	0	0	0	0	0	0	10	1
n__root|d__Bacteria|p__Firmicutes_A|c__Clostridia|o__Lachnospirales|f__Lachnospiraceae|g__CAG-95|s__CAG-95 MGBC114603	0	0	0	0	0	0	0	0	0	0	0	0	0	0	0	0	1	0	0	0	0	0	0	0	0	0	1	0	0	0	0	0	1	0	0	0	0	0	5	0	0	0	0	0	0	0	0	7	0
n__root|d__Bacteria|p__Firmicutes_A|c__Clostridia|o__Lachnospirales|f__Lachnospiraceae|g__CAG-95|s__CAG-95 MGBC140131	0	0	0	0	0	0	0	0	0	0	0	0	0	0	0	0	0	0	0	0	0	0	0	0	0	0	0	0	0	0	0	0	0	0	0	0	0	0	0	0	0	0	0	0	0	0	0	1	0
n__root|d__Bacteria|p__Firmicutes_A|c__Clostridia|o__Lachnospirales|f__Lachnospiraceae|g__CAG-95|s__CAG-95 MGBC161056	0	0	0	0	0	0	0	0	0	0	0	0	0	0	0	0	0	0	0	0	0	0	0	0	0	0	0	0	0	0	0	0	0	1	0	0	0	0	0	0	0	0	0	0	0	0	0	1	1
n__root|d__Bacteria|p__Firmicutes_A|c__Clostridia|o__Lachnospirales|f__Lachnospiraceae|g__CAG-95|s__CAG-95 sp000403495	0	0	0	0	0	0	0	0	0	0	0	0	0	0	0	0	0	0	0	1	1	0	0	0	0	1	0	0	0	0	0	0	0	0	0	2	0	0	0	0	0	0	0	0	0	0	0	0	0
n__root|d__Bacteria|p__Firmicutes_A|c__Clostridia|o__Lachnospirales|f__Lachnospiraceae|g__CAG-95|s__CAG-95 sp003612395	0	0	0	0	0	0	0	0	0	0	0	0	0	0	0	0	0	0	0	0	0	0	0	0	0	0	9	0	0	0	0	0	0	0	0	0	0	0	0	0	0	0	0	0	0	1	0	0	1
n__root|d__Bacteria|p__Firmicutes_A|c__Clostridia|o__Lachnospirales|f__Lachnospiraceae|g__COE1|s__COE1 MGBC111351	0	0	0	0	0	0	0	0	0	0	0	0	0	0	0	0	0	0	0	0	0	0	0	0	0	0	1	0	0	0	0	0	0	0	0	0	0	0	0	0	0	0	0	0	0	0	0	1	1
n__root|d__Bacteria|p__Firmicutes_A|c__Clostridia|o__Lachnospirales|f__Lachnospiraceae|g__COE1|s__COE1 MGBC113610	0	0	0	0	0	0	0	0	0	0	0	0	0	0	0	0	0	0	0	0	0	0	0	0	0	0	0	0	0	0	0	2	0	0	0	0	0	0	0	0	0	0	0	0	0	0	0	0	0
n__root|d__Bacteria|p__Firmicutes_A|c__Clostridia|o__Lachnospirales|f__Lachnospiraceae|g__COE1|s__COE1 MGBC115396	0	0	0	0	0	0	0	0	0	0	0	0	0	0	0	0	0	0	0	0	0	0	0	0	0	0	0	0	0	0	0	0	0	0	0	0	0	0	0	0	0	0	0	0	0	0	0	0	0
n__root|d__Bacteria|p__Firmicutes_A|c__Clostridia|o__Lachnospirales|f__Lachnospiraceae|g__COE1|s__COE1 MGBC134341	0	0	0	0	0	0	0	0	0	0	0	0	0	0	0	0	0	0	0	0	0	0	0	0	0	0	0	0	0	0	0	0	0	0	0	0	0	0	0	0	0	0	0	0	0	0	0	3	0
n__root|d__Bacteria|p__Firmicutes_A|c__Clostridia|o__Lachnospirales|f__Lachnospiraceae|g__COE1|s__COE1 MGBC135202	0	0	0	0	0	0	0	0	0	0	0	0	0	0	0	0	0	0	0	0	0	0	0	0	0	0	2	0	0	0	0	0	0	0	0	0	0	0	0	0	0	0	0	0	0	0	0	10	8
n__root|d__Bacteria|p__Firmicutes_A|c__Clostridia|o__Lachnospirales|f__Lachnospiraceae|g__COE1|s__COE1 MGBC143556	0	0	0	9	9	0	0	0	0	1	0	0	0	0	0	0	0	0	0	0	0	0	0	0	0	0	0	0	4	0	0	8	0	0	0	0	0	0	0	0	0	0	0	1	0	0	0	0	1
n__root|d__Bacteria|p__Firmicutes_A|c__Clostridia|o__Lachnospirales|f__Lachnospiraceae|g__COE1|s__COE1 sp000403215	0	0	0	0	0	0	0	0	0	0	0	0	0	0	0	0	0	0	0	0	0	0	0	0	0	0	0	0	0	0	0	0	0	0	0	0	0	0	0	0	0	0	0	0	0	0	0	0	1
n__root|d__Bacteria|p__Firmicutes_A|c__Clostridia|o__Lachnospirales|f__Lachnospiraceae|g__COE1|s__COE1 sp002490665	0	0	0	0	0	0	0	0	0	0	0	0	0	0	0	0	0	0	0	0	0	0	0	0	0	0	0	0	0	0	0	0	0	0	0	0	0	0	0	0	0	0	0	0	0	0	0	1	0
n__root|d__Bacteria|p__Firmicutes_A|c__Clostridia|o__Lachnospirales|f__Lachnospiraceae|g__COE1|s__COE1 sp003513705	0	0	0	0	0	0	0	0	0	0	0	0	0	0	0	0	0	0	0	0	0	0	0	0	0	0	0	0	0	2	0	0	0	0	0	0	0	0	0	0	0	0	0	0	0	0	0	0	0
n__root|d__Bacteria|p__Firmicutes_A|c__Clostridia|o__Lachnospirales|f__Lachnospiraceae|g__Clostridium_Q|s__Clostridium_Q MGBC131118	0	0	0	0	0	0	0	0	0	0	0	0	0	0	0	0	0	0	0	0	0	0	0	0	0	0	0	0	1	0	0	0	0	0	0	0	0	0	0	0	0	0	0	0	0	0	0	1	1
n__root|d__Bacteria|p__Firmicutes_A|c__Clostridia|o__Lachnospirales|f__Lachnospiraceae|g__Clostridium_Q|s__Clostridium_Q MGBC161412	0	0	0	0	0	0	0	0	0	0	0	0	0	0	0	0	0	0	0	0	0	0	0	0	0	0	1	0	2	0	0	0	0	0	0	0	0	0	0	0	0	0	0	0	0	0	0	7	7
n__root|d__Bacteria|p__Firmicutes_A|c__Clostridia|o__Lachnospirales|f__Lachnospiraceae|g__Dorea|s__Dorea MGBC000083	0	0	0	0	0	0	0	0	0	0	0	0	0	0	0	0	0	0	0	0	0	0	0	0	0	1	3	0	0	0	0	4	7	0	0	0	0	0	0	0	0	0	0	0	0	0	0	18	1
n__root|d__Bacteria|p__Firmicutes_A|c__Clostridia|o__Lachnospirales|f__Lachnospiraceae|g__Dorea|s__Dorea MGBC000089	0	0	0	0	0	0	0	0	0	0	0	0	0	0	0	0	0	0	0	0	0	0	0	0	0	0	0	0	0	0	0	0	0	0	0	0	0	0	0	0	0	0	0	0	0	0	0	0	0
n__root|d__Bacteria|p__Firmicutes_A|c__Clostridia|o__Lachnospirales|f__Lachnospiraceae|g__Dorea|s__Dorea MGBC000111	2	0	0	0	0	0	0	0	0	0	0	0	0	0	0	0	0	0	0	0	0	0	0	0	0	0	2	0	0	0	11	1	0	1	1	0	0	1	0	0	0	0	106	1	0	0	2	170	4
n__root|d__Bacteria|p__Firmicutes_A|c__Clostridia|o__Lachnospirales|f__Lachnospiraceae|g__Dorea|s__Dorea MGBC000158	0	0	0	0	0	0	0	0	0	0	0	0	0	0	0	0	0	0	0	0	0	0	0	0	0	0	0	0	0	0	0	7	0	0	0	0	0	0	0	0	0	0	0	1	0	0	0	6	0
n__root|d__Bacteria|p__Firmicutes_A|c__Clostridia|o__Lachnospirales|f__Lachnospiraceae|g__Dorea|s__Dorea MGBC105254	0	0	0	0	0	0	0	0	0	0	0	0	0	0	0	0	0	0	0	0	0	0	0	0	0	0	0	0	0	0	0	0	9	0	0	0	0	0	0	0	0	0	0	0	0	0	0	0	0
n__root|d__Bacteria|p__Firmicutes_A|c__Clostridia|o__Lachnospirales|f__Lachnospiraceae|g__Dorea|s__Dorea MGBC111235	1	0	0	0	0	0	0	0	0	0	0	0	0	0	0	0	0	0	0	0	0	0	0	0	0	0	0	0	0	0	0	8	2	0	0	0	0	1	0	4	0	0	0	0	0	0	0	56	2
n__root|d__Bacteria|p__Firmicutes_A|c__Clostridia|o__Lachnospirales|f__Lachnospiraceae|g__Dorea|s__Dorea MGBC116392	0	0	0	0	0	0	0	0	0	0	0	0	0	0	0	0	0	0	0	0	0	0	0	0	0	0	0	0	0	0	0	0	0	0	0	0	0	0	0	0	0	0	0	1	0	0	16	1	0
n__root|d__Bacteria|p__Firmicutes_A|c__Clostridia|o__Lachnospirales|f__Lachnospiraceae|g__Dorea|s__Dorea MGBC117094	0	0	0	1	9	0	0	0	0	0	0	0	0	0	0	0	0	0	0	0	0	0	0	0	0	0	0	0	1	0	0	0	0	0	0	0	0	0	0	0	0	0	1	1	0	0	2	15	2
n__root|d__Bacteria|p__Firmicutes_A|c__Clostridia|o__Lachnospirales|f__Lachnospiraceae|g__Dorea|s__Dorea MGBC129764	0	0	0	0	2	0	0	0	0	0	0	0	3	0	0	0	0	0	0	0	0	0	0	0	0	0	1	0	0	0	0	0	0	0	0	0	0	0	0	0	0	0	0	2	0	0	0	10	3
n__root|d__Bacteria|p__Firmicutes_A|c__Clostridia|o__Lachnospirales|f__Lachnospiraceae|g__Dorea|s__Dorea MGBC129937	0	0	0	0	0	0	0	0	0	0	0	0	0	0	0	0	0	0	0	0	0	0	0	0	0	0	1	0	0	0	0	0	1	0	0	0	0	0	0	0	0	0	0	0	0	0	0	0	0
n__root|d__Bacteria|p__Firmicutes_A|c__Clostridia|o__Lachnospirales|f__Lachnospiraceae|g__Dorea|s__Dorea MGBC164454	0	0	0	0	0	0	0	0	0	0	0	0	0	0	0	0	0	0	0	0	0	0	0	0	0	0	0	0	0	0	0	0	0	0	0	0	0	0	0	0	0	0	0	0	0	0	0	0	0
n__root|d__Bacteria|p__Firmicutes_A|c__Clostridia|o__Lachnospirales|f__Lachnospiraceae|g__Dorea|s__Dorea sp000403455	0	0	0	0	0	0	0	0	0	0	0	0	0	0	0	0	0	0	0	0	0	0	0	0	0	0	0	2	0	0	0	0	1	0	0	0	0	0	0	0	0	0	0	0	0	0	23	18	5
n__root|d__Bacteria|p__Firmicutes_A|c__Clostridia|o__Lachnospirales|f__Lachnospiraceae|g__Dorea|s__Dorea sp000403475	0	0	0	0	0	0	0	0	0	0	0	0	0	0	0	0	0	0	0	0	0	0	0	0	0	0	0	0	0	0	0	23	0	0	0	0	0	0	0	1	0	0	0	0	0	0	0	1	1
n__root|d__Bacteria|p__Firmicutes_A|c__Clostridia|o__Lachnospirales|f__Lachnospiraceae|g__Eubacterium_F|s__Eubacterium_F MGBC000112	0	0	0	0	0	0	0	0	0	0	0	0	0	0	0	0	0	0	0	0	0	0	0	0	0	0	0	0	0	0	0	0	0	0	0	0	0	0	0	0	0	0	0	0	0	0	0	16	0
n__root|d__Bacteria|p__Firmicutes_A|c__Clostridia|o__Lachnospirales|f__Lachnospiraceae|g__Eubacterium_F|s__Eubacterium_F MGBC123461	0	0	0	0	0	0	0	0	0	0	0	0	0	0	0	0	0	0	0	0	0	0	0	0	0	0	0	0	0	0	0	0	0	0	0	0	0	0	0	0	0	0	0	0	0	0	0	0	0
n__root|d__Bacteria|p__Firmicutes_A|c__Clostridia|o__Lachnospirales|f__Lachnospiraceae|g__Eubacterium_F|s__Eubacterium_F MGBC130580	0	0	0	0	0	0	0	0	0	0	0	0	0	0	0	0	0	0	0	0	0	0	0	0	0	0	0	0	0	0	0	0	0	0	0	0	0	0	0	0	0	0	0	0	0	0	0	0	0
n__root|d__Bacteria|p__Firmicutes_A|c__Clostridia|o__Lachnospirales|f__Lachnospiraceae|g__Eubacterium_F|s__Eubacterium_F MGBC164771	0	0	0	0	0	0	0	0	0	0	0	0	0	0	0	0	0	0	0	0	0	0	0	0	0	0	0	2	0	0	0	0	0	0	0	0	0	0	0	0	0	0	0	0	0	0	0	6	0
n__root|d__Bacteria|p__Firmicutes_A|c__Clostridia|o__Lachnospirales|f__Lachnospiraceae|g__Eubacterium_F|s__Eubacterium_F MGBC165605	0	0	0	0	0	0	0	0	0	0	0	0	0	0	0	0	0	0	0	0	0	0	0	0	0	1	0	0	0	0	0	0	0	0	0	0	0	0	0	0	0	0	0	0	0	0	0	0	0
n__root|d__Bacteria|p__Firmicutes_A|c__Clostridia|o__Lachnospirales|f__Lachnospiraceae|g__Eubacterium_G|s__Eubacterium_G MGBC000141	0	0	0	0	0	0	0	0	0	0	0	0	0	0	0	0	0	0	0	0	0	0	0	0	0	0	0	0	0	0	0	0	1	0	0	0	0	0	0	0	0	0	0	0	0	0	0	0	0
n__root|d__Bacteria|p__Firmicutes_A|c__Clostridia|o__Lachnospirales|f__Lachnospiraceae|g__Eubacterium_J|s__Eubacterium_J MGBC123503	0	0	0	0	0	0	0	0	0	0	0	0	0	0	0	0	0	0	0	0	0	0	0	0	0	0	0	0	0	0	0	0	0	0	0	0	0	0	0	0	0	0	0	0	0	0	0	0	0
n__root|d__Bacteria|p__Firmicutes_A|c__Clostridia|o__Lachnospirales|f__Lachnospiraceae|g__Eubacterium_J|s__Eubacterium_J MGBC130483	0	0	0	0	0	0	1	0	0	0	0	0	0	0	0	0	0	0	0	0	0	0	0	0	0	0	1	0	0	0	0	5	0	0	0	0	0	0	0	0	0	0	0	0	0	9	0	27	2
n__root|d__Bacteria|p__Firmicutes_A|c__Clostridia|o__Lachnospirales|f__Lachnospiraceae|g__Eubacterium_J|s__Eubacterium_J MGBC166616	0	0	0	0	0	0	0	0	0	0	0	0	0	0	0	0	10	0	0	0	0	0	3	0	0	1	0	1	1	0	0	0	0	0	0	0	0	0	0	0	0	0	0	0	0	0	0	20	26
n__root|d__Bacteria|p__Firmicutes_A|c__Clostridia|o__Lachnospirales|f__Lachnospiraceae|g__Eubacterium_J|s__Eubacterium_J plexicaudatum	0	0	0	0	0	0	0	0	0	0	0	0	0	0	0	0	0	0	0	0	0	0	0	0	0	0	0	0	0	0	0	0	0	0	0	0	0	0	0	0	0	0	0	0	0	0	0	0	0
n__root|d__Bacteria|p__Firmicutes_A|c__Clostridia|o__Lachnospirales|f__Lachnospiraceae|g__Hungatella_A|s__Hungatella_A MGBC000080	0	0	0	0	0	0	0	0	0	0	0	0	0	0	0	0	4	0	0	0	0	0	0	0	0	0	0	0	0	0	0	0	0	0	1	0	0	0	0	0	0	0	0	0	0	0	0	22	1
n__root|d__Bacteria|p__Firmicutes_A|c__Clostridia|o__Lachnospirales|f__Lachnospiraceae|g__Hungatella_A|s__Hungatella_A MGBC105340	0	0	0	0	0	0	0	0	0	0	0	0	0	0	0	0	0	0	0	0	0	0	0	0	0	0	0	0	0	0	0	0	0	0	0	0	0	0	0	0	0	0	0	0	0	1	0	2	0
n__root|d__Bacteria|p__Firmicutes_A|c__Clostridia|o__Lachnospirales|f__Lachnospiraceae|g__Hungatella_A|s__Hungatella_A MGBC108684	0	0	0	0	0	0	0	0	0	0	0	0	0	0	0	0	0	0	0	0	0	0	0	0	0	0	0	0	0	0	0	0	0	0	0	0	0	0	0	0	0	0	17	0	0	0	0	82	1
n__root|d__Bacteria|p__Firmicutes_A|c__Clostridia|o__Lachnospirales|f__Lachnospiraceae|g__Hungatella_A|s__Hungatella_A MGBC142035	0	0	0	0	0	0	0	0	0	0	0	0	0	0	0	0	0	0	0	0	0	0	0	0	0	0	0	0	0	0	0	0	0	0	0	0	0	0	0	0	0	0	0	0	0	0	0	61	1
n__root|d__Bacteria|p__Firmicutes_A|c__Clostridia|o__Lachnospirales|f__Lachnospiraceae|g__Hungatella_A|s__Hungatella_A MGBC163323	0	0	0	0	0	0	0	0	0	0	0	0	0	0	0	0	0	0	0	0	0	0	0	0	0	0	6	0	0	0	0	0	0	0	0	0	0	0	0	0	0	0	0	0	0	0	0	25	3
n__root|d__Bacteria|p__Firmicutes_A|c__Clostridia|o__Lachnospirales|f__Lachnospiraceae|g__Hungatella_A|s__Hungatella_A MGBC164450	0	0	0	0	0	0	0	0	0	0	0	0	0	0	0	0	0	0	0	0	0	0	0	0	0	0	0	0	0	0	0	0	0	0	0	0	0	0	0	0	0	0	0	0	0	0	0	1	0
n__root|d__Bacteria|p__Firmicutes_A|c__Clostridia|o__Lachnospirales|f__Lachnospiraceae|g__Hungatella_A|s__Hungatella_A MGBC165023	0	0	0	0	0	0	0	0	0	0	0	0	0	0	0	0	0	0	0	0	0	0	0	7	0	0	8	0	3	0	0	7	0	0	0	0	0	0	0	0	0	0	6	0	0	0	0	69	1
n__root|d__Bacteria|p__Firmicutes_A|c__Clostridia|o__Lachnospirales|f__Lachnospiraceae|g__Hungatella_A|s__Hungatella_A sp002358555	0	0	0	0	0	0	0	0	0	0	0	0	0	0	0	0	0	0	0	0	0	0	0	0	0	0	0	0	0	0	0	5	1	0	0	0	0	0	0	0	0	0	0	0	0	0	0	4	0
n__root|d__Bacteria|p__Firmicutes_A|c__Clostridia|o__Lachnospirales|f__Lachnospiraceae|g__Kineothrix|s__Kineothrix MGBC000496	0	0	0	0	0	0	0	0	0	0	0	0	0	0	0	0	0	0	0	0	0	0	0	0	0	0	0	0	0	0	0	0	0	0	0	0	0	0	0	0	0	0	0	0	0	0	0	0	0
n__root|d__Bacteria|p__Firmicutes_A|c__Clostridia|o__Lachnospirales|f__Lachnospiraceae|g__Kineothrix|s__Kineothrix MGBC130615	0	0	1	0	0	0	0	0	0	47	0	0	0	0	0	0	0	1	0	0	0	0	0	0	0	0	61	0	18	0	0	41	1	0	0	0	0	0	0	30	0	0	1	0	0	0	0	82	7
n__root|d__Bacteria|p__Firmicutes_A|c__Clostridia|o__Lachnospirales|f__Lachnospiraceae|g__Kineothrix|s__Kineothrix MGBC132469	0	0	0	0	0	0	0	0	0	0	0	0	0	0	0	0	0	0	0	0	0	0	0	0	0	0	0	0	0	0	0	0	0	0	0	0	0	0	0	0	0	0	0	0	0	0	0	0	0
n__root|d__Bacteria|p__Firmicutes_A|c__Clostridia|o__Lachnospirales|f__Lachnospiraceae|g__Kineothrix|s__Kineothrix MGBC162921	0	0	0	0	1	0	0	0	0	0	0	0	1	0	0	0	0	0	0	0	0	0	0	0	0	0	2	1	0	0	0	31	0	1	0	0	0	0	0	39	0	0	24	0	0	20	0	4	4
n__root|d__Bacteria|p__Firmicutes_A|c__Clostridia|o__Lachnospirales|f__Lachnospiraceae|g__Kineothrix|s__Kineothrix sp000403275	0	0	0	0	0	0	0	0	0	0	0	0	0	0	0	0	3	0	0	0	0	0	1	0	0	1	4	0	1	1	0	3	0	0	0	0	0	0	0	347	0	0	1	1	0	0	0	196	94
n__root|d__Bacteria|p__Firmicutes_A|c__Clostridia|o__Lachnospirales|f__Lachnospiraceae|g__Lachnospiraceae_NOV|s__Lachnospiraceae_NOV MGBC000078	0	0	0	1	0	0	0	0	0	0	0	0	0	0	0	1	0	0	0	0	0	0	0	0	0	0	0	0	0	0	0	8	0	0	0	0	0	0	0	0	0	0	0	0	0	0	0	6	0
n__root|d__Bacteria|p__Firmicutes_A|c__Clostridia|o__Lachnospirales|f__Lachnospiraceae|g__Lachnospiraceae_NOV|s__Lachnospiraceae_NOV MGBC000113	0	0	0	0	0	0	0	0	0	0	0	0	0	0	0	0	0	0	0	0	0	0	0	0	0	0	0	0	0	0	0	0	0	0	0	0	0	0	0	0	0	0	0	0	0	0	0	1	1
n__root|d__Bacteria|p__Firmicutes_A|c__Clostridia|o__Lachnospirales|f__Lachnospiraceae|g__Lachnospiraceae_NOV|s__Lachnospiraceae_NOV MGBC000171	1	0	0	0	0	0	0	0	0	0	0	0	0	0	0	0	0	0	0	0	0	0	0	0	0	0	2	0	0	0	0	0	0	0	0	0	0	0	0	0	0	0	0	1	0	0	0	52	4
n__root|d__Bacteria|p__Firmicutes_A|c__Clostridia|o__Lachnospirales|f__Lachnospiraceae|g__Lachnospiraceae_NOV|s__Lachnospiraceae_NOV MGBC000200	0	0	0	0	0	0	0	0	0	0	0	0	0	0	0	0	0	0	0	0	0	0	0	0	0	0	0	0	1	0	0	1	0	0	0	0	0	0	0	0	0	0	0	0	0	0	0	11	1
n__root|d__Bacteria|p__Firmicutes_A|c__Clostridia|o__Lachnospirales|f__Lachnospiraceae|g__Lachnospiraceae_NOV|s__Lachnospiraceae_NOV MGBC000269	0	0	0	0	0	0	0	0	0	0	0	0	0	0	0	0	0	0	4	0	0	0	0	0	0	0	0	0	0	0	0	0	0	0	0	0	0	0	0	0	0	0	0	0	0	0	0	17	0
n__root|d__Bacteria|p__Firmicutes_A|c__Clostridia|o__Lachnospirales|f__Lachnospiraceae|g__Lachnospiraceae_NOV|s__Lachnospiraceae_NOV MGBC102897	0	0	0	0	0	0	0	0	0	0	0	0	0	0	0	0	0	0	0	0	0	0	0	0	0	0	0	0	0	0	0	0	0	0	0	0	0	0	0	0	0	0	0	0	0	0	0	1	0
n__root|d__Bacteria|p__Firmicutes_A|c__Clostridia|o__Lachnospirales|f__Lachnospiraceae|g__Lachnospiraceae_NOV|s__Lachnospiraceae_NOV MGBC103678	0	0	0	0	1	0	0	0	0	0	0	0	0	0	0	0	0	0	0	0	0	0	0	0	0	0	0	0	0	0	0	0	0	0	0	0	0	0	0	0	0	0	0	0	0	0	0	0	0
n__root|d__Bacteria|p__Firmicutes_A|c__Clostridia|o__Lachnospirales|f__Lachnospiraceae|g__Lachnospiraceae_NOV|s__Lachnospiraceae_NOV MGBC104699	0	0	0	0	0	0	0	0	0	0	0	0	0	0	0	0	0	0	0	0	0	0	0	0	0	0	0	0	0	0	0	0	0	0	0	0	0	0	0	0	0	0	0	0	0	0	0	108	0
n__root|d__Bacteria|p__Firmicutes_A|c__Clostridia|o__Lachnospirales|f__Lachnospiraceae|g__Lachnospiraceae_NOV|s__Lachnospiraceae_NOV MGBC105353	0	0	0	0	0	0	0	0	0	0	0	0	0	0	0	0	0	0	0	0	0	0	0	0	0	0	0	0	0	0	0	0	0	0	0	0	0	0	0	0	0	0	0	0	0	0	0	24	3
n__root|d__Bacteria|p__Firmicutes_A|c__Clostridia|o__Lachnospirales|f__Lachnospiraceae|g__Lachnospiraceae_NOV|s__Lachnospiraceae_NOV MGBC106400	0	0	0	0	0	0	0	0	0	0	0	0	0	0	0	0	0	0	0	0	0	0	0	0	0	0	17	0	3	0	0	0	0	0	0	0	0	0	0	0	0	0	0	0	0	0	0	26	0
n__root|d__Bacteria|p__Firmicutes_A|c__Clostridia|o__Lachnospirales|f__Lachnospiraceae|g__Lachnospiraceae_NOV|s__Lachnospiraceae_NOV MGBC108519	0	0	0	0	0	0	0	0	0	0	0	0	0	0	0	0	0	0	0	0	0	0	0	0	0	0	0	0	0	0	0	0	0	0	0	0	0	0	0	0	0	0	0	0	0	0	0	0	0
n__root|d__Bacteria|p__Firmicutes_A|c__Clostridia|o__Lachnospirales|f__Lachnospiraceae|g__Lachnospiraceae_NOV|s__Lachnospiraceae_NOV MGBC108720	0	0	0	0	0	0	0	0	0	0	0	0	0	0	0	0	0	0	0	0	0	0	0	0	0	0	0	0	0	0	0	0	0	0	0	0	0	0	0	1	0	0	0	0	0	0	0	0	0
n__root|d__Bacteria|p__Firmicutes_A|c__Clostridia|o__Lachnospirales|f__Lachnospiraceae|g__Lachnospiraceae_NOV|s__Lachnospiraceae_NOV MGBC113942	0	0	0	0	0	0	0	0	0	0	0	0	0	0	0	0	0	0	0	0	0	0	0	0	0	0	0	0	0	0	0	0	0	0	0	0	0	0	0	0	0	0	0	0	0	0	0	0	0
n__root|d__Bacteria|p__Firmicutes_A|c__Clostridia|o__Lachnospirales|f__Lachnospiraceae|g__Lachnospiraceae_NOV|s__Lachnospiraceae_NOV MGBC114200	0	0	0	0	0	0	0	0	0	0	0	0	0	0	0	0	1	0	0	0	0	0	0	0	0	0	0	0	0	0	0	0	0	0	0	0	0	0	0	0	0	0	0	0	0	0	0	0	0
n__root|d__Bacteria|p__Firmicutes_A|c__Clostridia|o__Lachnospirales|f__Lachnospiraceae|g__Lachnospiraceae_NOV|s__Lachnospiraceae_NOV MGBC126305	0	0	0	0	0	0	0	0	0	0	0	0	0	0	0	0	0	0	0	0	0	0	0	0	0	0	0	0	0	0	0	2	0	0	0	0	0	0	0	0	0	0	0	0	0	0	0	0	0
n__root|d__Bacteria|p__Firmicutes_A|c__Clostridia|o__Lachnospirales|f__Lachnospiraceae|g__Lachnospiraceae_NOV|s__Lachnospiraceae_NOV MGBC129472	0	0	0	0	0	0	0	0	0	0	0	0	0	0	0	0	0	0	0	0	0	0	0	0	0	0	0	0	3	0	0	4	0	0	1	0	0	0	0	0	0	0	0	0	0	0	0	5	2
n__root|d__Bacteria|p__Firmicutes_A|c__Clostridia|o__Lachnospirales|f__Lachnospiraceae|g__Lachnospiraceae_NOV|s__Lachnospiraceae_NOV MGBC131033	0	0	0	0	0	0	0	0	0	0	0	0	0	0	0	0	0	0	0	0	0	0	0	0	0	0	0	0	0	0	0	3	0	0	0	0	0	0	0	0	0	0	0	0	0	0	0	0	0
n__root|d__Bacteria|p__Firmicutes_A|c__Clostridia|o__Lachnospirales|f__Lachnospiraceae|g__Lachnospiraceae_NOV|s__Lachnospiraceae_NOV MGBC131161	0	0	0	0	0	0	0	0	0	0	0	0	0	0	0	0	0	0	0	0	0	0	0	0	0	0	0	0	0	0	0	0	0	0	0	0	0	0	0	0	0	0	0	0	0	0	0	1	0
n__root|d__Bacteria|p__Firmicutes_A|c__Clostridia|o__Lachnospirales|f__Lachnospiraceae|g__Lachnospiraceae_NOV|s__Lachnospiraceae_NOV MGBC136627	0	0	1	0	30	0	0	0	0	0	0	0	0	0	0	0	0	0	0	0	0	0	0	0	1	0	0	1	32	71	0	0	0	0	0	0	0	0	0	0	0	0	0	0	0	0	0	70	1
n__root|d__Bacteria|p__Firmicutes_A|c__Clostridia|o__Lachnospirales|f__Lachnospiraceae|g__Lachnospiraceae_NOV|s__Lachnospiraceae_NOV MGBC143118	0	0	0	0	0	0	0	0	0	0	0	0	0	0	0	0	0	0	0	0	0	0	0	0	0	0	0	0	0	0	0	0	0	0	0	0	0	0	0	0	0	0	0	0	0	0	0	0	5
n__root|d__Bacteria|p__Firmicutes_A|c__Clostridia|o__Lachnospirales|f__Lachnospiraceae|g__Lachnospiraceae_NOV|s__Lachnospiraceae_NOV MGBC149507	0	0	0	0	0	0	0	0	0	0	0	0	0	0	0	0	0	0	0	0	0	0	0	0	0	0	0	0	0	0	0	0	0	0	0	0	0	0	0	0	0	0	0	0	0	0	0	1	0
n__root|d__Bacteria|p__Firmicutes_A|c__Clostridia|o__Lachnospirales|f__Lachnospiraceae|g__Lachnospiraceae_NOV|s__Lachnospiraceae_NOV MGBC153991	0	0	0	0	0	0	0	0	0	1	0	0	0	0	0	1	0	0	0	0	1	0	0	0	0	0	4	0	1	0	0	0	2	0	1	0	0	0	0	0	0	0	0	0	0	0	0	128	15
n__root|d__Bacteria|p__Firmicutes_A|c__Clostridia|o__Lachnospirales|f__Lachnospiraceae|g__Lachnospiraceae_NOV|s__Lachnospiraceae_NOV MGBC159923	0	0	0	0	0	0	0	0	0	0	0	0	0	0	0	0	0	0	0	0	0	0	0	0	0	0	0	0	0	0	0	1	0	0	0	0	0	0	0	0	0	0	0	0	0	0	0	0	0
n__root|d__Bacteria|p__Firmicutes_A|c__Clostridia|o__Lachnospirales|f__Lachnospiraceae|g__Lachnospiraceae_NOV|s__Lachnospiraceae_NOV MGBC162097	0	0	0	0	0	0	0	0	0	0	0	0	0	0	0	0	0	0	0	0	0	0	0	0	0	0	97	0	0	0	0	0	0	0	0	0	0	0	0	0	0	0	0	0	0	0	0	2	34
n__root|d__Bacteria|p__Firmicutes_A|c__Clostridia|o__Lachnospirales|f__Lachnospiraceae|g__Lachnospiraceae_NOV|s__Lachnospiraceae_NOV MGBC162980	0	0	0	0	0	0	0	0	0	0	0	0	0	0	0	0	0	0	0	0	0	0	0	0	0	0	0	0	1	0	0	0	0	0	0	0	0	0	0	0	0	0	0	0	0	0	0	0	1
n__root|d__Bacteria|p__Firmicutes_A|c__Clostridia|o__Lachnospirales|f__Lachnospiraceae|g__Lachnospiraceae_NOV|s__Lachnospiraceae_NOV MGBC163085	0	0	0	0	0	0	0	0	0	0	0	0	1	0	0	0	1	0	0	0	0	0	0	0	0	0	0	0	0	0	0	0	0	0	2	0	0	0	0	0	0	0	0	0	0	0	0	2	0
n__root|d__Bacteria|p__Firmicutes_A|c__Clostridia|o__Lachnospirales|f__Lachnospiraceae|g__Lachnospiraceae_NOV|s__Lachnospiraceae_NOV MGBC164045	0	0	0	0	0	0	0	0	0	0	0	0	0	0	0	0	0	0	0	0	0	0	0	0	0	0	0	0	0	0	0	0	0	0	0	0	0	0	0	0	0	0	0	0	0	0	0	0	0
n__root|d__Bacteria|p__Firmicutes_A|c__Clostridia|o__Lachnospirales|f__Lachnospiraceae|g__Lachnospiraceae_NOV|s__Lachnospiraceae_NOV MGBC164599	0	0	0	0	0	8	0	0	0	0	0	0	0	0	0	0	0	0	0	0	0	0	0	0	0	0	0	0	0	0	0	0	0	0	0	0	0	0	0	0	0	0	0	0	0	0	0	8	2
n__root|d__Bacteria|p__Firmicutes_A|c__Clostridia|o__Lachnospirales|f__Lachnospiraceae|g__Lachnospiraceae_NOV|s__Lachnospiraceae_NOV MGBC164692	0	0	0	0	0	0	0	0	0	0	0	0	0	0	0	0	0	0	0	0	0	0	0	0	0	0	1	0	4	0	0	0	0	0	0	0	0	0	0	1	0	0	0	0	0	0	0	1	3
n__root|d__Bacteria|p__Firmicutes_A|c__Clostridia|o__Lachnospirales|f__Lachnospiraceae|g__Lachnospiraceae_NOV|s__Lachnospiraceae_NOV MGBC165061	0	0	0	0	0	0	0	0	0	0	0	0	0	0	0	0	0	0	0	0	0	0	0	0	0	0	0	0	0	0	0	0	0	0	0	0	0	0	0	0	0	0	0	0	0	0	0	0	3
n__root|d__Bacteria|p__Firmicutes_A|c__Clostridia|o__Lachnospirales|f__Lachnospiraceae|g__Lachnospiraceae_NOV|s__Lachnospiraceae_NOV MGBC165282	0	0	0	0	0	0	0	0	0	0	0	0	0	0	0	0	0	0	0	0	1	0	0	0	0	0	0	9	0	0	0	0	0	0	4	0	0	0	0	0	0	0	0	0	0	0	0	16	0
n__root|d__Bacteria|p__Firmicutes_A|c__Clostridia|o__Lachnospirales|f__Lachnospiraceae|g__Roseburia|s__Roseburia MGBC113951	0	0	0	0	0	0	0	0	0	0	0	0	0	0	0	0	0	0	0	0	0	0	0	0	0	0	0	0	0	0	0	0	0	0	0	0	0	0	0	0	0	0	0	0	0	0	0	0	1
n__root|d__Bacteria|p__Firmicutes_A|c__Clostridia|o__Lachnospirales|f__Lachnospiraceae|g__Schaedlerella|s__Schaedlerella MGBC000001	0	0	0	0	0	0	0	0	0	0	0	0	0	0	0	0	0	0	0	0	0	0	0	0	0	0	0	0	0	0	0	0	0	0	0	0	0	0	0	0	0	0	0	0	0	0	0	4	0
n__root|d__Bacteria|p__Firmicutes_A|c__Clostridia|o__Lachnospirales|f__Lachnospiraceae|g__Schaedlerella|s__Schaedlerella MGBC000003	0	0	0	0	0	0	0	0	0	0	0	0	0	0	0	0	0	0	0	0	0	0	0	0	0	0	0	0	0	0	0	0	0	0	0	0	0	0	0	0	0	0	0	0	0	0	0	12	0
n__root|d__Bacteria|p__Firmicutes_A|c__Clostridia|o__Lachnospirales|f__Lachnospiraceae|g__Schaedlerella|s__Schaedlerella MGBC156629	0	0	0	0	0	0	0	0	0	0	0	0	0	0	0	0	0	0	0	0	0	0	0	0	0	0	0	0	0	0	0	0	2	0	0	0	0	0	0	0	0	0	0	0	0	0	0	0	1
n__root|d__Bacteria|p__Firmicutes_A|c__Clostridia|o__Lachnospirales|f__Lachnospiraceae|g__Schaedlerella|s__Schaedlerella sp000364245	0	0	0	0	0	0	0	0	0	0	0	0	0	0	0	0	4	0	0	0	0	0	0	0	0	0	0	0	0	0	0	0	0	0	0	0	0	0	0	0	0	0	0	0	0	0	0	1	0
n__root|d__Bacteria|p__Firmicutes_A|c__Clostridia|o__Lachnospirales|f__Lachnospiraceae|g__Schaedlerella|s__Schaedlerella sp000403295	0	0	0	0	0	0	0	0	0	0	0	0	0	0	0	0	2	0	0	0	0	0	0	0	0	0	0	0	0	0	7	0	0	0	0	0	0	0	0	3	0	0	5	0	0	0	0	6	5
n__root|d__Bacteria|p__Firmicutes_A|c__Clostridia|o__Lachnospirales|f__Lachnospiraceae|g__TF01-11|s__TF01-11 MGBC109838	0	0	0	0	0	0	0	0	0	0	0	0	0	0	0	0	0	0	0	0	0	0	0	0	0	0	0	0	0	0	0	0	0	0	0	0	0	0	0	0	0	0	0	0	0	0	0	1	0
n__root|d__Bacteria|p__Firmicutes_A|c__Clostridia|o__Lachnospirales|f__Lachnospiraceae|g__UBA11957|s__UBA11957 MGBC163510	0	0	0	0	0	0	0	0	0	0	0	0	0	0	0	0	0	0	0	0	0	0	0	0	0	0	1	0	0	0	0	0	0	0	0	0	0	0	0	0	0	0	0	0	0	0	0	1	1
n__root|d__Bacteria|p__Firmicutes_A|c__Clostridia|o__Lachnospirales|f__Lachnospiraceae|g__UBA2882|s__UBA2882 MGBC163421	0	0	0	0	0	0	0	0	0	0	0	0	0	0	0	0	0	0	0	0	0	0	0	0	0	0	0	0	0	0	0	1	0	0	0	0	0	0	0	0	0	0	0	0	0	0	0	0	0
n__root|d__Bacteria|p__Firmicutes_A|c__Clostridia|o__Lachnospirales|f__Lachnospiraceae|g__UBA3282|s__UBA3282 MGBC101899	0	0	0	0	0	0	0	0	0	0	0	0	0	0	0	0	0	0	0	0	0	0	0	0	0	0	0	0	0	0	0	0	0	0	0	0	0	0	0	0	0	0	0	0	0	0	0	0	0
n__root|d__Bacteria|p__Firmicutes_A|c__Clostridia|o__Lachnospirales|f__Lachnospiraceae|g__UBA3282|s__UBA3282 MGBC103686	0	0	0	0	0	0	0	0	0	0	0	0	0	0	0	0	0	0	0	0	0	0	0	0	0	0	0	0	0	0	0	0	0	0	0	0	0	0	0	0	0	0	0	0	0	0	0	2	0
n__root|d__Bacteria|p__Firmicutes_A|c__Clostridia|o__Lachnospirales|f__Lachnospiraceae|g__UBA3282|s__UBA3282 MGBC104969	0	0	0	0	0	0	0	0	0	0	0	0	0	0	0	0	0	0	0	0	0	0	0	0	0	0	0	0	0	0	0	0	0	0	0	0	0	0	0	0	0	0	0	0	0	0	0	1	0
n__root|d__Bacteria|p__Firmicutes_A|c__Clostridia|o__Lachnospirales|f__Lachnospiraceae|g__UBA3282|s__UBA3282 MGBC107550	0	0	0	0	0	0	0	0	0	0	0	0	0	0	0	0	0	0	0	0	0	0	0	0	0	0	0	0	0	0	0	0	0	0	0	0	0	0	0	0	0	0	0	0	0	0	0	5	2
n__root|d__Bacteria|p__Firmicutes_A|c__Clostridia|o__Lachnospirales|f__Lachnospiraceae|g__UBA3282|s__UBA3282 MGBC131258	0	0	0	0	0	0	0	0	0	0	0	0	0	0	0	0	0	0	0	0	0	0	0	0	0	0	0	0	0	0	0	0	0	0	0	0	0	0	0	0	0	0	0	0	0	0	0	1	1
n__root|d__Bacteria|p__Firmicutes_A|c__Clostridia|o__Lachnospirales|f__Lachnospiraceae|g__UBA3282|s__UBA3282 MGBC158728	0	0	0	0	0	0	0	0	0	0	0	0	0	0	0	0	0	0	0	0	0	0	0	0	0	0	0	0	0	0	0	0	0	0	0	0	0	0	0	0	0	0	0	0	0	0	0	0	2
n__root|d__Bacteria|p__Firmicutes_A|c__Clostridia|o__Lachnospirales|f__Lachnospiraceae|g__UBA3282|s__UBA3282 sp003611805	0	0	0	0	0	0	0	0	0	0	0	0	0	0	0	0	0	0	0	0	0	0	0	0	0	0	0	0	0	0	0	0	0	0	0	0	0	0	0	0	0	0	0	0	0	0	0	3	0
n__root|d__Bacteria|p__Firmicutes_A|c__Clostridia|o__Lachnospirales|f__Lachnospiraceae|g__UBA3282|s__UBA3282 sp003612405	0	0	0	0	0	0	0	0	0	0	0	0	0	0	0	0	0	0	0	0	0	0	0	0	0	0	0	0	0	0	0	0	0	0	0	0	0	0	0	0	0	0	0	0	0	0	0	4	0
n__root|d__Bacteria|p__Firmicutes_A|c__Clostridia|o__Lachnospirales|f__Lachnospiraceae|g__UBA7050|s__UBA7050 sp003979345	0	0	0	0	0	0	0	0	0	0	0	0	0	0	0	0	0	0	0	0	0	0	0	0	0	0	0	0	1	0	0	0	0	0	0	0	0	0	0	0	0	0	0	0	0	0	0	0	0
n__root|d__Bacteria|p__Firmicutes_A|c__Clostridia|o__Lachnospirales|f__Lachnospiraceae|g__UBA7160|s__UBA7160 sp003612585	0	0	0	0	0	0	0	0	0	0	0	0	0	0	0	0	0	15	0	0	0	0	0	0	0	0	0	6	0	0	1	0	0	0	0	0	0	0	0	0	0	0	0	0	0	0	0	14	0
n__root|d__Bacteria|p__Firmicutes_A|c__Clostridia|o__Lachnospirales|f__Lachnospiraceae|g__UBA7182|s__UBA7182 MGBC000116	0	0	0	0	0	0	0	0	0	0	0	0	0	0	0	0	0	0	0	0	0	0	0	0	0	0	0	0	0	0	0	0	0	1	25	0	0	0	0	1	0	0	0	0	0	0	0	4	1
n__root|d__Bacteria|p__Firmicutes_A|c__Clostridia|o__Lachnospirales|f__Lachnospiraceae|g__UBA7182|s__UBA7182 MGBC105132	0	0	0	0	0	0	0	0	0	0	0	1	0	0	0	0	0	0	0	0	0	0	0	0	0	0	0	0	0	1	1	0	0	1	0	1	0	0	0	0	0	0	0	0	0	1	10	24	0
n__root|d__Bacteria|p__Firmicutes_A|c__Clostridia|o__Lachnospirales|f__Lachnospiraceae|g__UBA7182|s__UBA7182 MGBC105174	0	0	0	0	0	0	0	0	1	0	0	0	0	0	0	0	0	0	0	0	0	0	0	0	0	0	0	0	0	0	0	0	0	0	0	0	0	0	0	0	0	0	0	0	0	0	0	5	0
n__root|d__Bacteria|p__Firmicutes_A|c__Clostridia|o__Lachnospirales|f__Lachnospiraceae|g__UBA7182|s__UBA7182 MGBC106896	0	0	0	0	0	0	0	0	0	0	0	1	0	0	0	0	0	0	0	0	0	0	0	0	0	0	0	0	0	0	0	0	0	0	0	0	0	0	0	0	0	0	0	0	0	0	0	0	0
n__root|d__Bacteria|p__Firmicutes_A|c__Clostridia|o__Lachnospirales|f__Lachnospiraceae|g__UBA7182|s__UBA7182 MGBC114924	0	0	0	0	0	0	0	0	0	0	0	0	0	0	0	0	0	0	0	0	0	0	0	0	0	0	0	0	0	1	0	0	0	0	0	0	0	0	0	0	0	0	0	0	0	0	0	1	0
n__root|d__Bacteria|p__Firmicutes_A|c__Clostridia|o__Lachnospirales|f__Lachnospiraceae|g__UBA7182|s__UBA7182 MGBC119923	0	0	0	0	0	1	0	0	0	0	0	0	0	0	0	0	0	0	0	0	0	0	0	0	0	0	0	0	0	0	0	0	0	0	0	0	0	0	0	0	0	0	0	0	0	0	0	0	0
n__root|d__Bacteria|p__Firmicutes_A|c__Clostridia|o__Lachnospirales|f__Lachnospiraceae|g__UBA7182|s__UBA7182 MGBC121754	0	0	0	0	0	0	0	0	0	0	0	0	0	0	0	0	0	0	0	0	0	0	0	0	0	0	0	0	0	0	0	0	0	0	0	0	0	0	0	0	0	0	0	0	0	0	0	0	0
n__root|d__Bacteria|p__Firmicutes_A|c__Clostridia|o__Lachnospirales|f__Lachnospiraceae|g__UBA7182|s__UBA7182 MGBC128103	0	0	0	0	0	0	0	0	0	0	0	0	0	0	0	0	0	0	0	0	0	0	0	0	0	0	0	0	0	0	0	0	0	0	0	0	0	0	0	0	0	0	0	0	0	0	0	1	0
n__root|d__Bacteria|p__Firmicutes_A|c__Clostridia|o__Lachnospirales|f__Lachnospiraceae|g__UBA9502|s__UBA9502 MGBC000489	0	0	0	0	0	0	0	0	0	0	0	0	0	0	0	0	0	0	1	0	0	0	0	0	0	0	0	0	3	0	0	0	0	0	0	0	0	0	0	0	0	0	2	0	0	0	0	8	0
n__root|d__Bacteria|p__Firmicutes_A|c__Clostridia|o__Lachnospirales|f__Lachnospiraceae|g__UBA9502|s__UBA9502 MGBC105122	0	0	0	0	0	0	0	0	0	0	0	0	0	0	0	0	0	0	0	0	0	0	0	0	0	1	16	0	0	0	0	0	0	0	0	0	0	0	0	0	0	0	0	10	0	0	0	48	0
n__root|d__Bacteria|p__Firmicutes_A|c__Clostridia|o__Lachnospirales|f__Lachnospiraceae|g__UBA9502|s__UBA9502 MGBC105355	0	0	0	0	0	0	0	0	0	0	0	0	0	0	0	0	2	0	0	0	0	0	0	0	0	1	3	0	0	0	0	0	0	3	0	0	0	0	0	0	0	0	0	0	0	0	0	9	2
n__root|d__Bacteria|p__Firmicutes_A|c__Clostridia|o__Lachnospirales|f__Lachnospiraceae|g__UBA9502|s__UBA9502 MGBC105519	0	0	0	0	0	0	0	0	0	0	0	0	0	0	0	0	0	0	0	0	0	0	0	0	0	0	0	0	0	0	0	0	0	0	0	0	0	0	0	0	0	0	2	0	0	0	0	0	0
n__root|d__Bacteria|p__Firmicutes_A|c__Clostridia|o__Lachnospirales|f__Lachnospiraceae|g__UBA9502|s__UBA9502 MGBC139341	0	0	0	0	0	0	0	0	0	0	0	0	0	0	0	0	0	0	0	0	0	0	0	0	0	16	0	0	0	0	0	0	0	0	0	0	0	0	0	0	0	0	0	0	0	0	0	22	1
n__root|d__Bacteria|p__Firmicutes_A|c__Clostridia|o__Lachnospirales|f__Lachnospiraceae|g__UBA9502|s__UBA9502 sp003611875	0	0	0	0	0	0	0	0	0	0	0	0	0	0	0	0	0	0	0	0	0	0	0	0	0	0	0	0	0	0	0	0	0	0	0	0	0	0	0	0	0	0	0	0	0	0	0	7	0
n__root|d__Bacteria|p__Firmicutes_A|c__Clostridia|o__Lachnospirales|f__Lachnospiraceae|g__UMGS1370|s__UMGS1370 MGBC104963	0	0	0	0	0	0	0	0	0	0	0	0	0	0	0	0	0	0	0	0	0	0	0	0	0	0	0	0	0	0	0	0	0	0	0	0	0	0	0	0	0	0	0	0	0	0	0	1	0
n__root|d__Bacteria|p__Firmicutes_A|c__Clostridia|o__Lachnospirales|f__Lachnospiraceae|g__UMGS1370|s__UMGS1370 MGBC129933	0	0	0	0	0	0	0	0	0	0	0	0	0	0	0	0	0	0	0	0	0	0	0	0	0	0	0	0	0	0	0	0	1	0	0	0	0	0	0	0	0	0	0	0	0	0	0	1	0
n__root|d__Bacteria|p__Firmicutes_A|c__Clostridia|o__Lachnospirales|f__Lachnospiraceae|g__UMGS1370|s__UMGS1370 MGBC131995	0	0	0	0	0	0	0	0	0	0	0	0	0	0	0	0	0	0	0	0	1	0	0	0	0	0	0	0	0	0	0	0	0	0	0	0	0	0	0	0	0	0	0	0	0	0	0	0	0
n__root|d__Bacteria|p__Firmicutes_A|c__Clostridia|o__Lachnospirales|f__Lachnospiraceae|g__UMGS1370|s__UMGS1370 MGBC140257	0	0	0	0	0	0	0	0	0	0	0	0	0	0	0	0	0	0	0	0	0	0	0	0	0	0	0	0	0	0	0	0	0	0	0	0	0	0	0	0	0	0	0	0	0	0	0	3	0
n__root|d__Bacteria|p__Firmicutes_A|c__Clostridia|o__Lachnospirales|f__Lachnospiraceae|g__UMGS1370|s__UMGS1370 MGBC156614	0	0	0	0	0	0	0	0	0	0	0	0	0	0	0	0	0	0	0	0	0	0	0	0	0	0	0	0	0	0	0	0	0	0	0	0	0	0	0	0	0	0	0	0	0	0	0	0	0
n__root|d__Bacteria|p__Firmicutes_A|c__Clostridia|o__Lachnospirales|f__Lachnospiraceae|g__UMGS1370|s__UMGS1370 MGBC163738	0	0	0	0	0	0	0	0	0	0	0	0	0	0	0	0	0	0	0	0	0	0	0	0	0	0	0	0	0	0	0	2	0	0	0	0	0	0	0	0	0	0	0	0	0	0	0	2	6
n__root|d__Bacteria|p__Firmicutes_A|c__Clostridia|o__Lachnospirales|f__Lachnospiraceae|g__UMGS1370|s__UMGS1370 MGBC165049	0	0	0	0	0	0	0	0	0	0	0	0	0	0	0	0	0	0	0	0	0	0	0	0	0	0	0	0	0	0	0	0	0	0	0	0	0	0	0	0	0	0	0	0	0	0	0	0	0
n__root|d__Bacteria|p__Firmicutes_A|c__Clostridia|o__Oscillospirales|f__Acutalibacteraceae|g__Acutalibacter|s__Acutalibacter MGBC000120	0	0	0	0	0	0	0	0	1	0	0	0	0	0	0	0	1	0	0	0	0	0	0	0	0	0	32	0	0	0	1	0	0	1	0	0	0	0	0	0	0	0	0	0	0	0	0	58	115
n__root|d__Bacteria|p__Firmicutes_A|c__Clostridia|o__Oscillospirales|f__Acutalibacteraceae|g__Acutalibacter|s__Acutalibacter MGBC000243	0	0	0	0	0	0	0	0	0	0	0	0	0	0	0	0	0	0	0	0	0	0	0	0	0	0	0	0	0	0	0	0	0	0	0	0	0	0	0	0	0	0	0	0	0	0	0	0	2
n__root|d__Bacteria|p__Firmicutes_A|c__Clostridia|o__Oscillospirales|f__Acutalibacteraceae|g__Acutalibacter|s__Acutalibacter MGBC000522	0	0	0	0	0	0	0	0	0	0	0	0	0	0	0	0	0	0	0	0	0	0	0	0	0	0	0	0	0	0	0	0	0	0	0	0	0	0	0	0	0	0	0	0	0	0	0	0	0
n__root|d__Bacteria|p__Firmicutes_A|c__Clostridia|o__Oscillospirales|f__Acutalibacteraceae|g__Acutalibacter|s__Acutalibacter MGBC000533	0	0	0	0	0	0	0	0	0	0	0	0	0	0	0	0	0	0	0	0	0	0	0	0	0	0	1	0	0	0	0	0	0	0	0	0	0	0	0	0	0	0	0	0	0	0	0	1	3
n__root|d__Bacteria|p__Firmicutes_A|c__Clostridia|o__Oscillospirales|f__Acutalibacteraceae|g__Acutalibacter|s__Acutalibacter MGBC000548	0	0	0	0	0	0	0	0	0	0	0	0	0	0	0	0	0	0	0	0	0	0	0	0	0	0	0	0	0	0	0	0	0	0	0	0	0	0	0	0	0	0	0	0	0	0	0	71	3
n__root|d__Bacteria|p__Firmicutes_A|c__Clostridia|o__Oscillospirales|f__Acutalibacteraceae|g__Acutalibacter|s__Acutalibacter MGBC101916	0	0	0	0	0	0	0	0	0	0	0	0	0	0	0	0	0	0	0	0	0	0	0	0	0	0	15	0	1	17	0	1	0	1	0	0	0	0	1	0	0	0	0	0	0	0	0	93	91
n__root|d__Bacteria|p__Firmicutes_A|c__Clostridia|o__Oscillospirales|f__Acutalibacteraceae|g__Acutalibacter|s__Acutalibacter MGBC115182	0	0	0	0	0	0	0	0	0	0	0	0	0	0	0	0	0	4	0	0	3	0	0	0	0	0	1	0	0	0	0	0	0	0	0	0	0	0	0	0	0	0	0	0	0	0	0	20	12
n__root|d__Bacteria|p__Firmicutes_A|c__Clostridia|o__Oscillospirales|f__Acutalibacteraceae|g__Acutalibacter|s__Acutalibacter MGBC129708	0	0	0	0	0	0	0	0	0	0	0	0	0	0	0	0	0	0	0	0	0	0	0	0	0	0	0	0	0	0	0	0	0	0	0	0	0	0	0	0	0	0	0	0	0	0	0	0	2
n__root|d__Bacteria|p__Firmicutes_A|c__Clostridia|o__Oscillospirales|f__Acutalibacteraceae|g__Acutalibacter|s__Acutalibacter MGBC160578	0	0	0	0	0	0	0	0	0	0	0	0	0	0	0	0	0	0	0	0	0	0	0	0	0	0	0	0	0	0	0	0	0	0	0	0	0	0	0	0	0	0	0	0	0	0	0	0	0
n__root|d__Bacteria|p__Firmicutes_A|c__Clostridia|o__Oscillospirales|f__Acutalibacteraceae|g__Acutalibacter|s__Acutalibacter MGBC161676	9	0	0	0	0	0	0	0	0	0	0	0	0	0	0	0	0	0	0	0	1	0	0	0	0	0	22	0	0	0	0	2	0	0	0	0	0	0	0	0	0	0	0	0	0	0	0	26	31
n__root|d__Bacteria|p__Firmicutes_A|c__Clostridia|o__Oscillospirales|f__Acutalibacteraceae|g__Acutalibacter|s__Acutalibacter MGBC162081	0	0	0	0	0	0	0	0	1	0	0	0	0	0	0	0	0	0	3	0	0	0	0	0	0	0	10	0	0	0	0	0	0	0	0	0	0	0	0	0	0	0	0	0	0	0	0	44	43
n__root|d__Bacteria|p__Firmicutes_A|c__Clostridia|o__Oscillospirales|f__Acutalibacteraceae|g__Acutalibacter|s__Acutalibacter muris	0	0	0	0	0	0	0	0	0	0	0	0	0	0	0	0	0	0	0	0	0	0	0	0	0	3	174	0	0	0	0	0	0	0	0	0	0	0	0	0	0	0	0	0	0	0	0	100	170
n__root|d__Bacteria|p__Firmicutes_A|c__Clostridia|o__Oscillospirales|f__Acutalibacteraceae|g__CAG-180|s__CAG-180 sp900540295	0	0	0	0	0	0	0	0	0	0	0	0	0	0	0	0	0	0	0	0	0	0	0	0	0	0	0	0	0	0	0	0	0	0	0	0	0	0	0	0	0	0	0	0	0	0	0	2	0
n__root|d__Bacteria|p__Firmicutes_A|c__Clostridia|o__Oscillospirales|f__Acutalibacteraceae|g__Eubacterium_R|s__Eubacterium_R MGBC101131	0	0	0	0	138	1	0	0	0	0	0	0	0	0	0	0	0	0	1	0	1	0	0	0	0	0	0	0	1	0	0	0	1	0	0	2	4	1	0	1	0	0	0	0	0	0	1	3	4
n__root|d__Bacteria|p__Firmicutes_A|c__Clostridia|o__Oscillospirales|f__Acutalibacteraceae|g__Eubacterium_R|s__Eubacterium_R MGBC118047	0	0	0	0	0	0	0	0	0	0	0	0	0	0	0	0	0	0	0	0	0	0	0	0	0	0	0	0	0	0	0	0	0	0	0	0	0	0	0	0	0	0	0	0	0	0	0	1	0
n__root|d__Bacteria|p__Firmicutes_A|c__Clostridia|o__Oscillospirales|f__Acutalibacteraceae|g__Eubacterium_R|s__Eubacterium_R MGBC120247	0	0	0	0	0	0	0	0	0	0	0	0	0	0	0	0	0	0	0	0	0	0	0	0	0	0	0	0	0	0	1	0	0	0	0	0	0	0	0	0	0	0	0	0	0	0	0	0	0
n__root|d__Bacteria|p__Firmicutes_A|c__Clostridia|o__Oscillospirales|f__Acutalibacteraceae|g__Eubacterium_R|s__Eubacterium_R MGBC121343	0	0	0	0	0	0	0	0	0	0	0	0	0	0	0	0	0	0	0	0	0	0	0	0	0	0	0	0	0	0	0	0	0	0	0	0	0	0	0	0	0	0	0	0	0	0	0	0	0
n__root|d__Bacteria|p__Firmicutes_A|c__Clostridia|o__Oscillospirales|f__Acutalibacteraceae|g__UMGS1071|s__UMGS1071 MGBC103718	0	0	0	0	0	0	0	0	0	0	0	0	0	0	0	0	0	0	0	0	0	0	0	0	0	0	0	0	0	0	0	0	0	0	0	0	0	0	0	0	0	0	0	0	0	0	0	0	1
n__root|d__Bacteria|p__Firmicutes_A|c__Clostridia|o__Oscillospirales|f__Butyricicoccaceae|g__AM07-15|s__AM07-15 MGBC109914	0	0	0	0	0	0	0	0	0	0	0	0	1	1	0	0	1	0	0	1	1	0	0	0	0	0	17	0	0	0	0	0	0	1	0	0	0	0	0	0	0	0	0	0	0	0	0	20	39
n__root|d__Bacteria|p__Firmicutes_A|c__Clostridia|o__Oscillospirales|f__Butyricicoccaceae|g__Butyricicoccaceae_NOV|s__Butyricicoccaceae_NOV MGBC000503	0	0	0	0	0	0	0	0	0	0	0	0	0	0	0	0	0	0	0	0	0	0	0	0	0	0	1	0	0	0	0	0	0	0	0	0	0	0	0	0	0	0	0	0	0	0	0	2	7
n__root|d__Bacteria|p__Firmicutes_A|c__Clostridia|o__Oscillospirales|f__Butyricicoccaceae|g__Butyricicoccaceae_NOV|s__Butyricicoccaceae_NOV MGBC151848	0	0	0	0	0	0	0	0	0	0	0	0	0	0	0	0	0	0	0	0	0	0	0	0	0	0	0	0	0	0	0	0	0	0	0	0	0	0	0	0	0	0	0	0	0	0	0	0	0
n__root|d__Bacteria|p__Firmicutes_A|c__Clostridia|o__Oscillospirales|f__Butyricicoccaceae|g__Butyricicoccaceae_NOV|s__Butyricicoccaceae_NOV MGBC165025	0	0	0	0	0	0	0	0	0	0	0	0	0	0	0	0	0	0	0	0	0	0	0	0	0	0	1	0	0	0	0	4	0	0	1	0	0	0	0	0	0	0	0	0	0	0	0	4	16
n__root|d__Bacteria|p__Firmicutes_A|c__Clostridia|o__Oscillospirales|f__Oscillospiraceae|g__CAG-110|s__CAG-110 MGBC164609	0	0	0	0	0	0	0	0	0	0	0	0	0	0	0	0	0	0	0	0	0	0	0	0	0	0	0	0	0	0	0	0	0	0	0	0	0	0	0	0	0	0	0	4	0	0	9	9	10
n__root|d__Bacteria|p__Firmicutes_A|c__Clostridia|o__Oscillospirales|f__Oscillospiraceae|g__Evtepia|s__Evtepia MGBC111873	0	0	0	0	0	0	0	0	0	0	0	1	0	0	0	0	0	0	0	0	0	0	0	0	0	0	41	0	0	0	0	1	0	0	0	0	0	0	0	0	0	0	0	0	0	0	0	161	193
n__root|d__Bacteria|p__Firmicutes_A|c__Clostridia|o__Oscillospirales|f__Oscillospiraceae|g__Evtepia|s__Evtepia MGBC117610	0	0	1	1	0	0	0	0	0	0	0	0	0	0	0	0	0	0	0	0	0	0	0	0	0	0	0	0	0	0	0	0	0	0	0	0	0	0	0	0	0	0	0	0	0	0	0	11	0
n__root|d__Bacteria|p__Firmicutes_A|c__Clostridia|o__Oscillospirales|f__Oscillospiraceae|g__Flavonifractor|s__Flavonifractor MGBC000542	0	0	0	0	0	0	0	0	0	0	0	0	0	0	0	0	0	0	0	0	0	0	0	0	0	0	3	0	0	0	0	25	0	0	0	0	0	0	0	0	0	0	0	0	0	0	0	5	7
n__root|d__Bacteria|p__Firmicutes_A|c__Clostridia|o__Oscillospirales|f__Oscillospiraceae|g__Flavonifractor|s__Flavonifractor MGBC117744	0	0	0	0	1	0	0	0	0	0	0	0	0	0	0	0	0	0	0	0	0	0	0	0	0	0	6	0	0	0	0	0	0	0	0	0	0	0	0	0	0	0	0	0	0	0	0	75	136
n__root|d__Bacteria|p__Firmicutes_A|c__Clostridia|o__Oscillospirales|f__Oscillospiraceae|g__Flavonifractor|s__Flavonifractor plautii	0	0	0	0	0	0	0	0	0	0	0	0	0	0	0	0	0	0	0	0	0	0	0	0	0	0	0	0	0	0	0	0	0	0	0	0	0	0	0	0	0	0	0	0	0	0	0	2	1
n__root|d__Bacteria|p__Firmicutes_A|c__Clostridia|o__Oscillospirales|f__Oscillospiraceae|g__Intestinimonas|s__Intestinimonas butyriciproducens	0	0	0	0	0	0	0	0	0	0	0	0	0	0	0	0	0	0	0	0	0	0	0	0	0	0	0	0	0	0	0	0	0	0	0	0	0	0	0	0	0	0	0	0	0	0	0	1	1
n__root|d__Bacteria|p__Firmicutes_A|c__Clostridia|o__Oscillospirales|f__Oscillospiraceae|g__Lawsonibacter|s__Lawsonibacter MGBC000135	0	0	0	0	0	0	0	0	0	0	0	0	0	0	0	0	0	0	0	0	0	0	0	0	0	0	4	0	0	0	0	0	0	0	0	0	0	0	0	0	0	0	0	0	0	0	0	12	5
n__root|d__Bacteria|p__Firmicutes_A|c__Clostridia|o__Oscillospirales|f__Oscillospiraceae|g__Lawsonibacter|s__Lawsonibacter MGBC000515	0	0	0	0	0	0	0	0	0	0	0	0	0	0	0	0	0	0	0	0	0	0	0	0	0	0	12	0	0	0	0	0	0	0	0	0	0	0	0	0	0	0	0	0	0	0	0	9	11
n__root|d__Bacteria|p__Firmicutes_A|c__Clostridia|o__Oscillospirales|f__Oscillospiraceae|g__Lawsonibacter|s__Lawsonibacter MGBC000518	0	0	0	0	0	0	0	0	0	0	0	0	0	0	0	0	0	0	0	0	0	0	0	0	0	0	0	0	0	0	0	0	0	0	0	0	0	0	0	0	0	0	0	0	0	0	0	10	2
n__root|d__Bacteria|p__Firmicutes_A|c__Clostridia|o__Oscillospirales|f__Oscillospiraceae|g__Lawsonibacter|s__Lawsonibacter MGBC000538	0	0	0	0	0	0	0	0	0	0	0	0	0	0	0	0	0	3	0	0	0	0	0	0	0	0	0	0	0	0	0	0	0	0	0	0	0	0	0	0	0	0	0	0	0	0	0	28	0
n__root|d__Bacteria|p__Firmicutes_A|c__Clostridia|o__Oscillospirales|f__Oscillospiraceae|g__Lawsonibacter|s__Lawsonibacter MGBC000555	0	0	0	0	0	0	0	0	0	0	0	0	0	0	0	0	0	13	0	0	0	0	0	0	0	0	59	0	0	0	0	0	0	0	0	0	0	0	0	0	0	0	0	0	0	0	0	79	121
n__root|d__Bacteria|p__Firmicutes_A|c__Clostridia|o__Oscillospirales|f__Oscillospiraceae|g__Lawsonibacter|s__Lawsonibacter MGBC105408	0	0	0	0	0	0	6	0	0	0	0	0	0	0	0	0	0	9	0	0	0	0	0	0	0	0	9	0	0	0	0	0	0	0	1	0	0	0	0	0	0	0	0	0	0	0	0	28	16
n__root|d__Bacteria|p__Firmicutes_A|c__Clostridia|o__Oscillospirales|f__Oscillospiraceae|g__Lawsonibacter|s__Lawsonibacter MGBC116689	0	0	0	0	0	0	0	0	0	0	0	0	0	0	0	0	0	3	0	0	0	0	0	0	0	0	40	0	0	0	0	0	0	16	17	0	0	0	0	0	0	0	0	0	0	0	0	107	49
n__root|d__Bacteria|p__Firmicutes_A|c__Clostridia|o__Oscillospirales|f__Oscillospiraceae|g__Lawsonibacter|s__Lawsonibacter MGBC131434	0	0	0	0	0	0	0	0	0	0	0	0	0	0	0	0	0	3	0	0	0	0	0	0	0	0	77	0	0	0	0	0	9	0	0	0	0	0	0	0	0	0	0	0	0	0	0	141	101
n__root|d__Bacteria|p__Firmicutes_A|c__Clostridia|o__Oscillospirales|f__Oscillospiraceae|g__Lawsonibacter|s__Lawsonibacter MGBC163672	0	0	0	0	0	0	0	0	0	0	0	0	0	0	0	0	0	1	0	0	0	0	0	0	0	0	166	0	0	0	0	0	0	0	0	0	0	0	0	0	0	0	0	0	0	0	0	152	107
n__root|d__Bacteria|p__Firmicutes_A|c__Clostridia|o__Oscillospirales|f__Oscillospiraceae|g__Lawsonibacter|s__Lawsonibacter MGBC165440	0	0	0	0	0	0	0	0	0	0	0	0	0	0	0	0	0	0	0	0	0	0	0	0	0	0	1	0	0	0	0	0	0	0	0	0	0	0	0	0	0	0	0	0	0	0	0	38	20
n__root|d__Bacteria|p__Firmicutes_A|c__Clostridia|o__Oscillospirales|f__Oscillospiraceae|g__Lawsonibacter|s__Lawsonibacter sp000492175	0	0	0	0	0	0	0	0	0	0	0	0	0	0	0	0	0	0	0	0	0	0	0	0	0	0	1	0	0	0	0	0	0	0	0	0	0	0	0	0	0	0	0	0	0	0	0	35	70
n__root|d__Bacteria|p__Firmicutes_A|c__Clostridia|o__Oscillospirales|f__Oscillospiraceae|g__Lawsonibacter|s__Lawsonibacter sp003612335	0	0	0	0	0	0	0	0	0	0	0	0	0	0	0	0	0	0	0	0	0	0	0	0	0	0	34	0	0	0	0	0	0	0	0	0	0	0	0	0	0	0	0	0	0	0	0	76	23
n__root|d__Bacteria|p__Firmicutes_A|c__Clostridia|o__Oscillospirales|f__Oscillospiraceae|g__Marseille-P3106|s__Marseille-P3106 MGBC101917	0	0	0	0	0	0	0	0	0	0	0	0	0	0	0	0	0	0	0	0	0	0	0	0	0	0	0	0	0	0	0	0	0	0	0	0	0	0	0	0	0	0	0	0	0	0	0	2	1
n__root|d__Bacteria|p__Firmicutes_A|c__Clostridia|o__Oscillospirales|f__Oscillospiraceae|g__Marseille-P3106|s__Marseille-P3106 MGBC129303	0	0	0	0	0	0	0	0	0	0	0	0	0	0	0	0	0	0	0	0	0	0	0	0	0	0	0	0	0	0	0	0	0	0	0	0	0	0	0	0	0	0	0	0	0	0	0	0	0
n__root|d__Bacteria|p__Firmicutes_A|c__Clostridia|o__Oscillospirales|f__Oscillospiraceae|g__Marseille-P3106|s__Marseille-P3106 MGBC161418	0	0	0	0	0	0	0	0	0	0	0	0	0	0	0	0	0	0	0	0	0	0	0	0	0	0	0	0	0	0	0	0	0	0	10	0	0	0	0	0	0	0	0	0	0	0	0	28	107
n__root|d__Bacteria|p__Firmicutes_A|c__Clostridia|o__Oscillospirales|f__Oscillospiraceae|g__Marseille-P3106|s__Marseille-P3106 MGBC165060	0	0	0	0	0	0	0	0	0	0	0	0	0	0	0	0	0	0	0	0	0	0	0	0	0	0	0	0	0	0	0	0	0	0	0	0	0	0	0	0	0	0	0	0	0	0	0	0	0
n__root|d__Bacteria|p__Firmicutes_A|c__Clostridia|o__Oscillospirales|f__Oscillospiraceae|g__Oscillibacter|s__Oscillibacter MGBC000151	0	0	0	0	0	0	0	0	0	0	0	0	0	0	0	0	0	0	0	0	0	0	0	0	0	0	2	0	0	0	0	0	0	0	0	0	0	0	0	0	0	0	0	0	0	0	0	24	13
n__root|d__Bacteria|p__Firmicutes_A|c__Clostridia|o__Oscillospirales|f__Oscillospiraceae|g__Oscillibacter|s__Oscillibacter MGBC000153	0	0	0	0	0	0	0	0	0	0	0	0	0	0	0	0	0	0	0	0	0	0	0	0	0	0	9	0	0	0	0	0	0	0	0	0	0	0	0	0	0	0	0	0	0	0	0	6	23
n__root|d__Bacteria|p__Firmicutes_A|c__Clostridia|o__Oscillospirales|f__Oscillospiraceae|g__Oscillibacter|s__Oscillibacter MGBC101923	0	0	0	0	0	0	0	0	0	0	0	0	0	0	0	0	0	0	0	0	0	0	0	0	0	0	0	0	0	0	0	0	0	0	0	0	0	0	0	0	0	0	0	0	0	0	0	0	4
n__root|d__Bacteria|p__Firmicutes_A|c__Clostridia|o__Oscillospirales|f__Oscillospiraceae|g__Oscillibacter|s__Oscillibacter MGBC101978	0	0	0	0	0	0	0	0	0	0	0	0	0	0	0	0	0	0	0	0	0	0	0	0	0	0	0	0	0	0	0	0	0	0	0	0	0	0	0	0	0	0	0	0	0	0	0	0	1
n__root|d__Bacteria|p__Firmicutes_A|c__Clostridia|o__Oscillospirales|f__Oscillospiraceae|g__Oscillibacter|s__Oscillibacter MGBC104027	0	0	0	0	0	0	0	0	0	0	0	0	0	0	0	0	0	0	0	0	0	0	0	0	0	0	0	0	0	0	0	0	0	0	0	0	0	0	0	1	0	0	0	0	0	0	0	0	0
n__root|d__Bacteria|p__Firmicutes_A|c__Clostridia|o__Oscillospirales|f__Oscillospiraceae|g__Oscillibacter|s__Oscillibacter MGBC104191	0	0	0	0	0	0	0	0	0	0	0	0	0	0	0	0	0	0	1	0	0	0	0	0	0	1	100	0	0	0	0	1	0	0	0	0	0	0	0	4	0	0	0	0	0	0	20	95	266
n__root|d__Bacteria|p__Firmicutes_A|c__Clostridia|o__Oscillospirales|f__Oscillospiraceae|g__Oscillibacter|s__Oscillibacter MGBC113262	0	0	0	0	0	0	0	0	0	0	0	0	0	0	0	0	0	0	0	0	0	0	0	0	0	0	0	0	0	0	0	0	0	0	0	0	0	0	0	0	0	0	0	0	0	0	0	0	1
n__root|d__Bacteria|p__Firmicutes_A|c__Clostridia|o__Oscillospirales|f__Oscillospiraceae|g__Oscillibacter|s__Oscillibacter MGBC114107	0	0	0	0	0	0	0	0	0	0	0	0	0	0	0	0	0	0	0	0	0	0	0	0	0	0	4	0	0	0	0	0	0	0	0	0	0	0	0	0	0	0	0	0	0	0	3	13	37
n__root|d__Bacteria|p__Firmicutes_A|c__Clostridia|o__Oscillospirales|f__Oscillospiraceae|g__Oscillibacter|s__Oscillibacter MGBC114583	0	0	0	0	0	0	0	0	0	0	0	0	0	0	0	0	0	0	0	0	0	0	0	0	0	0	0	0	0	0	0	0	0	0	0	0	0	0	0	0	0	0	0	0	0	0	0	0	2
n__root|d__Bacteria|p__Firmicutes_A|c__Clostridia|o__Oscillospirales|f__Oscillospiraceae|g__Oscillibacter|s__Oscillibacter MGBC115181	0	0	0	0	0	0	0	0	1	0	0	0	0	0	0	0	0	0	0	0	0	0	0	0	0	0	13	0	0	0	0	0	0	0	0	0	0	0	0	0	0	0	0	0	1	0	0	17	35
n__root|d__Bacteria|p__Firmicutes_A|c__Clostridia|o__Oscillospirales|f__Oscillospiraceae|g__Oscillibacter|s__Oscillibacter MGBC115325	0	0	0	0	0	0	0	0	0	0	0	0	0	0	0	0	0	0	0	0	0	0	0	0	0	0	0	0	0	0	0	1	0	0	0	0	0	0	0	0	0	0	0	0	0	0	0	0	2
n__root|d__Bacteria|p__Firmicutes_A|c__Clostridia|o__Oscillospirales|f__Oscillospiraceae|g__Oscillibacter|s__Oscillibacter MGBC120045	0	0	0	0	0	0	0	0	0	0	0	0	0	0	0	0	0	0	0	0	0	0	0	0	0	0	98	0	0	0	0	21	0	0	0	0	0	0	0	0	0	0	0	0	0	0	32	92	224
n__root|d__Bacteria|p__Firmicutes_A|c__Clostridia|o__Oscillospirales|f__Oscillospiraceae|g__Oscillibacter|s__Oscillibacter MGBC125253	0	0	0	0	0	0	0	0	0	0	0	0	0	0	0	0	0	0	0	0	0	0	0	0	0	0	0	0	0	0	0	0	0	0	0	0	0	0	0	0	0	0	0	0	0	0	0	0	1
n__root|d__Bacteria|p__Firmicutes_A|c__Clostridia|o__Oscillospirales|f__Oscillospiraceae|g__Oscillibacter|s__Oscillibacter MGBC129315	0	0	0	0	0	0	0	0	0	0	0	0	0	0	0	0	0	0	0	0	0	0	0	0	0	0	0	0	0	0	0	0	0	0	0	0	0	0	0	0	0	0	0	0	0	0	0	2	3
n__root|d__Bacteria|p__Firmicutes_A|c__Clostridia|o__Oscillospirales|f__Oscillospiraceae|g__Oscillibacter|s__Oscillibacter MGBC130208	0	0	0	0	0	0	0	0	0	0	0	0	0	0	0	0	0	0	0	0	0	0	0	0	0	0	1	0	0	0	0	0	0	0	0	0	0	0	0	0	0	0	0	0	0	0	0	3	4
n__root|d__Bacteria|p__Firmicutes_A|c__Clostridia|o__Oscillospirales|f__Oscillospiraceae|g__Oscillibacter|s__Oscillibacter MGBC131504	0	0	3	0	0	0	0	0	0	0	0	0	0	0	0	0	0	0	0	0	0	0	0	0	0	0	2	0	0	0	0	0	0	0	0	0	0	0	0	0	0	0	0	0	0	0	0	1	1
n__root|d__Bacteria|p__Firmicutes_A|c__Clostridia|o__Oscillospirales|f__Oscillospiraceae|g__Oscillibacter|s__Oscillibacter MGBC143446	0	0	0	0	0	0	0	0	0	0	0	0	0	0	0	0	0	0	0	0	0	0	0	0	0	0	0	0	0	0	0	0	0	0	0	0	0	0	0	0	0	0	0	0	0	0	0	0	2
n__root|d__Bacteria|p__Firmicutes_A|c__Clostridia|o__Oscillospirales|f__Oscillospiraceae|g__Oscillibacter|s__Oscillibacter MGBC145212	0	0	0	0	0	0	0	0	0	0	0	0	0	0	0	0	0	0	0	0	0	0	0	0	0	0	0	0	0	0	0	0	0	0	0	0	0	0	0	0	0	0	0	0	0	0	0	0	0
n__root|d__Bacteria|p__Firmicutes_A|c__Clostridia|o__Oscillospirales|f__Oscillospiraceae|g__Oscillibacter|s__Oscillibacter MGBC161115	0	0	0	0	0	0	0	0	0	0	0	0	0	0	0	0	0	0	0	0	0	0	0	0	0	0	30	0	0	0	0	0	0	1	0	0	0	0	0	0	0	0	0	0	0	0	0	52	108
n__root|d__Bacteria|p__Firmicutes_A|c__Clostridia|o__Oscillospirales|f__Oscillospiraceae|g__Oscillibacter|s__Oscillibacter MGBC161747	0	0	0	0	0	0	0	0	0	0	0	0	0	0	2	0	0	0	0	0	0	0	0	0	0	0	4	0	0	0	0	0	0	0	0	0	0	0	0	0	0	0	0	0	0	0	0	2	1
n__root|d__Bacteria|p__Firmicutes_A|c__Clostridia|o__Oscillospirales|f__Oscillospiraceae|g__Oscillibacter|s__Oscillibacter MGBC163303	0	0	0	0	0	0	0	0	0	0	0	0	0	0	0	0	0	0	0	0	0	0	0	0	0	0	1	0	0	0	0	0	0	0	0	0	0	0	0	0	0	0	0	0	0	0	0	17	34
n__root|d__Bacteria|p__Firmicutes_A|c__Clostridia|o__Oscillospirales|f__Oscillospiraceae|g__Oscillibacter|s__Oscillibacter MGBC163329	0	0	0	0	0	0	0	0	0	0	0	0	0	0	0	0	0	1	0	0	0	0	0	0	0	0	44	5	0	0	0	0	0	0	0	0	0	0	0	0	0	0	0	0	0	0	7	6	44
n__root|d__Bacteria|p__Firmicutes_A|c__Clostridia|o__Oscillospirales|f__Oscillospiraceae|g__Oscillibacter|s__Oscillibacter MGBC164430	1	0	0	0	0	0	0	0	0	0	0	0	0	0	0	0	0	0	1	0	0	0	0	0	0	0	1	0	0	0	0	1	0	0	0	0	0	0	0	0	0	0	1	0	0	0	4	2	16
n__root|d__Bacteria|p__Firmicutes_A|c__Clostridia|o__Oscillospirales|f__Oscillospiraceae|g__Oscillibacter|s__Oscillibacter sp000403435	0	0	0	0	0	0	0	0	1	0	0	0	0	1	0	0	0	0	0	0	0	0	0	0	0	0	17	0	0	0	0	0	0	0	0	0	0	0	0	0	0	0	0	0	0	0	2	45	33
n__root|d__Bacteria|p__Firmicutes_A|c__Clostridia|o__Oscillospirales|f__Oscillospiraceae|g__Oscillospiraceae_NOV|s__Oscillospiraceae_NOV MGBC104380	0	0	0	0	1	0	0	0	0	0	0	0	0	0	0	0	0	0	0	0	0	0	0	1	0	2	541	0	0	0	0	0	0	0	0	0	0	0	0	0	0	0	1	0	0	0	0	366	2846
n__root|d__Bacteria|p__Firmicutes_A|c__Clostridia|o__Oscillospirales|f__Oscillospiraceae|g__Oscillospiraceae_NOV|s__Oscillospiraceae_NOV MGBC105270	0	0	0	0	0	0	0	0	1	0	0	0	0	0	0	0	0	1	0	0	0	0	0	0	0	0	35	0	0	0	0	0	0	0	0	0	0	0	0	0	0	0	0	0	0	0	0	107	77
n__root|d__Bacteria|p__Firmicutes_A|c__Clostridia|o__Oscillospirales|f__Oscillospiraceae|g__Oscillospiraceae_NOV|s__Oscillospiraceae_NOV MGBC107693	0	0	2	0	0	0	0	0	1	0	0	0	0	0	0	0	0	0	0	0	0	0	0	0	0	0	138	0	46	0	0	0	0	0	0	0	0	0	0	0	0	0	0	0	0	0	0	130	353
n__root|d__Bacteria|p__Firmicutes_A|c__Clostridia|o__Oscillospirales|f__Oscillospiraceae|g__Oscillospiraceae_NOV|s__Oscillospiraceae_NOV MGBC108722	0	0	0	0	0	0	0	0	0	0	0	0	0	0	0	0	0	0	0	0	0	0	0	0	0	0	0	0	0	0	0	0	0	0	0	0	0	0	0	0	0	0	0	0	0	0	0	0	6
n__root|d__Bacteria|p__Firmicutes_A|c__Clostridia|o__Oscillospirales|f__Oscillospiraceae|g__Oscillospiraceae_NOV|s__Oscillospiraceae_NOV MGBC109106	0	0	0	0	0	0	0	0	0	0	0	0	5	0	0	0	0	0	0	0	0	1	0	0	0	0	20	0	0	0	0	1	0	0	1	0	0	0	0	0	0	0	0	0	0	0	0	68	73
n__root|d__Bacteria|p__Firmicutes_A|c__Clostridia|o__Oscillospirales|f__Oscillospiraceae|g__Oscillospiraceae_NOV|s__Oscillospiraceae_NOV MGBC109982	0	0	0	0	0	0	0	0	0	0	0	0	0	0	0	0	0	0	0	0	0	0	0	0	0	0	0	0	0	0	0	0	0	0	0	0	0	0	0	0	0	0	1	0	0	0	0	24	1
n__root|d__Bacteria|p__Firmicutes_A|c__Clostridia|o__Oscillospirales|f__Oscillospiraceae|g__Oscillospiraceae_NOV|s__Oscillospiraceae_NOV MGBC148330	0	0	0	0	0	0	0	0	0	0	0	0	0	0	0	0	0	0	0	0	0	0	0	0	0	0	55	0	0	0	0	0	0	0	0	0	0	0	0	0	0	0	0	0	0	0	0	142	453
n__root|d__Bacteria|p__Firmicutes_A|c__Clostridia|o__Oscillospirales|f__Oscillospiraceae|g__Oscillospiraceae_NOV|s__Oscillospiraceae_NOV MGBC153020	0	0	0	0	0	0	0	0	0	0	0	0	0	0	0	0	0	0	0	0	0	0	0	0	0	0	1	0	0	0	0	0	0	0	0	0	0	0	0	0	0	0	0	0	0	0	0	0	0
n__root|d__Bacteria|p__Firmicutes_A|c__Clostridia|o__Oscillospirales|f__Oscillospiraceae|g__Oscillospiraceae_NOV|s__Oscillospiraceae_NOV MGBC161755	1	0	0	0	0	0	0	0	0	0	0	0	0	0	0	0	0	0	0	0	0	0	0	0	0	0	216	0	27	0	0	0	10	0	0	0	0	0	0	0	0	0	0	0	0	0	0	168	376
n__root|d__Bacteria|p__Firmicutes_A|c__Clostridia|o__Oscillospirales|f__Oscillospiraceae|g__Oscillospiraceae_NOV|s__Oscillospiraceae_NOV MGBC162040	0	0	0	0	0	0	0	0	0	0	0	0	0	0	0	0	0	0	0	0	0	0	0	0	0	0	5	0	0	0	0	0	0	0	0	0	0	0	0	0	0	0	0	0	0	0	0	4	11
n__root|d__Bacteria|p__Firmicutes_A|c__Clostridia|o__Oscillospirales|f__Oscillospiraceae|g__Oscillospiraceae_NOV|s__Oscillospiraceae_NOV MGBC162663	0	0	0	0	0	0	0	0	0	0	0	0	0	0	0	0	0	0	0	0	0	0	0	0	0	0	0	0	0	0	0	0	0	0	0	0	0	0	0	0	0	0	0	0	0	0	0	2	2
n__root|d__Bacteria|p__Firmicutes_A|c__Clostridia|o__Oscillospirales|f__Oscillospiraceae|g__Oscillospiraceae_NOV|s__Oscillospiraceae_NOV MGBC163448	0	0	0	0	0	0	0	0	0	0	0	0	0	0	0	0	0	0	0	0	0	0	0	0	0	1	167	0	0	0	0	0	0	0	0	0	0	0	0	0	0	0	0	1	0	0	0	145	420
n__root|d__Bacteria|p__Firmicutes_A|c__Clostridia|o__Oscillospirales|f__Oscillospiraceae|g__Oscillospiraceae_NOV|s__Oscillospiraceae_NOV MGBC164714	0	0	0	0	0	0	0	0	0	0	0	0	0	0	0	0	0	0	0	0	0	0	0	0	0	0	22	0	0	0	0	0	0	0	0	0	0	0	0	0	0	0	0	0	0	0	0	17	53
n__root|d__Bacteria|p__Firmicutes_A|c__Clostridia|o__Oscillospirales|f__Oscillospiraceae|g__UBA9475|s__UBA9475 MGBC000146	0	0	0	0	0	0	0	0	0	10	0	0	0	0	0	0	0	0	0	0	0	0	0	2	0	0	90	0	0	0	0	0	0	0	0	0	0	0	0	0	0	0	0	0	0	0	0	328	800
n__root|d__Bacteria|p__Firmicutes_A|c__Clostridia|o__Oscillospirales|f__Oscillospiraceae|g__UBA9475|s__UBA9475 MGBC104717	0	0	0	0	0	0	0	0	0	0	0	0	0	0	0	0	0	0	0	0	0	0	0	0	0	0	0	0	0	0	0	0	0	0	0	0	0	0	0	0	0	0	0	0	0	0	0	2	1
n__root|d__Bacteria|p__Firmicutes_A|c__Clostridia|o__Oscillospirales|f__Oscillospiraceae|g__UBA9475|s__UBA9475 MGBC108936	0	0	0	0	0	0	0	0	0	0	0	0	0	0	0	0	0	0	0	0	0	0	0	0	0	0	0	0	0	0	0	0	0	0	0	0	0	0	0	0	0	0	0	0	0	0	0	3	0
n__root|d__Bacteria|p__Firmicutes_A|c__Clostridia|o__Oscillospirales|f__Oscillospiraceae|g__UBA9475|s__UBA9475 MGBC113509	0	0	0	0	0	0	0	0	0	0	0	9	0	0	0	0	0	0	0	0	0	0	0	0	0	0	40	0	0	0	0	0	0	0	0	0	0	0	0	0	0	0	0	0	0	0	1	200	188
n__root|d__Bacteria|p__Firmicutes_A|c__Clostridia|o__Oscillospirales|f__Oscillospiraceae|g__UBA9475|s__UBA9475 MGBC113841	0	0	0	0	0	0	0	0	0	0	0	0	0	0	0	0	0	0	0	0	0	0	0	0	0	0	0	0	0	0	0	0	0	0	0	0	0	0	0	0	0	0	0	0	0	0	0	0	11
n__root|d__Bacteria|p__Firmicutes_A|c__Clostridia|o__Oscillospirales|f__Oscillospiraceae|g__UBA9475|s__UBA9475 MGBC116682	0	0	0	0	0	0	0	0	0	0	0	0	0	0	0	0	0	0	0	0	0	0	0	0	0	0	0	0	0	0	0	0	0	0	0	0	0	0	0	0	0	0	0	0	0	0	0	0	2
n__root|d__Bacteria|p__Firmicutes_A|c__Clostridia|o__Oscillospirales|f__Oscillospiraceae|g__UBA9475|s__UBA9475 MGBC117253	0	0	0	0	0	0	0	0	0	0	0	0	0	0	0	0	0	0	0	0	0	0	0	0	0	0	4	0	0	0	0	0	0	0	0	0	0	0	0	0	0	0	0	7	0	0	0	44	148
n__root|d__Bacteria|p__Firmicutes_A|c__Clostridia|o__Oscillospirales|f__Oscillospiraceae|g__UBA9475|s__UBA9475 MGBC122397	0	0	0	0	0	0	0	0	0	0	0	0	0	0	0	0	0	0	0	0	0	0	0	0	0	0	0	0	0	0	0	0	0	0	0	0	0	0	0	0	0	0	0	0	0	0	0	2	23
n__root|d__Bacteria|p__Firmicutes_A|c__Clostridia|o__Oscillospirales|f__Oscillospiraceae|g__UBA9475|s__UBA9475 MGBC124762	0	0	0	0	0	0	0	0	0	0	0	0	0	0	0	0	0	0	0	0	0	0	0	0	0	0	0	0	0	0	0	0	0	0	0	0	0	0	0	0	0	0	0	0	0	0	0	1	0
n__root|d__Bacteria|p__Firmicutes_A|c__Clostridia|o__Oscillospirales|f__Oscillospiraceae|g__UBA9475|s__UBA9475 MGBC143610	0	0	0	0	0	0	0	0	0	0	0	0	0	0	0	0	0	0	0	0	0	0	0	0	0	0	1	0	0	0	0	0	0	0	0	0	0	0	0	0	0	0	0	0	0	0	0	3	5
n__root|d__Bacteria|p__Firmicutes_A|c__Clostridia|o__Oscillospirales|f__Oscillospiraceae|g__UBA9475|s__UBA9475 MGBC152423	0	0	0	0	0	0	0	0	0	0	0	0	0	0	0	0	0	0	0	0	0	0	0	0	0	0	0	0	0	0	0	0	0	0	0	0	0	0	0	0	0	0	0	0	0	0	0	12	17
n__root|d__Bacteria|p__Firmicutes_A|c__Clostridia|o__Oscillospirales|f__Oscillospiraceae|g__UBA9475|s__UBA9475 MGBC152544	0	0	0	0	0	0	0	0	0	0	0	0	0	0	0	0	0	0	0	0	0	0	0	0	0	0	0	0	0	0	0	0	0	0	0	0	0	0	0	0	0	0	0	0	0	0	0	7	1
n__root|d__Bacteria|p__Firmicutes_A|c__Clostridia|o__Oscillospirales|f__Oscillospiraceae|g__UBA9475|s__UBA9475 MGBC155975	0	0	0	0	0	0	0	0	0	0	0	0	0	0	0	0	0	0	0	0	0	0	0	0	0	0	1	0	0	0	0	0	0	0	0	0	0	0	0	0	0	0	0	0	0	0	0	1	3
n__root|d__Bacteria|p__Firmicutes_A|c__Clostridia|o__Oscillospirales|f__Oscillospiraceae|g__UBA9475|s__UBA9475 MGBC157594	0	0	0	0	0	0	0	0	0	0	0	0	0	0	0	0	0	0	0	0	0	0	0	0	0	0	1	0	0	0	0	0	0	0	0	0	0	0	0	0	0	0	0	0	0	0	0	1	2
n__root|d__Bacteria|p__Firmicutes_A|c__Clostridia|o__Oscillospirales|f__Oscillospiraceae|g__UBA9475|s__UBA9475 MGBC159253	0	0	0	0	0	0	0	0	0	0	0	0	0	0	0	0	0	0	0	0	0	0	0	0	0	0	171	0	0	0	0	1	0	0	0	0	0	0	0	0	0	0	1	0	0	0	1	272	1125
n__root|d__Bacteria|p__Firmicutes_A|c__Clostridia|o__Oscillospirales|f__Oscillospiraceae|g__UBA9475|s__UBA9475 MGBC162871	0	0	0	0	0	0	0	0	0	0	0	0	0	0	0	0	0	0	0	0	0	0	0	0	0	0	0	0	0	0	0	0	0	0	0	0	0	0	0	0	0	0	0	0	0	0	0	2	2
n__root|d__Bacteria|p__Firmicutes_A|c__Clostridia|o__Oscillospirales|f__Oscillospiraceae|g__UBA9475|s__UBA9475 MGBC164455	0	0	0	0	0	0	0	0	0	0	0	0	0	0	0	0	0	0	0	0	0	0	0	0	0	0	21	0	0	0	0	0	0	0	0	0	0	0	0	0	0	0	0	0	0	0	0	15	5
n__root|d__Bacteria|p__Firmicutes_A|c__Clostridia|o__Oscillospirales|f__Oscillospiraceae|g__UMGS1872|s__UMGS1872 MGBC116724	0	0	0	0	0	0	0	0	0	0	0	0	0	0	0	0	0	0	0	0	0	0	0	0	0	0	93	0	0	0	0	0	0	0	0	0	0	0	0	0	0	0	0	0	0	0	2	85	444
n__root|d__Bacteria|p__Firmicutes_A|c__Clostridia|o__Oscillospirales|f__Oscillospiraceae|g__UMGS1872|s__UMGS1872 MGBC119734	0	0	0	0	3	0	0	0	0	0	0	0	0	0	0	0	0	0	0	0	0	0	0	0	0	0	0	0	0	0	0	0	0	0	0	0	0	0	0	0	0	0	0	0	0	0	0	4	22
n__root|d__Bacteria|p__Firmicutes_A|c__Clostridia|o__Oscillospirales|f__Ruminococcaceae|g__Anaerotruncus|s__Anaerotruncus MGBC000100	0	0	0	0	0	0	0	0	0	0	0	0	0	0	0	0	0	0	0	0	0	0	0	0	0	1	0	0	0	0	0	0	0	0	0	0	0	0	0	0	0	0	0	0	0	0	0	6	4
n__root|d__Bacteria|p__Firmicutes_A|c__Clostridia|o__Oscillospirales|f__Ruminococcaceae|g__Anaerotruncus|s__Anaerotruncus MGBC140748	0	0	0	0	0	0	0	0	0	0	0	0	0	0	0	0	0	0	0	0	0	0	0	0	0	0	0	0	0	0	0	0	0	0	0	0	0	0	0	0	0	1	0	0	0	0	0	3	4
n__root|d__Bacteria|p__Firmicutes_A|c__Clostridia|o__Oscillospirales|f__Ruminococcaceae|g__Anaerotruncus|s__Anaerotruncus sp000403395	0	0	0	0	0	0	0	0	0	1	0	0	13	0	0	0	16	0	0	0	0	0	0	0	0	0	39	0	0	1	0	18	14	0	0	0	0	0	0	0	0	0	0	0	0	0	0	83	48
n__root|d__Bacteria|p__Firmicutes_A|c__Clostridia|o__Oscillospirales|f__Ruminococcaceae|g__Anaerotruncus|s__Anaerotruncus sp003612625	0	0	0	0	0	0	0	0	0	0	0	0	0	0	0	0	0	0	0	0	0	0	0	0	0	0	1	0	0	0	0	0	1	0	0	0	0	0	0	0	0	0	0	0	0	0	0	8	1
n__root|d__Bacteria|p__Firmicutes_A|c__Clostridia|o__Oscillospirales|f__Ruminococcaceae|g__Angelakisella|s__Angelakisella MGBC131977	0	0	0	0	0	0	0	0	0	0	0	0	0	0	0	0	0	0	0	0	0	0	0	0	0	0	0	0	0	0	0	3	0	0	0	0	0	0	0	0	0	0	0	0	0	0	1	12	12
n__root|d__Bacteria|p__Firmicutes_A|c__Clostridia|o__Oscillospirales|f__Ruminococcaceae|g__Angelakisella|s__Angelakisella MGBC136623	1	0	0	0	0	0	0	0	0	0	0	0	0	0	0	0	0	0	0	0	0	0	0	0	0	0	53	0	0	0	0	0	0	0	0	0	0	0	0	0	0	0	0	0	0	0	53	382	878
n__root|d__Bacteria|p__Firmicutes_A|c__Clostridia|o__Oscillospirales|f__Ruminococcaceae|g__Angelakisella|s__Angelakisella MGBC161672	0	0	0	0	0	0	0	0	0	0	0	0	0	0	0	0	0	0	0	0	0	0	0	0	0	0	1	0	0	0	0	0	0	0	0	0	0	0	0	0	0	0	0	0	0	0	23	6	13
n__root|d__Bacteria|p__Firmicutes_A|c__Clostridia|o__Oscillospirales|f__Ruminococcaceae|g__CAG-115|s__CAG-115 MGBC157433	0	0	0	0	0	0	0	0	0	0	0	0	0	0	0	0	0	0	0	0	0	0	0	0	0	0	0	0	0	0	0	0	0	0	0	0	0	0	0	0	0	0	0	0	0	0	0	0	1
n__root|d__Bacteria|p__Firmicutes_A|c__Clostridia|o__Oscillospirales|f__Ruminococcaceae|g__Ruminiclostridium_E|s__Ruminiclostridium_E MGBC129722	0	0	0	0	0	0	0	0	0	0	0	0	0	0	0	0	0	0	0	0	0	0	0	0	0	0	0	0	0	0	0	0	1	0	0	0	0	0	0	0	0	0	0	0	0	0	0	2	1
n__root|d__Bacteria|p__Firmicutes_A|c__Clostridia|o__Oscillospirales|f__Ruminococcaceae|g__Ruminococcaceae_NOV|s__Ruminococcaceae_NOV MGBC113616	0	0	0	0	0	0	0	0	0	0	0	0	0	0	0	0	0	0	0	0	0	0	0	0	0	0	0	0	0	0	0	0	0	0	0	0	0	0	0	0	0	0	0	0	0	0	0	16	0
n__root|d__Bacteria|p__Firmicutes_A|c__Clostridia|o__Oscillospirales|f__Ruminococcaceae|g__UBA1405|s__UBA1405 MGBC165041	0	0	0	0	0	0	0	0	0	0	0	0	0	0	0	0	0	0	0	0	0	0	0	0	0	0	0	0	0	0	0	0	0	0	0	0	0	0	0	0	0	0	0	0	0	0	1	1	0
n__root|d__Bacteria|p__Firmicutes_A|c__Clostridia|o__Oscillospirales|f__Ruminococcaceae|g__UBA3818|s__UBA3818 MGBC143783	0	0	0	0	0	0	0	0	0	0	0	0	0	0	0	0	0	0	0	0	0	0	0	0	0	0	0	0	0	0	0	0	0	0	0	0	0	0	0	0	0	0	0	0	0	0	0	2	0
n__root|d__Bacteria|p__Firmicutes_A|c__Clostridia|o__Oscillospirales|f__Ruminococcaceae|g__UBA7177|s__UBA7177 MGBC108922	0	0	0	0	0	0	0	0	0	0	0	0	0	0	0	0	0	0	0	0	0	0	0	0	0	0	0	0	0	0	0	0	0	0	0	0	0	0	0	0	0	0	0	0	0	0	0	0	0
n__root|d__Bacteria|p__Firmicutes_A|c__Clostridia|o__Oscillospirales|f__Ruminococcaceae|g__UBA946|s__UBA946 MGBC124430	0	0	0	0	0	0	0	0	0	0	0	0	0	0	0	0	1	0	0	0	0	0	0	0	0	1	0	0	0	0	0	0	0	0	0	0	0	0	0	0	0	0	0	0	0	0	0	0	0
n__root|d__Bacteria|p__Firmicutes_A|c__Clostridia|o__Oscillospirales|f__Ruminococcaceae|g__UBA946|s__UBA946 MGBC137711	0	0	0	0	0	0	0	0	0	0	0	0	0	0	0	0	1	0	0	0	0	0	0	0	0	0	0	0	0	0	0	0	0	0	0	0	0	0	0	0	0	0	0	0	0	0	0	0	0
n__root|d__Bacteria|p__Firmicutes_A|c__Clostridia|o__Peptostreptococcales|f__Anaerovoracaceae|g__Anaerovoracaceae_NOV|s__Anaerovoracaceae_NOV MGBC000178	0	0	0	0	0	0	0	0	0	0	0	0	0	0	0	0	0	0	0	0	2	0	0	0	0	0	0	0	0	0	0	0	0	0	0	0	0	0	0	0	0	0	0	0	0	0	0	1	0
n__root|d__Bacteria|p__Firmicutes_A|c__Clostridia|o__Peptostreptococcales|f__Anaerovoracaceae|g__Anaerovoracaceae_NOV|s__Anaerovoracaceae_NOV MGBC000227	0	0	0	0	0	0	0	0	0	0	0	0	0	0	0	0	0	0	0	0	0	0	0	0	0	0	0	1	0	0	0	0	0	0	0	0	0	0	0	0	0	0	0	1	0	0	0	12	0
n__root|d__Bacteria|p__Firmicutes_A|c__Clostridia|o__Peptostreptococcales|f__Anaerovoracaceae|g__CAG-145|s__CAG-145 MGBC162508	0	0	0	0	0	0	0	0	0	0	0	0	0	0	0	0	0	0	0	0	0	0	0	0	0	0	1	0	0	0	0	0	0	0	0	0	0	0	0	0	0	0	0	0	0	0	0	0	0
n__root|d__Bacteria|p__Firmicutes_A|c__Clostridia|o__Peptostreptococcales|f__Anaerovoracaceae|g__Emergencia|s__Emergencia MGBC000042	0	0	0	0	3	0	0	0	0	0	0	0	0	0	0	0	0	0	1	0	0	0	0	0	0	0	0	0	0	0	0	0	0	0	1	0	0	0	0	0	0	0	0	0	0	0	0	2	0
n__root|d__Bacteria|p__Firmicutes_C|c__Negativicutes|o__Selenomonadales|f__Selenomonadaceae|g__Selenomonadaceae_NOV|s__Selenomonadaceae_NOV MGBC110822	0	0	0	0	0	0	0	0	0	0	0	0	0	0	0	0	0	0	0	0	0	0	0	0	0	0	0	0	0	0	0	0	0	0	0	0	0	0	0	0	0	0	0	0	0	0	0	0	0
n__root|d__Bacteria|p__Firmicutes|c__Bacilli|o__Acholeplasmatales|f__Anaeroplasmataceae|g__UMGS268|s__UMGS268 MGBC107741	0	0	0	0	0	0	0	0	0	0	0	0	0	0	0	0	0	0	0	0	0	0	0	0	0	0	0	0	26	0	0	0	0	0	0	0	0	0	0	0	0	0	0	0	0	0	1	4	1
n__root|d__Bacteria|p__Firmicutes|c__Bacilli|o__Erysipelotrichales|f__Erysipelatoclostridiaceae|g__Erysipelatoclostridium|s__Erysipelatoclostridium cocleatum	0	0	0	0	0	0	0	0	0	0	0	0	0	0	0	0	0	0	0	0	0	0	0	0	0	0	0	0	0	0	0	0	0	0	0	0	0	0	0	0	0	0	0	0	0	0	0	4	0
n__root|d__Bacteria|p__Firmicutes|c__Bacilli|o__Erysipelotrichales|f__Erysipelotrichaceae|g__Dubosiella|s__Dubosiella newyorkensis	0	0	0	0	0	0	0	0	0	0	0	0	0	0	0	0	0	0	0	0	0	0	0	0	0	0	0	0	0	0	0	0	0	0	0	0	0	0	0	0	0	0	0	0	0	0	0	5	0
n__root|d__Bacteria|p__Firmicutes|c__Bacilli|o__Erysipelotrichales|f__Erysipelotrichaceae|g__Dubosiella|s__Dubosiella sp004793885	0	0	0	0	0	0	0	0	0	0	0	0	0	0	0	0	0	0	0	0	0	0	0	0	0	0	0	0	0	0	0	0	0	0	0	0	0	0	0	0	0	0	0	0	0	0	0	1	0
n__root|d__Bacteria|p__Firmicutes|c__Bacilli|o__Erysipelotrichales|f__Erysipelotrichaceae|g__Erysipelotrichaceae_NOV|s__Erysipelotrichaceae_NOV MGBC000147	0	0	0	0	0	0	0	0	0	0	0	0	0	0	0	0	0	0	0	0	0	0	0	0	0	0	0	0	0	0	0	1	0	0	0	0	0	0	0	0	0	0	0	0	0	0	0	3	0
n__root|d__Bacteria|p__Firmicutes|c__Bacilli|o__Erysipelotrichales|f__Erysipelotrichaceae|g__Erysipelotrichaceae_NOV|s__Erysipelotrichaceae_NOV MGBC163961	0	0	0	0	0	0	0	0	2	0	0	0	0	0	0	0	0	0	0	0	0	0	0	0	0	0	0	0	0	0	0	0	0	0	0	0	0	0	0	0	0	0	0	0	0	0	0	0	0
n__root|d__Bacteria|p__Firmicutes|c__Bacilli|o__Erysipelotrichales|f__Erysipelotrichaceae|g__Faecalibaculum|s__Faecalibaculum rodentium	0	0	0	0	0	0	0	0	0	0	0	0	0	0	0	0	0	0	0	0	0	0	0	0	0	0	0	0	0	0	0	0	0	0	0	0	0	0	0	0	0	0	0	0	0	0	0	3	0
n__root|d__Bacteria|p__Firmicutes|c__Bacilli|o__Lactobacillales|f__Enterococcaceae|g__Enterococcus_D|s__Enterococcus_D gallinarum	0	0	0	0	0	0	0	0	0	0	0	0	0	0	0	0	0	0	0	0	0	0	0	0	0	0	0	0	0	0	0	0	0	0	0	0	0	0	0	0	0	0	0	0	0	0	0	1	0
n__root|d__Bacteria|p__Firmicutes|c__Bacilli|o__Lactobacillales|f__Lactobacillaceae|g__Lactobacillus|s__Lactobacillus johnsonii	0	0	0	0	0	0	0	0	0	0	9	0	0	0	0	0	0	0	0	0	0	0	0	0	0	0	0	0	0	0	0	0	14	0	0	0	0	0	0	0	0	0	0	0	0	0	0	0	0
n__root|d__Bacteria|p__Firmicutes|c__Bacilli|o__Lactobacillales|f__Lactobacillaceae|g__Ligilactobacillus|s__Ligilactobacillus murinus	0	0	0	0	0	0	0	0	0	0	0	0	0	0	0	0	1	0	0	0	0	0	12	0	0	0	34	0	0	1	0	0	1	0	0	0	0	0	0	0	0	0	0	0	0	0	0	14	1
n__root|d__Bacteria|p__Firmicutes|c__Bacilli|o__Lactobacillales|f__Lactobacillaceae|g__Limosilactobacillus|s__Limosilactobacillus reuteri_D	0	0	0	0	0	0	0	0	0	0	0	0	0	0	0	0	0	0	0	0	0	0	18	0	0	0	0	0	0	0	0	0	0	0	0	0	0	0	0	0	0	0	0	0	0	0	0	2	0
n__root|d__Bacteria|p__Firmicutes|c__Bacilli|o__Lactobacillales|f__Streptococcaceae|g__Lactococcus|s__Lactococcus lactis	0	0	0	0	0	0	0	0	0	0	0	0	0	0	0	0	0	0	0	2	2	0	0	0	0	0	0	0	0	0	0	0	0	0	0	0	0	0	0	0	0	0	0	0	0	0	17	2	1
n__root|d__Bacteria|p__Firmicutes|c__Bacilli|o__Lactobacillales|f__Streptococcaceae|g__Lactococcus|s__Lactococcus lactis_E	0	0	0	0	2	1	0	1	0	0	0	0	0	0	0	0	0	1	0	4	4	2	0	0	0	0	5	1	0	2	0	0	2	2	2	1	0	2	0	0	0	0	1	2	0	0	997	13	6
n__root|d__Bacteria|p__Firmicutes|c__Bacilli|o__Lactobacillales|f__Streptococcaceae|g__Streptococcus|s__Streptococcus MGBC000431	0	0	0	0	0	0	0	0	0	0	0	0	0	0	0	0	0	0	0	0	0	0	0	0	0	0	0	0	0	0	0	0	0	0	0	0	0	0	0	0	0	0	0	0	0	0	2	3	1
n__root|d__Bacteria|p__Firmicutes|c__Bacilli|o__Mycoplasmatales|f__Metamycoplasmataceae|g__UBA710|s__UBA710 sp002298905	0	0	0	0	0	0	0	0	0	0	0	0	0	0	0	0	0	0	0	0	0	0	0	0	0	0	0	0	0	0	0	0	0	0	0	0	0	0	0	0	0	0	0	0	0	0	1	0	0
n__root|d__Bacteria|p__Firmicutes|c__Bacilli|o__RF39|f__CAG-1000|g__CAG-582|s__CAG-582 MGBC164624	0	0	0	0	0	0	0	0	0	0	0	0	0	0	0	0	0	0	0	0	0	0	0	0	0	0	0	0	0	0	0	0	0	0	0	0	0	0	0	0	0	0	0	0	0	0	0	10	0
n__root|d__Bacteria|p__Firmicutes|c__Bacilli|o__RF39|f__CAG-1000|g__CAG-776|s__CAG-776 MGBC129856	0	0	1	0	0	0	0	0	0	0	0	0	0	0	0	0	0	0	0	0	0	0	0	0	0	0	0	0	0	0	0	0	0	0	0	0	0	0	0	0	0	0	0	0	0	0	0	0	0
n__root|d__Bacteria|p__Proteobacteria|c__Alphaproteobacteria|o__RF32|f__CAG-239|g__CAG-495|s__CAG-495 MGBC104355	0	0	0	0	0	0	0	0	0	0	0	0	0	0	0	0	0	0	0	0	0	0	0	0	0	0	0	0	0	11	0	0	0	0	0	0	0	0	0	0	0	0	0	0	0	0	19	0	12
n__root|d__Bacteria|p__Proteobacteria|c__Gammaproteobacteria|o__Enterobacterales|f__Enterobacteriaceae|g__Proteus|s__Proteus mirabilis	0	0	0	0	0	0	0	0	0	0	0	0	0	0	0	0	0	0	0	0	0	0	0	0	0	0	0	0	0	0	0	0	0	0	1	0	0	0	0	0	0	0	0	0	0	0	0	1	0
n__root|d__Bacteria|p__Proteobacteria|c__Gammaproteobacteria|o__Pseudomonadales|f__Pseudomonadaceae|g__Pseudomonas_E|s__Pseudomonas_E fluorescens_BA	0	0	0	0	0	0	0	0	0	0	0	0	0	0	0	0	0	0	0	0	0	0	0	0	0	0	0	0	0	0	0	0	0	0	0	0	0	0	0	0	0	0	0	0	0	0	1	0	0
n__root|d__Bacteria|p__Proteobacteria|c__Gammaproteobacteria|o__Xanthomonadales|f__Xanthomonadaceae|g__Stenotrophomonas|s__Stenotrophomonas maltophilia_AO	0	0	0	0	0	0	0	0	0	0	0	0	0	0	0	0	0	0	0	0	0	0	0	0	0	0	0	0	0	0	0	0	0	0	0	0	0	0	0	0	0	0	0	0	0	0	0	0	0
n__root|d__Bacteria|p__Verrucomicrobiota|c__Verrucomicrobiae|o__Verrucomicrobiales|f__Akkermansiaceae|g__Akkermansia|s__Akkermansia muciniphila	0	0	0	0	0	0	0	0	0	0	0	0	0	0	0	0	0	0	0	0	0	0	0	0	0	0	0	0	0	0	0	0	0	0	0	0	0	0	0	0	0	0	0	0	0	0	0	3	8
n__root|d__Bacteria|p__Verrucomicrobiota|c__Verrucomicrobiae|o__Verrucomicrobiales|f__Akkermansiaceae|g__Akkermansia|s__Akkermansia muciniphila_A	0	0	0	0	0	0	0	0	0	0	0	0	0	0	0	0	0	0	0	0	0	0	0	0	0	0	1	0	0	0	0	0	0	0	0	0	0	0	0	0	0	0	0	0	0	0	0	8	3
[truncated: 7 more columns]
