# Supplementary material for: Bacterial targets of fecal host miRNAs in high-fat diet-fed mice
Source: PLoS One. 2025 Feb 11;20(2):e0315871. doi: 10.1371/journal.pone.0315871 (PMC11813116; doi:10.1371/journal.pone.0315871)
Supplement: S4 Table — (XLS) [file pone.0315871.s004.xls]

## Sheet: Title
Host pathway analysis of fecal miRNAs that have hits within bacterial genomes performed using DIANA-miRPath v4.0, with predicted miRNA targets derived from TarBase v8.0 and Kyoto Encyclopedia of genes and genomes (KEGG) biological pathways
MiRNAs included in the analysis
1	mmu-let-7b-5p
2	mmu-let-7d-5p
3	mmu-let-7f-5p
4	mmu-let-7g-5p
5	mmu-let-7i-5p
6	mmu-miR-101a-3p
7	mmu-miR-10a-5p
8	mmu-miR-10b-5p
9	mmu-miR-140-3p
10	mmu-miR-141-3p
11	mmu-miR-142a-3p
12	mmu-miR-148a-3p
13	mmu-miR-148b-3p
14	mmu-miR-151-3p
15	mmu-miR-182-5p
16	mmu-miR-183-5p
17	mmu-miR-191-5p
18	mmu-miR-192-5p
19	mmu-miR-194-5p
20	mmu-miR-196a-5p
21	mmu-miR-196b-5p
22	mmu-miR-200a-3p
23	mmu-miR-200b-3p
24	mmu-miR-200c-3p
25	mmu-miR-203-3p
26	mmu-miR-205-5p
27	mmu-miR-2137
28	mmu-miR-215-3p
29	mmu-miR-215-5p
30	mmu-miR-21a-5p
31	mmu-miR-22-3p
32	mmu-miR-23a-3p
33	mmu-miR-26b-5p
34	mmu-miR-27a-3p
35	mmu-miR-27b-3p
36	mmu-miR-29a-3p
37	mmu-miR-29c-3p
38	mmu-miR-30a-5p
39	mmu-miR-30d-5p
40	mmu-miR-30e-5p
41	mmu-miR-340-5p
42	mmu-miR-375-3p
43	mmu-miR-378a-3p
44	mmu-miR-378c
45	mmu-miR-378d
46	mmu-miR-429-3p
47	mmu-miR-5106
48	mmu-miR-5119
49	mmu-miR-5126
50	mmu-miR-6238
51	mmu-miR-6239
52	mmu-miR-6240
53	mmu-miR-6538
54	mmu-miR-8101
55	mmu-miR-93-5p
56	mmu-miR-96-5p

## Sheet: Host_ pathways
KEGG Pathway	P-value	FDR	Pathway Genes (n)	Target Genes (n)	miRNAs (n)	miRNA Name 1	miRNA Name 2	miRNA Name 3	miRNA Name 4	miRNA Name 5	miRNA Name 6	miRNA Name 7	miRNA Name 8	miRNA Name 9	miRNA Name 10	miRNA Name 11	miRNA Name 12	miRNA Name 13	miRNA Name 14	miRNA Name 15	miRNA Name 16	miRNA Name 17	miRNA Name 18	miRNA Name 19	miRNA Name 20	miRNA Name 21	miRNA Name 22	miRNA Name 23	miRNA Name 24	miRNA Name 25	miRNA Name 26	miRNA Name 27	miRNA Name 28	miRNA Name 29	miRNA Name 30	miRNA Name 31	miRNA Name 32	miRNA Name 33	miRNA Name 34	miRNA Name 35	miRNA Name 36	miRNA Name 37	miRNA Name 38	miRNA Name 39	miRNA Name 40	miRNA Name 41	miRNA Name 42
MicroRNAs in cancer	1.16057e-20	3.91111e-18	164	122	42	mmu-let-7b-5p	mmu-let-7d-5p	mmu-let-7f-5p	mmu-let-7g-5p	mmu-let-7i-5p	mmu-miR-101a-3p	mmu-miR-10a-5p	mmu-miR-10b-5p	mmu-miR-140-3p	mmu-miR-141-3p	mmu-miR-142a-3p	mmu-miR-148a-3p	mmu-miR-148b-3p	mmu-miR-151-3p	mmu-miR-182-5p	mmu-miR-183-5p	mmu-miR-191-5p	mmu-miR-192-5p	mmu-miR-194-5p	mmu-miR-196a-5p	mmu-miR-196b-5p	mmu-miR-200a-3p	mmu-miR-200b-3p	mmu-miR-200c-3p	mmu-miR-203-3p	mmu-miR-205-5p	mmu-miR-215-5p	mmu-miR-21a-5p	mmu-miR-22-3p	mmu-miR-23a-3p	mmu-miR-26b-5p	mmu-miR-27a-3p	mmu-miR-27b-3p	mmu-miR-29a-3p	mmu-miR-29c-3p	mmu-miR-30a-5p	mmu-miR-30d-5p	mmu-miR-30e-5p	mmu-miR-340-5p	mmu-miR-378a-3p	mmu-miR-429-3p	mmu-miR-93-5p
Protein processing in endoplasmic reticulum	1.94409e-18	3.27579e-16	172	123	37	mmu-let-7b-5p	mmu-let-7d-5p	mmu-let-7f-5p	mmu-let-7g-5p	mmu-let-7i-5p	mmu-miR-101a-3p	mmu-miR-10a-5p	mmu-miR-10b-5p	mmu-miR-140-3p	mmu-miR-141-3p	mmu-miR-142a-3p	mmu-miR-148a-3p	mmu-miR-148b-3p	mmu-miR-151-3p	mmu-miR-191-5p	mmu-miR-192-5p	mmu-miR-194-5p	mmu-miR-200b-3p	mmu-miR-203-3p	mmu-miR-205-5p	mmu-miR-215-5p	mmu-miR-21a-5p	mmu-miR-22-3p	mmu-miR-23a-3p	mmu-miR-26b-5p	mmu-miR-27a-3p	mmu-miR-27b-3p	mmu-miR-29a-3p	mmu-miR-29c-3p	mmu-miR-30a-5p	mmu-miR-30d-5p	mmu-miR-30e-5p	mmu-miR-340-5p	mmu-miR-375-3p	mmu-miR-378a-3p	mmu-miR-429-3p	mmu-miR-93-5p
Proteoglycans in cancer	7.14115e-14	7.48408e-12	207	133	35	mmu-let-7b-5p	mmu-let-7d-5p	mmu-let-7f-5p	mmu-let-7g-5p	mmu-let-7i-5p	mmu-miR-101a-3p	mmu-miR-10b-5p	mmu-miR-140-3p	mmu-miR-141-3p	mmu-miR-142a-3p	mmu-miR-148a-3p	mmu-miR-148b-3p	mmu-miR-151-3p	mmu-miR-183-5p	mmu-miR-191-5p	mmu-miR-192-5p	mmu-miR-194-5p	mmu-miR-200b-3p	mmu-miR-203-3p	mmu-miR-205-5p	mmu-miR-215-5p	mmu-miR-21a-5p	mmu-miR-22-3p	mmu-miR-23a-3p	mmu-miR-26b-5p	mmu-miR-27a-3p	mmu-miR-27b-3p	mmu-miR-29a-3p	mmu-miR-29c-3p	mmu-miR-30a-5p	mmu-miR-30d-5p	mmu-miR-30e-5p	mmu-miR-340-5p	mmu-miR-378a-3p	mmu-miR-93-5p
Renal cell carcinoma	8.88319e-14	7.48408e-12	69	57	32	mmu-let-7b-5p	mmu-let-7d-5p	mmu-let-7f-5p	mmu-let-7g-5p	mmu-let-7i-5p	mmu-miR-101a-3p	mmu-miR-10b-5p	mmu-miR-140-3p	mmu-miR-141-3p	mmu-miR-142a-3p	mmu-miR-148a-3p	mmu-miR-148b-3p	mmu-miR-183-5p	mmu-miR-191-5p	mmu-miR-192-5p	mmu-miR-194-5p	mmu-miR-203-3p	mmu-miR-205-5p	mmu-miR-21a-5p	mmu-miR-22-3p	mmu-miR-23a-3p	mmu-miR-26b-5p	mmu-miR-27a-3p	mmu-miR-27b-3p	mmu-miR-29a-3p	mmu-miR-29c-3p	mmu-miR-30a-5p	mmu-miR-30d-5p	mmu-miR-30e-5p	mmu-miR-340-5p	mmu-miR-378a-3p	mmu-miR-93-5p
Ubiquitin mediated proteolysis	4.81168e-13	3.24307e-11	145	99	32	mmu-let-7b-5p	mmu-let-7d-5p	mmu-let-7f-5p	mmu-let-7g-5p	mmu-let-7i-5p	mmu-miR-101a-3p	mmu-miR-10b-5p	mmu-miR-140-3p	mmu-miR-141-3p	mmu-miR-142a-3p	mmu-miR-148a-3p	mmu-miR-148b-3p	mmu-miR-191-5p	mmu-miR-192-5p	mmu-miR-194-5p	mmu-miR-200b-3p	mmu-miR-215-5p	mmu-miR-21a-5p	mmu-miR-22-3p	mmu-miR-23a-3p	mmu-miR-26b-5p	mmu-miR-27a-3p	mmu-miR-27b-3p	mmu-miR-29a-3p	mmu-miR-29c-3p	mmu-miR-30a-5p	mmu-miR-30d-5p	mmu-miR-30e-5p	mmu-miR-340-5p	mmu-miR-378a-3p	mmu-miR-429-3p	mmu-miR-93-5p
Axon guidance	2.21104e-12	1.24186e-10	182	117	34	mmu-let-7b-5p	mmu-let-7d-5p	mmu-let-7f-5p	mmu-let-7g-5p	mmu-let-7i-5p	mmu-miR-101a-3p	mmu-miR-10b-5p	mmu-miR-140-3p	mmu-miR-141-3p	mmu-miR-142a-3p	mmu-miR-148a-3p	mmu-miR-148b-3p	mmu-miR-183-5p	mmu-miR-191-5p	mmu-miR-192-5p	mmu-miR-194-5p	mmu-miR-200b-3p	mmu-miR-203-3p	mmu-miR-215-5p	mmu-miR-21a-5p	mmu-miR-22-3p	mmu-miR-23a-3p	mmu-miR-26b-5p	mmu-miR-27a-3p	mmu-miR-27b-3p	mmu-miR-29a-3p	mmu-miR-29c-3p	mmu-miR-30a-5p	mmu-miR-30d-5p	mmu-miR-30e-5p	mmu-miR-340-5p	mmu-miR-375-3p	mmu-miR-378a-3p	mmu-miR-93-5p
Metabolic pathways	2.58339e-12	1.24372e-10	1591	741	38	mmu-let-7b-5p	mmu-let-7d-5p	mmu-let-7f-5p	mmu-let-7g-5p	mmu-let-7i-5p	mmu-miR-101a-3p	mmu-miR-10b-5p	mmu-miR-140-3p	mmu-miR-141-3p	mmu-miR-142a-3p	mmu-miR-148a-3p	mmu-miR-148b-3p	mmu-miR-151-3p	mmu-miR-182-5p	mmu-miR-191-5p	mmu-miR-192-5p	mmu-miR-194-5p	mmu-miR-200a-3p	mmu-miR-200b-3p	mmu-miR-200c-3p	mmu-miR-203-3p	mmu-miR-205-5p	mmu-miR-215-5p	mmu-miR-21a-5p	mmu-miR-22-3p	mmu-miR-23a-3p	mmu-miR-26b-5p	mmu-miR-27a-3p	mmu-miR-27b-3p	mmu-miR-29a-3p	mmu-miR-29c-3p	mmu-miR-30a-5p	mmu-miR-30d-5p	mmu-miR-30e-5p	mmu-miR-340-5p	mmu-miR-378a-3p	mmu-miR-429-3p	mmu-miR-93-5p
Salmonella infection	8.97816e-12	3.58836e-10	253	151	34	mmu-let-7b-5p	mmu-let-7d-5p	mmu-let-7f-5p	mmu-let-7g-5p	mmu-let-7i-5p	mmu-miR-101a-3p	mmu-miR-10b-5p	mmu-miR-140-3p	mmu-miR-141-3p	mmu-miR-142a-3p	mmu-miR-148a-3p	mmu-miR-148b-3p	mmu-miR-151-3p	mmu-miR-191-5p	mmu-miR-192-5p	mmu-miR-194-5p	mmu-miR-203-3p	mmu-miR-205-5p	mmu-miR-215-5p	mmu-miR-21a-5p	mmu-miR-22-3p	mmu-miR-23a-3p	mmu-miR-26b-5p	mmu-miR-27a-3p	mmu-miR-27b-3p	mmu-miR-29a-3p	mmu-miR-29c-3p	mmu-miR-30a-5p	mmu-miR-30d-5p	mmu-miR-30e-5p	mmu-miR-340-5p	mmu-miR-375-3p	mmu-miR-378a-3p	mmu-miR-93-5p
Autophagy - animal	9.58317e-12	3.58836e-10	144	96	33	mmu-let-7b-5p	mmu-let-7d-5p	mmu-let-7f-5p	mmu-let-7g-5p	mmu-let-7i-5p	mmu-miR-101a-3p	mmu-miR-10b-5p	mmu-miR-140-3p	mmu-miR-141-3p	mmu-miR-142a-3p	mmu-miR-148a-3p	mmu-miR-148b-3p	mmu-miR-151-3p	mmu-miR-191-5p	mmu-miR-192-5p	mmu-miR-194-5p	mmu-miR-203-3p	mmu-miR-205-5p	mmu-miR-21a-5p	mmu-miR-22-3p	mmu-miR-23a-3p	mmu-miR-26b-5p	mmu-miR-27a-3p	mmu-miR-27b-3p	mmu-miR-29a-3p	mmu-miR-29c-3p	mmu-miR-30a-5p	mmu-miR-30d-5p	mmu-miR-30e-5p	mmu-miR-340-5p	mmu-miR-378a-3p	mmu-miR-93-5p	mmu-miR-96-5p
FoxO signaling pathway	2.44954e-11	8.25495e-10	136	91	34	mmu-let-7b-5p	mmu-let-7d-5p	mmu-let-7f-5p	mmu-let-7g-5p	mmu-let-7i-5p	mmu-miR-101a-3p	mmu-miR-10b-5p	mmu-miR-140-3p	mmu-miR-142a-3p	mmu-miR-148a-3p	mmu-miR-148b-3p	mmu-miR-151-3p	mmu-miR-183-5p	mmu-miR-191-5p	mmu-miR-192-5p	mmu-miR-194-5p	mmu-miR-200b-3p	mmu-miR-203-3p	mmu-miR-205-5p	mmu-miR-215-5p	mmu-miR-21a-5p	mmu-miR-22-3p	mmu-miR-23a-3p	mmu-miR-26b-5p	mmu-miR-27a-3p	mmu-miR-27b-3p	mmu-miR-29a-3p	mmu-miR-29c-3p	mmu-miR-30a-5p	mmu-miR-30d-5p	mmu-miR-30e-5p	mmu-miR-340-5p	mmu-miR-378a-3p	mmu-miR-93-5p
Pathways in cancer	2.72556e-11	8.35012e-10	555	290	37	mmu-let-7b-5p	mmu-let-7d-5p	mmu-let-7f-5p	mmu-let-7g-5p	mmu-let-7i-5p	mmu-miR-101a-3p	mmu-miR-10b-5p	mmu-miR-140-3p	mmu-miR-141-3p	mmu-miR-142a-3p	mmu-miR-148a-3p	mmu-miR-148b-3p	mmu-miR-151-3p	mmu-miR-183-5p	mmu-miR-191-5p	mmu-miR-192-5p	mmu-miR-194-5p	mmu-miR-200a-3p	mmu-miR-200b-3p	mmu-miR-203-3p	mmu-miR-205-5p	mmu-miR-215-5p	mmu-miR-21a-5p	mmu-miR-22-3p	mmu-miR-23a-3p	mmu-miR-26b-5p	mmu-miR-27a-3p	mmu-miR-27b-3p	mmu-miR-29a-3p	mmu-miR-29c-3p	mmu-miR-30a-5p	mmu-miR-30d-5p	mmu-miR-30e-5p	mmu-miR-340-5p	mmu-miR-375-3p	mmu-miR-378a-3p	mmu-miR-93-5p
Cell cycle	3.04607e-11	8.55437e-10	125	85	31	mmu-let-7b-5p	mmu-let-7d-5p	mmu-let-7f-5p	mmu-let-7g-5p	mmu-let-7i-5p	mmu-miR-101a-3p	mmu-miR-10b-5p	mmu-miR-140-3p	mmu-miR-141-3p	mmu-miR-142a-3p	mmu-miR-148a-3p	mmu-miR-148b-3p	mmu-miR-191-5p	mmu-miR-194-5p	mmu-miR-200a-3p	mmu-miR-205-5p	mmu-miR-215-5p	mmu-miR-21a-5p	mmu-miR-22-3p	mmu-miR-23a-3p	mmu-miR-26b-5p	mmu-miR-27a-3p	mmu-miR-27b-3p	mmu-miR-29a-3p	mmu-miR-29c-3p	mmu-miR-30a-5p	mmu-miR-30d-5p	mmu-miR-30e-5p	mmu-miR-340-5p	mmu-miR-378a-3p	mmu-miR-93-5p
Chronic myeloid leukemia	7.12151e-11	1.84611e-09	77	58	31	mmu-let-7b-5p	mmu-let-7d-5p	mmu-let-7f-5p	mmu-let-7g-5p	mmu-let-7i-5p	mmu-miR-101a-3p	mmu-miR-10b-5p	mmu-miR-141-3p	mmu-miR-142a-3p	mmu-miR-148a-3p	mmu-miR-148b-3p	mmu-miR-183-5p	mmu-miR-191-5p	mmu-miR-192-5p	mmu-miR-194-5p	mmu-miR-200a-3p	mmu-miR-203-3p	mmu-miR-21a-5p	mmu-miR-22-3p	mmu-miR-23a-3p	mmu-miR-26b-5p	mmu-miR-27a-3p	mmu-miR-27b-3p	mmu-miR-29a-3p	mmu-miR-29c-3p	mmu-miR-30a-5p	mmu-miR-30d-5p	mmu-miR-30e-5p	mmu-miR-340-5p	mmu-miR-378a-3p	mmu-miR-93-5p
Endocytosis	9.45882e-11	2.27687e-09	267	155	36	mmu-let-7b-5p	mmu-let-7d-5p	mmu-let-7f-5p	mmu-let-7g-5p	mmu-let-7i-5p	mmu-miR-101a-3p	mmu-miR-10b-5p	mmu-miR-140-3p	mmu-miR-141-3p	mmu-miR-142a-3p	mmu-miR-148a-3p	mmu-miR-148b-3p	mmu-miR-191-5p	mmu-miR-192-5p	mmu-miR-194-5p	mmu-miR-200a-3p	mmu-miR-200b-3p	mmu-miR-200c-3p	mmu-miR-203-3p	mmu-miR-215-5p	mmu-miR-21a-5p	mmu-miR-22-3p	mmu-miR-23a-3p	mmu-miR-26b-5p	mmu-miR-27a-3p	mmu-miR-27b-3p	mmu-miR-29a-3p	mmu-miR-29c-3p	mmu-miR-30a-5p	mmu-miR-30d-5p	mmu-miR-30e-5p	mmu-miR-340-5p	mmu-miR-375-3p	mmu-miR-378a-3p	mmu-miR-93-5p	mmu-miR-96-5p
Colorectal cancer	1.15862e-10	2.60303e-09	90	65	34	mmu-let-7b-5p	mmu-let-7d-5p	mmu-let-7f-5p	mmu-let-7g-5p	mmu-let-7i-5p	mmu-miR-101a-3p	mmu-miR-10b-5p	mmu-miR-140-3p	mmu-miR-141-3p	mmu-miR-142a-3p	mmu-miR-148a-3p	mmu-miR-148b-3p	mmu-miR-151-3p	mmu-miR-183-5p	mmu-miR-191-5p	mmu-miR-192-5p	mmu-miR-194-5p	mmu-miR-200a-3p	mmu-miR-203-3p	mmu-miR-205-5p	mmu-miR-21a-5p	mmu-miR-22-3p	mmu-miR-23a-3p	mmu-miR-26b-5p	mmu-miR-27a-3p	mmu-miR-27b-3p	mmu-miR-29a-3p	mmu-miR-29c-3p	mmu-miR-30a-5p	mmu-miR-30d-5p	mmu-miR-30e-5p	mmu-miR-340-5p	mmu-miR-378a-3p	mmu-miR-93-5p
Pancreatic cancer	1.72953e-10	3.64283e-09	78	58	34	mmu-let-7b-5p	mmu-let-7d-5p	mmu-let-7f-5p	mmu-let-7g-5p	mmu-let-7i-5p	mmu-miR-101a-3p	mmu-miR-10b-5p	mmu-miR-140-3p	mmu-miR-141-3p	mmu-miR-142a-3p	mmu-miR-148a-3p	mmu-miR-148b-3p	mmu-miR-151-3p	mmu-miR-191-5p	mmu-miR-192-5p	mmu-miR-194-5p	mmu-miR-200a-3p	mmu-miR-200b-3p	mmu-miR-203-3p	mmu-miR-205-5p	mmu-miR-21a-5p	mmu-miR-22-3p	mmu-miR-23a-3p	mmu-miR-26b-5p	mmu-miR-27a-3p	mmu-miR-27b-3p	mmu-miR-29a-3p	mmu-miR-29c-3p	mmu-miR-30a-5p	mmu-miR-30d-5p	mmu-miR-30e-5p	mmu-miR-340-5p	mmu-miR-378a-3p	mmu-miR-93-5p
AMPK signaling pathway	2.13632e-10	4.23494e-09	130	86	35	mmu-let-7b-5p	mmu-let-7d-5p	mmu-let-7f-5p	mmu-let-7g-5p	mmu-let-7i-5p	mmu-miR-101a-3p	mmu-miR-10b-5p	mmu-miR-140-3p	mmu-miR-141-3p	mmu-miR-142a-3p	mmu-miR-148a-3p	mmu-miR-148b-3p	mmu-miR-151-3p	mmu-miR-191-5p	mmu-miR-192-5p	mmu-miR-194-5p	mmu-miR-200b-3p	mmu-miR-203-3p	mmu-miR-205-5p	mmu-miR-215-5p	mmu-miR-21a-5p	mmu-miR-22-3p	mmu-miR-23a-3p	mmu-miR-26b-5p	mmu-miR-27a-3p	mmu-miR-27b-3p	mmu-miR-29a-3p	mmu-miR-29c-3p	mmu-miR-30a-5p	mmu-miR-30d-5p	mmu-miR-30e-5p	mmu-miR-340-5p	mmu-miR-375-3p	mmu-miR-378a-3p	mmu-miR-93-5p
T cell receptor signaling pathway	3.07936e-10	5.76525e-09	106	73	35	mmu-let-7b-5p	mmu-let-7d-5p	mmu-let-7f-5p	mmu-let-7g-5p	mmu-let-7i-5p	mmu-miR-101a-3p	mmu-miR-10b-5p	mmu-miR-140-3p	mmu-miR-141-3p	mmu-miR-142a-3p	mmu-miR-148b-3p	mmu-miR-151-3p	mmu-miR-183-5p	mmu-miR-191-5p	mmu-miR-192-5p	mmu-miR-194-5p	mmu-miR-200a-3p	mmu-miR-203-3p	mmu-miR-205-5p	mmu-miR-215-5p	mmu-miR-21a-5p	mmu-miR-22-3p	mmu-miR-23a-3p	mmu-miR-26b-5p	mmu-miR-27a-3p	mmu-miR-27b-3p	mmu-miR-29a-3p	mmu-miR-29c-3p	mmu-miR-30a-5p	mmu-miR-30d-5p	mmu-miR-30e-5p	mmu-miR-340-5p	mmu-miR-375-3p	mmu-miR-378a-3p	mmu-miR-93-5p
Hepatitis B	3.45707e-10	6.13176e-09	166	104	38	mmu-let-7b-5p	mmu-let-7d-5p	mmu-let-7f-5p	mmu-let-7g-5p	mmu-let-7i-5p	mmu-miR-101a-3p	mmu-miR-10b-5p	mmu-miR-140-3p	mmu-miR-141-3p	mmu-miR-142a-3p	mmu-miR-148a-3p	mmu-miR-148b-3p	mmu-miR-151-3p	mmu-miR-183-5p	mmu-miR-191-5p	mmu-miR-192-5p	mmu-miR-194-5p	mmu-miR-200a-3p	mmu-miR-200b-3p	mmu-miR-200c-3p	mmu-miR-203-3p	mmu-miR-215-5p	mmu-miR-21a-5p	mmu-miR-22-3p	mmu-miR-23a-3p	mmu-miR-26b-5p	mmu-miR-27a-3p	mmu-miR-27b-3p	mmu-miR-29a-3p	mmu-miR-29c-3p	mmu-miR-30a-5p	mmu-miR-30d-5p	mmu-miR-30e-5p	mmu-miR-340-5p	mmu-miR-375-3p	mmu-miR-378a-3p	mmu-miR-429-3p	mmu-miR-93-5p
Longevity regulating pathway	5.35328e-10	9.02027e-09	92	65	33	mmu-let-7b-5p	mmu-let-7d-5p	mmu-let-7f-5p	mmu-let-7g-5p	mmu-let-7i-5p	mmu-miR-101a-3p	mmu-miR-10b-5p	mmu-miR-140-3p	mmu-miR-142a-3p	mmu-miR-148b-3p	mmu-miR-151-3p	mmu-miR-182-5p	mmu-miR-191-5p	mmu-miR-192-5p	mmu-miR-194-5p	mmu-miR-200b-3p	mmu-miR-203-3p	mmu-miR-215-5p	mmu-miR-21a-5p	mmu-miR-22-3p	mmu-miR-23a-3p	mmu-miR-26b-5p	mmu-miR-27a-3p	mmu-miR-27b-3p	mmu-miR-29a-3p	mmu-miR-29c-3p	mmu-miR-30a-5p	mmu-miR-30d-5p	mmu-miR-30e-5p	mmu-miR-340-5p	mmu-miR-375-3p	mmu-miR-378a-3p	mmu-miR-93-5p
Pathways of neurodegeneration - multiple diseases	5.93369e-10	9.52217e-09	480	251	36	mmu-let-7b-5p	mmu-let-7d-5p	mmu-let-7f-5p	mmu-let-7g-5p	mmu-let-7i-5p	mmu-miR-101a-3p	mmu-miR-10a-5p	mmu-miR-10b-5p	mmu-miR-140-3p	mmu-miR-141-3p	mmu-miR-142a-3p	mmu-miR-148a-3p	mmu-miR-148b-3p	mmu-miR-151-3p	mmu-miR-191-5p	mmu-miR-192-5p	mmu-miR-194-5p	mmu-miR-200b-3p	mmu-miR-200c-3p	mmu-miR-203-3p	mmu-miR-215-5p	mmu-miR-21a-5p	mmu-miR-22-3p	mmu-miR-23a-3p	mmu-miR-26b-5p	mmu-miR-27a-3p	mmu-miR-27b-3p	mmu-miR-29a-3p	mmu-miR-29c-3p	mmu-miR-30a-5p	mmu-miR-30d-5p	mmu-miR-30e-5p	mmu-miR-340-5p	mmu-miR-378a-3p	mmu-miR-429-3p	mmu-miR-93-5p
Adherens junction	8.39689e-10	1.28625e-08	71	53	33	mmu-let-7b-5p	mmu-let-7d-5p	mmu-let-7f-5p	mmu-let-7g-5p	mmu-let-7i-5p	mmu-miR-101a-3p	mmu-miR-10b-5p	mmu-miR-140-3p	mmu-miR-141-3p	mmu-miR-142a-3p	mmu-miR-148a-3p	mmu-miR-148b-3p	mmu-miR-191-5p	mmu-miR-192-5p	mmu-miR-194-5p	mmu-miR-200b-3p	mmu-miR-203-3p	mmu-miR-205-5p	mmu-miR-215-5p	mmu-miR-21a-5p	mmu-miR-22-3p	mmu-miR-23a-3p	mmu-miR-26b-5p	mmu-miR-27a-3p	mmu-miR-27b-3p	mmu-miR-29a-3p	mmu-miR-29c-3p	mmu-miR-30a-5p	mmu-miR-30d-5p	mmu-miR-30e-5p	mmu-miR-340-5p	mmu-miR-378a-3p	mmu-miR-93-5p
AGE-RAGE signaling pathway in diabetic complications	1.76693e-09	2.48107e-08	103	70	36	mmu-let-7b-5p	mmu-let-7d-5p	mmu-let-7f-5p	mmu-let-7g-5p	mmu-let-7i-5p	mmu-miR-101a-3p	mmu-miR-10b-5p	mmu-miR-140-3p	mmu-miR-141-3p	mmu-miR-142a-3p	mmu-miR-148a-3p	mmu-miR-148b-3p	mmu-miR-151-3p	mmu-miR-191-5p	mmu-miR-192-5p	mmu-miR-194-5p	mmu-miR-200a-3p	mmu-miR-200b-3p	mmu-miR-203-3p	mmu-miR-205-5p	mmu-miR-215-5p	mmu-miR-21a-5p	mmu-miR-22-3p	mmu-miR-23a-3p	mmu-miR-26b-5p	mmu-miR-27a-3p	mmu-miR-27b-3p	mmu-miR-29a-3p	mmu-miR-29c-3p	mmu-miR-30a-5p	mmu-miR-30d-5p	mmu-miR-30e-5p	mmu-miR-340-5p	mmu-miR-375-3p	mmu-miR-378a-3p	mmu-miR-93-5p
Thyroid hormone signaling pathway	1.72219e-09	2.48107e-08	122	80	35	mmu-let-7b-5p	mmu-let-7d-5p	mmu-let-7f-5p	mmu-let-7g-5p	mmu-let-7i-5p	mmu-miR-101a-3p	mmu-miR-10b-5p	mmu-miR-140-3p	mmu-miR-141-3p	mmu-miR-142a-3p	mmu-miR-148a-3p	mmu-miR-148b-3p	mmu-miR-151-3p	mmu-miR-191-5p	mmu-miR-192-5p	mmu-miR-194-5p	mmu-miR-200b-3p	mmu-miR-203-3p	mmu-miR-205-5p	mmu-miR-215-5p	mmu-miR-21a-5p	mmu-miR-22-3p	mmu-miR-23a-3p	mmu-miR-26b-5p	mmu-miR-27a-3p	mmu-miR-27b-3p	mmu-miR-29a-3p	mmu-miR-29c-3p	mmu-miR-30a-5p	mmu-miR-30d-5p	mmu-miR-30e-5p	mmu-miR-340-5p	mmu-miR-375-3p	mmu-miR-378a-3p	mmu-miR-93-5p
Human T-cell leukemia virus 1 infection	2.30842e-09	3.11175e-08	244	140	35	mmu-let-7b-5p	mmu-let-7d-5p	mmu-let-7f-5p	mmu-let-7g-5p	mmu-let-7i-5p	mmu-miR-101a-3p	mmu-miR-10b-5p	mmu-miR-140-3p	mmu-miR-141-3p	mmu-miR-142a-3p	mmu-miR-148a-3p	mmu-miR-148b-3p	mmu-miR-151-3p	mmu-miR-191-5p	mmu-miR-192-5p	mmu-miR-194-5p	mmu-miR-200a-3p	mmu-miR-200b-3p	mmu-miR-203-3p	mmu-miR-205-5p	mmu-miR-215-5p	mmu-miR-21a-5p	mmu-miR-22-3p	mmu-miR-23a-3p	mmu-miR-26b-5p	mmu-miR-27a-3p	mmu-miR-27b-3p	mmu-miR-29a-3p	mmu-miR-29c-3p	mmu-miR-30a-5p	mmu-miR-30d-5p	mmu-miR-30e-5p	mmu-miR-340-5p	mmu-miR-378a-3p	mmu-miR-93-5p
Insulin signaling pathway	3.84129e-09	4.9789e-08	143	90	35	mmu-let-7b-5p	mmu-let-7d-5p	mmu-let-7f-5p	mmu-let-7g-5p	mmu-let-7i-5p	mmu-miR-101a-3p	mmu-miR-10b-5p	mmu-miR-140-3p	mmu-miR-141-3p	mmu-miR-142a-3p	mmu-miR-148a-3p	mmu-miR-151-3p	mmu-miR-182-5p	mmu-miR-183-5p	mmu-miR-191-5p	mmu-miR-192-5p	mmu-miR-194-5p	mmu-miR-200b-3p	mmu-miR-203-3p	mmu-miR-205-5p	mmu-miR-215-5p	mmu-miR-21a-5p	mmu-miR-22-3p	mmu-miR-23a-3p	mmu-miR-26b-5p	mmu-miR-27a-3p	mmu-miR-27b-3p	mmu-miR-29a-3p	mmu-miR-29c-3p	mmu-miR-30a-5p	mmu-miR-30d-5p	mmu-miR-30e-5p	mmu-miR-340-5p	mmu-miR-378a-3p	mmu-miR-93-5p
Focal adhesion	6.51498e-09	8.13166e-08	205	120	35	mmu-let-7b-5p	mmu-let-7d-5p	mmu-let-7f-5p	mmu-let-7g-5p	mmu-let-7i-5p	mmu-miR-101a-3p	mmu-miR-10b-5p	mmu-miR-140-3p	mmu-miR-141-3p	mmu-miR-142a-3p	mmu-miR-148a-3p	mmu-miR-148b-3p	mmu-miR-151-3p	mmu-miR-183-5p	mmu-miR-191-5p	mmu-miR-192-5p	mmu-miR-194-5p	mmu-miR-200b-3p	mmu-miR-203-3p	mmu-miR-205-5p	mmu-miR-215-5p	mmu-miR-21a-5p	mmu-miR-22-3p	mmu-miR-23a-3p	mmu-miR-26b-5p	mmu-miR-27a-3p	mmu-miR-27b-3p	mmu-miR-29a-3p	mmu-miR-29c-3p	mmu-miR-30a-5p	mmu-miR-30d-5p	mmu-miR-30e-5p	mmu-miR-340-5p	mmu-miR-378a-3p	mmu-miR-93-5p
Insulin resistance	7.97597e-09	9.59965e-08	115	75	33	mmu-let-7b-5p	mmu-let-7d-5p	mmu-let-7f-5p	mmu-let-7g-5p	mmu-let-7i-5p	mmu-miR-101a-3p	mmu-miR-10b-5p	mmu-miR-140-3p	mmu-miR-141-3p	mmu-miR-142a-3p	mmu-miR-151-3p	mmu-miR-191-5p	mmu-miR-194-5p	mmu-miR-200b-3p	mmu-miR-200c-3p	mmu-miR-203-3p	mmu-miR-205-5p	mmu-miR-215-5p	mmu-miR-21a-5p	mmu-miR-22-3p	mmu-miR-23a-3p	mmu-miR-26b-5p	mmu-miR-27a-3p	mmu-miR-27b-3p	mmu-miR-29a-3p	mmu-miR-29c-3p	mmu-miR-30a-5p	mmu-miR-30d-5p	mmu-miR-30e-5p	mmu-miR-340-5p	mmu-miR-378a-3p	mmu-miR-429-3p	mmu-miR-93-5p
Neurotrophin signaling pathway	9.06032e-09	1.05287e-07	123	79	33	mmu-let-7b-5p	mmu-let-7d-5p	mmu-let-7f-5p	mmu-let-7g-5p	mmu-let-7i-5p	mmu-miR-101a-3p	mmu-miR-10b-5p	mmu-miR-140-3p	mmu-miR-142a-3p	mmu-miR-148a-3p	mmu-miR-148b-3p	mmu-miR-151-3p	mmu-miR-183-5p	mmu-miR-191-5p	mmu-miR-192-5p	mmu-miR-194-5p	mmu-miR-203-3p	mmu-miR-205-5p	mmu-miR-215-5p	mmu-miR-21a-5p	mmu-miR-22-3p	mmu-miR-23a-3p	mmu-miR-26b-5p	mmu-miR-27a-3p	mmu-miR-27b-3p	mmu-miR-29a-3p	mmu-miR-29c-3p	mmu-miR-30a-5p	mmu-miR-30d-5p	mmu-miR-30e-5p	mmu-miR-340-5p	mmu-miR-378a-3p	mmu-miR-93-5p
ErbB signaling pathway	1.08672e-08	1.22075e-07	87	60	34	mmu-let-7b-5p	mmu-let-7d-5p	mmu-let-7f-5p	mmu-let-7g-5p	mmu-let-7i-5p	mmu-miR-101a-3p	mmu-miR-10b-5p	mmu-miR-140-3p	mmu-miR-141-3p	mmu-miR-142a-3p	mmu-miR-148a-3p	mmu-miR-148b-3p	mmu-miR-151-3p	mmu-miR-183-5p	mmu-miR-191-5p	mmu-miR-192-5p	mmu-miR-194-5p	mmu-miR-200a-3p	mmu-miR-203-3p	mmu-miR-215-5p	mmu-miR-21a-5p	mmu-miR-22-3p	mmu-miR-23a-3p	mmu-miR-26b-5p	mmu-miR-27a-3p	mmu-miR-27b-3p	mmu-miR-29a-3p	mmu-miR-29c-3p	mmu-miR-30a-5p	mmu-miR-30d-5p	mmu-miR-30e-5p	mmu-miR-340-5p	mmu-miR-378a-3p	mmu-miR-93-5p
MAPK signaling pathway	1.18258e-08	1.28558e-07	302	165	37	mmu-let-7b-5p	mmu-let-7d-5p	mmu-let-7f-5p	mmu-let-7g-5p	mmu-let-7i-5p	mmu-miR-101a-3p	mmu-miR-10b-5p	mmu-miR-140-3p	mmu-miR-141-3p	mmu-miR-142a-3p	mmu-miR-148a-3p	mmu-miR-148b-3p	mmu-miR-151-3p	mmu-miR-183-5p	mmu-miR-191-5p	mmu-miR-192-5p	mmu-miR-194-5p	mmu-miR-200a-3p	mmu-miR-200b-3p	mmu-miR-203-3p	mmu-miR-205-5p	mmu-miR-215-5p	mmu-miR-21a-5p	mmu-miR-22-3p	mmu-miR-23a-3p	mmu-miR-26b-5p	mmu-miR-27a-3p	mmu-miR-27b-3p	mmu-miR-29a-3p	mmu-miR-29c-3p	mmu-miR-30a-5p	mmu-miR-30d-5p	mmu-miR-30e-5p	mmu-miR-340-5p	mmu-miR-375-3p	mmu-miR-378a-3p	mmu-miR-93-5p
PD-L1 expression and PD-1 checkpoint pathway in cancer	1.29351e-08	1.36223e-07	91	62	32	mmu-let-7b-5p	mmu-let-7d-5p	mmu-let-7f-5p	mmu-let-7g-5p	mmu-let-7i-5p	mmu-miR-101a-3p	mmu-miR-10b-5p	mmu-miR-140-3p	mmu-miR-141-3p	mmu-miR-142a-3p	mmu-miR-148a-3p	mmu-miR-148b-3p	mmu-miR-191-5p	mmu-miR-192-5p	mmu-miR-194-5p	mmu-miR-205-5p	mmu-miR-215-5p	mmu-miR-21a-5p	mmu-miR-22-3p	mmu-miR-23a-3p	mmu-miR-26b-5p	mmu-miR-27a-3p	mmu-miR-27b-3p	mmu-miR-29a-3p	mmu-miR-29c-3p	mmu-miR-30a-5p	mmu-miR-30d-5p	mmu-miR-30e-5p	mmu-miR-340-5p	mmu-miR-375-3p	mmu-miR-378a-3p	mmu-miR-93-5p
PI3K-Akt signaling pathway	1.58447e-08	1.61808e-07	364	193	37	mmu-let-7b-5p	mmu-let-7d-5p	mmu-let-7f-5p	mmu-let-7g-5p	mmu-let-7i-5p	mmu-miR-101a-3p	mmu-miR-10b-5p	mmu-miR-140-3p	mmu-miR-141-3p	mmu-miR-142a-3p	mmu-miR-148a-3p	mmu-miR-148b-3p	mmu-miR-182-5p	mmu-miR-183-5p	mmu-miR-191-5p	mmu-miR-192-5p	mmu-miR-194-5p	mmu-miR-200a-3p	mmu-miR-200b-3p	mmu-miR-203-3p	mmu-miR-205-5p	mmu-miR-215-5p	mmu-miR-21a-5p	mmu-miR-22-3p	mmu-miR-23a-3p	mmu-miR-26b-5p	mmu-miR-27a-3p	mmu-miR-27b-3p	mmu-miR-29a-3p	mmu-miR-29c-3p	mmu-miR-30a-5p	mmu-miR-30d-5p	mmu-miR-30e-5p	mmu-miR-340-5p	mmu-miR-375-3p	mmu-miR-378a-3p	mmu-miR-93-5p
Spinocerebellar ataxia	1.68881e-08	1.67391e-07	148	91	33	mmu-let-7b-5p	mmu-let-7d-5p	mmu-let-7f-5p	mmu-let-7g-5p	mmu-let-7i-5p	mmu-miR-101a-3p	mmu-miR-10a-5p	mmu-miR-10b-5p	mmu-miR-140-3p	mmu-miR-141-3p	mmu-miR-142a-3p	mmu-miR-148a-3p	mmu-miR-148b-3p	mmu-miR-151-3p	mmu-miR-183-5p	mmu-miR-191-5p	mmu-miR-192-5p	mmu-miR-205-5p	mmu-miR-215-5p	mmu-miR-21a-5p	mmu-miR-22-3p	mmu-miR-23a-3p	mmu-miR-26b-5p	mmu-miR-27a-3p	mmu-miR-27b-3p	mmu-miR-29a-3p	mmu-miR-29c-3p	mmu-miR-30a-5p	mmu-miR-30d-5p	mmu-miR-30e-5p	mmu-miR-340-5p	mmu-miR-378a-3p	mmu-miR-93-5p
mTOR signaling pathway	2.48262e-08	2.39041e-07	163	98	35	mmu-let-7b-5p	mmu-let-7d-5p	mmu-let-7f-5p	mmu-let-7g-5p	mmu-let-7i-5p	mmu-miR-101a-3p	mmu-miR-10b-5p	mmu-miR-140-3p	mmu-miR-141-3p	mmu-miR-142a-3p	mmu-miR-148a-3p	mmu-miR-148b-3p	mmu-miR-182-5p	mmu-miR-183-5p	mmu-miR-191-5p	mmu-miR-192-5p	mmu-miR-194-5p	mmu-miR-200b-3p	mmu-miR-203-3p	mmu-miR-205-5p	mmu-miR-215-5p	mmu-miR-21a-5p	mmu-miR-22-3p	mmu-miR-23a-3p	mmu-miR-26b-5p	mmu-miR-27a-3p	mmu-miR-27b-3p	mmu-miR-29a-3p	mmu-miR-29c-3p	mmu-miR-30a-5p	mmu-miR-30d-5p	mmu-miR-30e-5p	mmu-miR-340-5p	mmu-miR-378a-3p	mmu-miR-93-5p
Cellular senescence	3.12567e-08	2.92598e-07	182	107	36	mmu-let-7b-5p	mmu-let-7d-5p	mmu-let-7f-5p	mmu-let-7g-5p	mmu-let-7i-5p	mmu-miR-101a-3p	mmu-miR-10b-5p	mmu-miR-140-3p	mmu-miR-141-3p	mmu-miR-142a-3p	mmu-miR-148a-3p	mmu-miR-148b-3p	mmu-miR-151-3p	mmu-miR-191-5p	mmu-miR-192-5p	mmu-miR-194-5p	mmu-miR-200a-3p	mmu-miR-200b-3p	mmu-miR-203-3p	mmu-miR-205-5p	mmu-miR-215-5p	mmu-miR-21a-5p	mmu-miR-22-3p	mmu-miR-23a-3p	mmu-miR-26b-5p	mmu-miR-27a-3p	mmu-miR-27b-3p	mmu-miR-29a-3p	mmu-miR-29c-3p	mmu-miR-30a-5p	mmu-miR-30d-5p	mmu-miR-30e-5p	mmu-miR-340-5p	mmu-miR-378a-3p	mmu-miR-93-5p	mmu-miR-96-5p
Regulation of actin cytoskeleton	3.54992e-08	3.23331e-07	222	126	36	mmu-let-7b-5p	mmu-let-7d-5p	mmu-let-7f-5p	mmu-let-7g-5p	mmu-let-7i-5p	mmu-miR-101a-3p	mmu-miR-10b-5p	mmu-miR-140-3p	mmu-miR-141-3p	mmu-miR-142a-3p	mmu-miR-148a-3p	mmu-miR-148b-3p	mmu-miR-151-3p	mmu-miR-183-5p	mmu-miR-191-5p	mmu-miR-192-5p	mmu-miR-194-5p	mmu-miR-200b-3p	mmu-miR-203-3p	mmu-miR-205-5p	mmu-miR-215-5p	mmu-miR-21a-5p	mmu-miR-22-3p	mmu-miR-23a-3p	mmu-miR-26b-5p	mmu-miR-27a-3p	mmu-miR-27b-3p	mmu-miR-29a-3p	mmu-miR-29c-3p	mmu-miR-30a-5p	mmu-miR-30d-5p	mmu-miR-30e-5p	mmu-miR-340-5p	mmu-miR-375-3p	mmu-miR-378a-3p	mmu-miR-93-5p
HIF-1 signaling pathway	4.07877e-08	3.61723e-07	116	74	34	mmu-let-7b-5p	mmu-let-7d-5p	mmu-let-7f-5p	mmu-let-7g-5p	mmu-let-7i-5p	mmu-miR-101a-3p	mmu-miR-10b-5p	mmu-miR-140-3p	mmu-miR-142a-3p	mmu-miR-148a-3p	mmu-miR-148b-3p	mmu-miR-151-3p	mmu-miR-182-5p	mmu-miR-191-5p	mmu-miR-192-5p	mmu-miR-194-5p	mmu-miR-200b-3p	mmu-miR-203-3p	mmu-miR-205-5p	mmu-miR-215-5p	mmu-miR-21a-5p	mmu-miR-22-3p	mmu-miR-23a-3p	mmu-miR-26b-5p	mmu-miR-27a-3p	mmu-miR-27b-3p	mmu-miR-29a-3p	mmu-miR-29c-3p	mmu-miR-30a-5p	mmu-miR-30d-5p	mmu-miR-30e-5p	mmu-miR-340-5p	mmu-miR-378a-3p	mmu-miR-93-5p
Endocrine resistance	4.8807e-08	4.21742e-07	95	63	34	mmu-let-7b-5p	mmu-let-7d-5p	mmu-let-7f-5p	mmu-let-7g-5p	mmu-let-7i-5p	mmu-miR-101a-3p	mmu-miR-10b-5p	mmu-miR-140-3p	mmu-miR-141-3p	mmu-miR-142a-3p	mmu-miR-148a-3p	mmu-miR-148b-3p	mmu-miR-151-3p	mmu-miR-183-5p	mmu-miR-191-5p	mmu-miR-192-5p	mmu-miR-194-5p	mmu-miR-200a-3p	mmu-miR-200b-3p	mmu-miR-215-5p	mmu-miR-21a-5p	mmu-miR-22-3p	mmu-miR-23a-3p	mmu-miR-26b-5p	mmu-miR-27a-3p	mmu-miR-27b-3p	mmu-miR-29a-3p	mmu-miR-29c-3p	mmu-miR-30a-5p	mmu-miR-30d-5p	mmu-miR-30e-5p	mmu-miR-340-5p	mmu-miR-378a-3p	mmu-miR-93-5p
Human cytomegalovirus infection	5.43281e-08	4.57714e-07	253	140	36	mmu-let-7b-5p	mmu-let-7d-5p	mmu-let-7f-5p	mmu-let-7g-5p	mmu-let-7i-5p	mmu-miR-101a-3p	mmu-miR-10b-5p	mmu-miR-140-3p	mmu-miR-141-3p	mmu-miR-142a-3p	mmu-miR-148a-3p	mmu-miR-148b-3p	mmu-miR-151-3p	mmu-miR-183-5p	mmu-miR-191-5p	mmu-miR-192-5p	mmu-miR-194-5p	mmu-miR-200a-3p	mmu-miR-200b-3p	mmu-miR-203-3p	mmu-miR-205-5p	mmu-miR-215-5p	mmu-miR-21a-5p	mmu-miR-22-3p	mmu-miR-23a-3p	mmu-miR-26b-5p	mmu-miR-27a-3p	mmu-miR-27b-3p	mmu-miR-29a-3p	mmu-miR-29c-3p	mmu-miR-30a-5p	mmu-miR-30d-5p	mmu-miR-30e-5p	mmu-miR-340-5p	mmu-miR-378a-3p	mmu-miR-93-5p
Prostate cancer	5.8209e-08	4.67058e-07	103	67	38	mmu-let-7b-5p	mmu-let-7d-5p	mmu-let-7f-5p	mmu-let-7g-5p	mmu-let-7i-5p	mmu-miR-101a-3p	mmu-miR-10b-5p	mmu-miR-140-3p	mmu-miR-141-3p	mmu-miR-142a-3p	mmu-miR-148a-3p	mmu-miR-148b-3p	mmu-miR-151-3p	mmu-miR-183-5p	mmu-miR-191-5p	mmu-miR-192-5p	mmu-miR-194-5p	mmu-miR-200a-3p	mmu-miR-200b-3p	mmu-miR-200c-3p	mmu-miR-203-3p	mmu-miR-205-5p	mmu-miR-215-5p	mmu-miR-21a-5p	mmu-miR-22-3p	mmu-miR-23a-3p	mmu-miR-26b-5p	mmu-miR-27a-3p	mmu-miR-27b-3p	mmu-miR-29a-3p	mmu-miR-29c-3p	mmu-miR-30a-5p	mmu-miR-30d-5p	mmu-miR-30e-5p	mmu-miR-340-5p	mmu-miR-378a-3p	mmu-miR-429-3p	mmu-miR-93-5p
Rap1 signaling pathway	5.72341e-08	4.67058e-07	217	123	35	mmu-let-7b-5p	mmu-let-7d-5p	mmu-let-7f-5p	mmu-let-7g-5p	mmu-let-7i-5p	mmu-miR-101a-3p	mmu-miR-10b-5p	mmu-miR-140-3p	mmu-miR-141-3p	mmu-miR-142a-3p	mmu-miR-148a-3p	mmu-miR-148b-3p	mmu-miR-183-5p	mmu-miR-191-5p	mmu-miR-192-5p	mmu-miR-194-5p	mmu-miR-200b-3p	mmu-miR-203-3p	mmu-miR-205-5p	mmu-miR-215-5p	mmu-miR-21a-5p	mmu-miR-22-3p	mmu-miR-23a-3p	mmu-miR-26b-5p	mmu-miR-27a-3p	mmu-miR-27b-3p	mmu-miR-29a-3p	mmu-miR-29c-3p	mmu-miR-30a-5p	mmu-miR-30d-5p	mmu-miR-30e-5p	mmu-miR-340-5p	mmu-miR-375-3p	mmu-miR-378a-3p	mmu-miR-93-5p
TGF-beta signaling pathway	8.84531e-08	6.93225e-07	96	63	29	mmu-let-7b-5p	mmu-let-7d-5p	mmu-let-7f-5p	mmu-let-7g-5p	mmu-let-7i-5p	mmu-miR-101a-3p	mmu-miR-10b-5p	mmu-miR-140-3p	mmu-miR-142a-3p	mmu-miR-148a-3p	mmu-miR-148b-3p	mmu-miR-183-5p	mmu-miR-191-5p	mmu-miR-194-5p	mmu-miR-203-3p	mmu-miR-21a-5p	mmu-miR-22-3p	mmu-miR-23a-3p	mmu-miR-26b-5p	mmu-miR-27a-3p	mmu-miR-27b-3p	mmu-miR-29a-3p	mmu-miR-29c-3p	mmu-miR-30a-5p	mmu-miR-30d-5p	mmu-miR-30e-5p	mmu-miR-340-5p	mmu-miR-378a-3p	mmu-miR-93-5p
Endometrial cancer	1.09537e-07	8.38952e-07	59	43	32	mmu-let-7b-5p	mmu-let-7d-5p	mmu-let-7f-5p	mmu-let-7g-5p	mmu-let-7i-5p	mmu-miR-101a-3p	mmu-miR-10b-5p	mmu-miR-140-3p	mmu-miR-141-3p	mmu-miR-142a-3p	mmu-miR-148a-3p	mmu-miR-148b-3p	mmu-miR-183-5p	mmu-miR-191-5p	mmu-miR-192-5p	mmu-miR-194-5p	mmu-miR-203-3p	mmu-miR-205-5p	mmu-miR-21a-5p	mmu-miR-22-3p	mmu-miR-23a-3p	mmu-miR-26b-5p	mmu-miR-27a-3p	mmu-miR-27b-3p	mmu-miR-29a-3p	mmu-miR-29c-3p	mmu-miR-30a-5p	mmu-miR-30d-5p	mmu-miR-30e-5p	mmu-miR-340-5p	mmu-miR-378a-3p	mmu-miR-93-5p
p53 signaling pathway	1.29576e-07	9.70384e-07	72	50	33	mmu-let-7b-5p	mmu-let-7d-5p	mmu-let-7f-5p	mmu-let-7g-5p	mmu-let-7i-5p	mmu-miR-101a-3p	mmu-miR-10b-5p	mmu-miR-140-3p	mmu-miR-141-3p	mmu-miR-142a-3p	mmu-miR-148a-3p	mmu-miR-148b-3p	mmu-miR-191-5p	mmu-miR-192-5p	mmu-miR-200a-3p	mmu-miR-200b-3p	mmu-miR-203-3p	mmu-miR-205-5p	mmu-miR-215-5p	mmu-miR-21a-5p	mmu-miR-22-3p	mmu-miR-23a-3p	mmu-miR-26b-5p	mmu-miR-27a-3p	mmu-miR-27b-3p	mmu-miR-29a-3p	mmu-miR-29c-3p	mmu-miR-30a-5p	mmu-miR-30d-5p	mmu-miR-30e-5p	mmu-miR-340-5p	mmu-miR-378a-3p	mmu-miR-93-5p
Human papillomavirus infection	1.37647e-07	1.00841e-06	361	188	39	mmu-let-7b-5p	mmu-let-7d-5p	mmu-let-7f-5p	mmu-let-7g-5p	mmu-let-7i-5p	mmu-miR-101a-3p	mmu-miR-10a-5p	mmu-miR-10b-5p	mmu-miR-140-3p	mmu-miR-141-3p	mmu-miR-142a-3p	mmu-miR-148a-3p	mmu-miR-148b-3p	mmu-miR-151-3p	mmu-miR-182-5p	mmu-miR-183-5p	mmu-miR-191-5p	mmu-miR-192-5p	mmu-miR-194-5p	mmu-miR-200a-3p	mmu-miR-200b-3p	mmu-miR-203-3p	mmu-miR-205-5p	mmu-miR-215-5p	mmu-miR-21a-5p	mmu-miR-22-3p	mmu-miR-23a-3p	mmu-miR-26b-5p	mmu-miR-27a-3p	mmu-miR-27b-3p	mmu-miR-29a-3p	mmu-miR-29c-3p	mmu-miR-30a-5p	mmu-miR-30d-5p	mmu-miR-30e-5p	mmu-miR-340-5p	mmu-miR-378a-3p	mmu-miR-93-5p	mmu-miR-96-5p
Yersinia infection	2.87933e-07	2.06454e-06	136	82	33	mmu-let-7b-5p	mmu-let-7d-5p	mmu-let-7f-5p	mmu-let-7g-5p	mmu-let-7i-5p	mmu-miR-101a-3p	mmu-miR-10b-5p	mmu-miR-140-3p	mmu-miR-142a-3p	mmu-miR-148a-3p	mmu-miR-148b-3p	mmu-miR-151-3p	mmu-miR-183-5p	mmu-miR-191-5p	mmu-miR-192-5p	mmu-miR-194-5p	mmu-miR-203-3p	mmu-miR-205-5p	mmu-miR-215-5p	mmu-miR-21a-5p	mmu-miR-22-3p	mmu-miR-23a-3p	mmu-miR-26b-5p	mmu-miR-27a-3p	mmu-miR-27b-3p	mmu-miR-29a-3p	mmu-miR-29c-3p	mmu-miR-30a-5p	mmu-miR-30d-5p	mmu-miR-30e-5p	mmu-miR-340-5p	mmu-miR-378a-3p	mmu-miR-93-5p
Growth hormone synthesis, secretion and action	3.0872e-07	2.16747e-06	118	73	34	mmu-let-7b-5p	mmu-let-7d-5p	mmu-let-7f-5p	mmu-let-7g-5p	mmu-let-7i-5p	mmu-miR-101a-3p	mmu-miR-10b-5p	mmu-miR-140-3p	mmu-miR-141-3p	mmu-miR-142a-3p	mmu-miR-148b-3p	mmu-miR-151-3p	mmu-miR-183-5p	mmu-miR-191-5p	mmu-miR-192-5p	mmu-miR-194-5p	mmu-miR-200b-3p	mmu-miR-203-3p	mmu-miR-215-5p	mmu-miR-21a-5p	mmu-miR-22-3p	mmu-miR-23a-3p	mmu-miR-26b-5p	mmu-miR-27a-3p	mmu-miR-27b-3p	mmu-miR-29a-3p	mmu-miR-29c-3p	mmu-miR-30a-5p	mmu-miR-30d-5p	mmu-miR-30e-5p	mmu-miR-340-5p	mmu-miR-375-3p	mmu-miR-378a-3p	mmu-miR-93-5p
Amyotrophic lateral sclerosis	3.84024e-07	2.64115e-06	374	192	36	mmu-let-7b-5p	mmu-let-7d-5p	mmu-let-7f-5p	mmu-let-7g-5p	mmu-let-7i-5p	mmu-miR-101a-3p	mmu-miR-10a-5p	mmu-miR-10b-5p	mmu-miR-140-3p	mmu-miR-141-3p	mmu-miR-142a-3p	mmu-miR-148a-3p	mmu-miR-148b-3p	mmu-miR-191-5p	mmu-miR-192-5p	mmu-miR-194-5p	mmu-miR-200b-3p	mmu-miR-200c-3p	mmu-miR-203-3p	mmu-miR-205-5p	mmu-miR-215-5p	mmu-miR-21a-5p	mmu-miR-22-3p	mmu-miR-23a-3p	mmu-miR-26b-5p	mmu-miR-27a-3p	mmu-miR-27b-3p	mmu-miR-29a-3p	mmu-miR-29c-3p	mmu-miR-30a-5p	mmu-miR-30d-5p	mmu-miR-30e-5p	mmu-miR-340-5p	mmu-miR-378a-3p	mmu-miR-429-3p	mmu-miR-93-5p
Glucagon signaling pathway	4.90503e-07	3.20117e-06	105	66	32	mmu-let-7b-5p	mmu-let-7d-5p	mmu-let-7f-5p	mmu-let-7g-5p	mmu-let-7i-5p	mmu-miR-101a-3p	mmu-miR-10b-5p	mmu-miR-140-3p	mmu-miR-141-3p	mmu-miR-142a-3p	mmu-miR-148a-3p	mmu-miR-148b-3p	mmu-miR-151-3p	mmu-miR-191-5p	mmu-miR-192-5p	mmu-miR-194-5p	mmu-miR-200b-3p	mmu-miR-215-5p	mmu-miR-21a-5p	mmu-miR-22-3p	mmu-miR-23a-3p	mmu-miR-26b-5p	mmu-miR-27a-3p	mmu-miR-27b-3p	mmu-miR-29a-3p	mmu-miR-29c-3p	mmu-miR-30a-5p	mmu-miR-30d-5p	mmu-miR-30e-5p	mmu-miR-340-5p	mmu-miR-378a-3p	mmu-miR-93-5p
Non-small cell lung cancer	4.93949e-07	3.20117e-06	74	50	31	mmu-let-7b-5p	mmu-let-7d-5p	mmu-let-7f-5p	mmu-let-7g-5p	mmu-let-7i-5p	mmu-miR-101a-3p	mmu-miR-10b-5p	mmu-miR-141-3p	mmu-miR-142a-3p	mmu-miR-148a-3p	mmu-miR-148b-3p	mmu-miR-183-5p	mmu-miR-191-5p	mmu-miR-192-5p	mmu-miR-194-5p	mmu-miR-200a-3p	mmu-miR-205-5p	mmu-miR-21a-5p	mmu-miR-22-3p	mmu-miR-23a-3p	mmu-miR-26b-5p	mmu-miR-27a-3p	mmu-miR-27b-3p	mmu-miR-29a-3p	mmu-miR-29c-3p	mmu-miR-30a-5p	mmu-miR-30d-5p	mmu-miR-30e-5p	mmu-miR-340-5p	mmu-miR-378a-3p	mmu-miR-93-5p
Oocyte meiosis	4.90606e-07	3.20117e-06	123	75	30	mmu-let-7b-5p	mmu-let-7d-5p	mmu-let-7f-5p	mmu-let-7g-5p	mmu-let-7i-5p	mmu-miR-101a-3p	mmu-miR-10b-5p	mmu-miR-140-3p	mmu-miR-141-3p	mmu-miR-142a-3p	mmu-miR-148b-3p	mmu-miR-192-5p	mmu-miR-194-5p	mmu-miR-200b-3p	mmu-miR-203-3p	mmu-miR-215-5p	mmu-miR-21a-5p	mmu-miR-22-3p	mmu-miR-23a-3p	mmu-miR-26b-5p	mmu-miR-27a-3p	mmu-miR-27b-3p	mmu-miR-29a-3p	mmu-miR-29c-3p	mmu-miR-30a-5p	mmu-miR-30d-5p	mmu-miR-30e-5p	mmu-miR-340-5p	mmu-miR-378a-3p	mmu-miR-93-5p
Alzheimer disease	1.05418e-06	6.70301e-06	376	191	35	mmu-let-7b-5p	mmu-let-7d-5p	mmu-let-7f-5p	mmu-let-7g-5p	mmu-let-7i-5p	mmu-miR-101a-3p	mmu-miR-10b-5p	mmu-miR-140-3p	mmu-miR-141-3p	mmu-miR-142a-3p	mmu-miR-148a-3p	mmu-miR-148b-3p	mmu-miR-151-3p	mmu-miR-191-5p	mmu-miR-192-5p	mmu-miR-194-5p	mmu-miR-200b-3p	mmu-miR-200c-3p	mmu-miR-203-3p	mmu-miR-215-5p	mmu-miR-21a-5p	mmu-miR-22-3p	mmu-miR-23a-3p	mmu-miR-26b-5p	mmu-miR-27a-3p	mmu-miR-27b-3p	mmu-miR-29a-3p	mmu-miR-29c-3p	mmu-miR-30a-5p	mmu-miR-30d-5p	mmu-miR-30e-5p	mmu-miR-340-5p	mmu-miR-378a-3p	mmu-miR-429-3p	mmu-miR-93-5p
Citrate cycle (TCA cycle)	1.11597e-06	6.96451e-06	32	26	28	mmu-let-7b-5p	mmu-let-7d-5p	mmu-let-7f-5p	mmu-let-7g-5p	mmu-let-7i-5p	mmu-miR-101a-3p	mmu-miR-10b-5p	mmu-miR-140-3p	mmu-miR-142a-3p	mmu-miR-148a-3p	mmu-miR-148b-3p	mmu-miR-151-3p	mmu-miR-194-5p	mmu-miR-203-3p	mmu-miR-215-5p	mmu-miR-22-3p	mmu-miR-23a-3p	mmu-miR-26b-5p	mmu-miR-27a-3p	mmu-miR-27b-3p	mmu-miR-29a-3p	mmu-miR-29c-3p	mmu-miR-30a-5p	mmu-miR-30d-5p	mmu-miR-30e-5p	mmu-miR-340-5p	mmu-miR-378a-3p	mmu-miR-93-5p
Viral carcinogenesis	1.14142e-06	6.9938e-06	226	123	38	mmu-let-7b-5p	mmu-let-7d-5p	mmu-let-7f-5p	mmu-let-7g-5p	mmu-let-7i-5p	mmu-miR-101a-3p	mmu-miR-10a-5p	mmu-miR-10b-5p	mmu-miR-140-3p	mmu-miR-141-3p	mmu-miR-142a-3p	mmu-miR-148a-3p	mmu-miR-148b-3p	mmu-miR-182-5p	mmu-miR-191-5p	mmu-miR-192-5p	mmu-miR-194-5p	mmu-miR-200a-3p	mmu-miR-200b-3p	mmu-miR-200c-3p	mmu-miR-203-3p	mmu-miR-205-5p	mmu-miR-215-5p	mmu-miR-21a-5p	mmu-miR-22-3p	mmu-miR-23a-3p	mmu-miR-26b-5p	mmu-miR-27a-3p	mmu-miR-27b-3p	mmu-miR-29a-3p	mmu-miR-29c-3p	mmu-miR-30a-5p	mmu-miR-30d-5p	mmu-miR-30e-5p	mmu-miR-340-5p	mmu-miR-378a-3p	mmu-miR-429-3p	mmu-miR-93-5p
Prion disease	1.22012e-06	7.34248e-06	272	144	35	mmu-let-7b-5p	mmu-let-7d-5p	mmu-let-7f-5p	mmu-let-7g-5p	mmu-let-7i-5p	mmu-miR-101a-3p	mmu-miR-10b-5p	mmu-miR-140-3p	mmu-miR-141-3p	mmu-miR-142a-3p	mmu-miR-148a-3p	mmu-miR-148b-3p	mmu-miR-151-3p	mmu-miR-191-5p	mmu-miR-192-5p	mmu-miR-194-5p	mmu-miR-200b-3p	mmu-miR-200c-3p	mmu-miR-203-3p	mmu-miR-215-5p	mmu-miR-21a-5p	mmu-miR-22-3p	mmu-miR-23a-3p	mmu-miR-26b-5p	mmu-miR-27a-3p	mmu-miR-27b-3p	mmu-miR-29a-3p	mmu-miR-29c-3p	mmu-miR-30a-5p	mmu-miR-30d-5p	mmu-miR-30e-5p	mmu-miR-340-5p	mmu-miR-378a-3p	mmu-miR-429-3p	mmu-miR-93-5p
Acute myeloid leukemia	1.52623e-06	9.02353e-06	72	48	31	mmu-let-7b-5p	mmu-let-7d-5p	mmu-let-7f-5p	mmu-let-7g-5p	mmu-let-7i-5p	mmu-miR-101a-3p	mmu-miR-10b-5p	mmu-miR-140-3p	mmu-miR-141-3p	mmu-miR-142a-3p	mmu-miR-148a-3p	mmu-miR-183-5p	mmu-miR-191-5p	mmu-miR-192-5p	mmu-miR-194-5p	mmu-miR-200b-3p	mmu-miR-203-3p	mmu-miR-21a-5p	mmu-miR-22-3p	mmu-miR-23a-3p	mmu-miR-26b-5p	mmu-miR-27a-3p	mmu-miR-27b-3p	mmu-miR-29a-3p	mmu-miR-29c-3p	mmu-miR-30a-5p	mmu-miR-30d-5p	mmu-miR-30e-5p	mmu-miR-340-5p	mmu-miR-378a-3p	mmu-miR-93-5p
Propanoate metabolism	1.6034e-06	9.31633e-06	34	27	28	mmu-let-7b-5p	mmu-let-7d-5p	mmu-let-7f-5p	mmu-let-7g-5p	mmu-let-7i-5p	mmu-miR-101a-3p	mmu-miR-140-3p	mmu-miR-141-3p	mmu-miR-142a-3p	mmu-miR-148a-3p	mmu-miR-148b-3p	mmu-miR-151-3p	mmu-miR-191-5p	mmu-miR-192-5p	mmu-miR-194-5p	mmu-miR-215-5p	mmu-miR-21a-5p	mmu-miR-22-3p	mmu-miR-23a-3p	mmu-miR-26b-5p	mmu-miR-27a-3p	mmu-miR-27b-3p	mmu-miR-30a-5p	mmu-miR-30d-5p	mmu-miR-30e-5p	mmu-miR-340-5p	mmu-miR-378a-3p	mmu-miR-93-5p
EGFR tyrosine kinase inhibitor resistance	1.88674e-06	1.07768e-05	82	53	35	mmu-let-7b-5p	mmu-let-7d-5p	mmu-let-7f-5p	mmu-let-7g-5p	mmu-let-7i-5p	mmu-miR-101a-3p	mmu-miR-10b-5p	mmu-miR-140-3p	mmu-miR-141-3p	mmu-miR-142a-3p	mmu-miR-148a-3p	mmu-miR-148b-3p	mmu-miR-182-5p	mmu-miR-183-5p	mmu-miR-191-5p	mmu-miR-192-5p	mmu-miR-194-5p	mmu-miR-200b-3p	mmu-miR-205-5p	mmu-miR-215-5p	mmu-miR-21a-5p	mmu-miR-22-3p	mmu-miR-23a-3p	mmu-miR-26b-5p	mmu-miR-27a-3p	mmu-miR-27b-3p	mmu-miR-29a-3p	mmu-miR-29c-3p	mmu-miR-30a-5p	mmu-miR-30d-5p	mmu-miR-30e-5p	mmu-miR-340-5p	mmu-miR-375-3p	mmu-miR-378a-3p	mmu-miR-93-5p
Chagas disease	2.13419e-06	1.1987e-05	104	64	31	mmu-let-7b-5p	mmu-let-7d-5p	mmu-let-7f-5p	mmu-let-7g-5p	mmu-let-7i-5p	mmu-miR-101a-3p	mmu-miR-10b-5p	mmu-miR-140-3p	mmu-miR-142a-3p	mmu-miR-148a-3p	mmu-miR-148b-3p	mmu-miR-151-3p	mmu-miR-191-5p	mmu-miR-192-5p	mmu-miR-194-5p	mmu-miR-203-3p	mmu-miR-215-5p	mmu-miR-21a-5p	mmu-miR-22-3p	mmu-miR-23a-3p	mmu-miR-26b-5p	mmu-miR-27a-3p	mmu-miR-27b-3p	mmu-miR-29a-3p	mmu-miR-29c-3p	mmu-miR-30a-5p	mmu-miR-30d-5p	mmu-miR-30e-5p	mmu-miR-340-5p	mmu-miR-378a-3p	mmu-miR-93-5p
Hepatocellular carcinoma	2.32983e-06	1.28066e-05	181	101	34	mmu-let-7b-5p	mmu-let-7d-5p	mmu-let-7f-5p	mmu-let-7g-5p	mmu-let-7i-5p	mmu-miR-101a-3p	mmu-miR-10b-5p	mmu-miR-140-3p	mmu-miR-141-3p	mmu-miR-142a-3p	mmu-miR-148a-3p	mmu-miR-148b-3p	mmu-miR-183-5p	mmu-miR-191-5p	mmu-miR-192-5p	mmu-miR-194-5p	mmu-miR-200a-3p	mmu-miR-203-3p	mmu-miR-205-5p	mmu-miR-21a-5p	mmu-miR-22-3p	mmu-miR-23a-3p	mmu-miR-26b-5p	mmu-miR-27a-3p	mmu-miR-27b-3p	mmu-miR-29a-3p	mmu-miR-29c-3p	mmu-miR-30a-5p	mmu-miR-30d-5p	mmu-miR-30e-5p	mmu-miR-340-5p	mmu-miR-375-3p	mmu-miR-378a-3p	mmu-miR-93-5p
Glyoxylate and dicarboxylate metabolism	2.35611e-06	1.28066e-05	31	25	25	mmu-let-7b-5p	mmu-let-7d-5p	mmu-let-7f-5p	mmu-let-7g-5p	mmu-let-7i-5p	mmu-miR-101a-3p	mmu-miR-140-3p	mmu-miR-142a-3p	mmu-miR-148a-3p	mmu-miR-148b-3p	mmu-miR-192-5p	mmu-miR-194-5p	mmu-miR-203-3p	mmu-miR-215-5p	mmu-miR-21a-5p	mmu-miR-22-3p	mmu-miR-23a-3p	mmu-miR-26b-5p	mmu-miR-27a-3p	mmu-miR-27b-3p	mmu-miR-30a-5p	mmu-miR-30d-5p	mmu-miR-30e-5p	mmu-miR-340-5p	mmu-miR-93-5p
Sphingolipid signaling pathway	2.74828e-06	1.47011e-05	129	76	34	mmu-let-7b-5p	mmu-let-7d-5p	mmu-let-7f-5p	mmu-let-7g-5p	mmu-let-7i-5p	mmu-miR-101a-3p	mmu-miR-10b-5p	mmu-miR-140-3p	mmu-miR-141-3p	mmu-miR-142a-3p	mmu-miR-148a-3p	mmu-miR-148b-3p	mmu-miR-151-3p	mmu-miR-191-5p	mmu-miR-192-5p	mmu-miR-194-5p	mmu-miR-200b-3p	mmu-miR-203-3p	mmu-miR-205-5p	mmu-miR-215-5p	mmu-miR-21a-5p	mmu-miR-22-3p	mmu-miR-23a-3p	mmu-miR-26b-5p	mmu-miR-27a-3p	mmu-miR-27b-3p	mmu-miR-29a-3p	mmu-miR-29c-3p	mmu-miR-30a-5p	mmu-miR-30d-5p	mmu-miR-30e-5p	mmu-miR-340-5p	mmu-miR-378a-3p	mmu-miR-93-5p
TNF signaling pathway	3.0764e-06	1.61991e-05	119	71	31	mmu-let-7b-5p	mmu-let-7d-5p	mmu-let-7f-5p	mmu-let-7g-5p	mmu-let-7i-5p	mmu-miR-101a-3p	mmu-miR-10b-5p	mmu-miR-140-3p	mmu-miR-142a-3p	mmu-miR-148a-3p	mmu-miR-148b-3p	mmu-miR-151-3p	mmu-miR-191-5p	mmu-miR-192-5p	mmu-miR-194-5p	mmu-miR-215-5p	mmu-miR-21a-5p	mmu-miR-22-3p	mmu-miR-23a-3p	mmu-miR-26b-5p	mmu-miR-27a-3p	mmu-miR-27b-3p	mmu-miR-29a-3p	mmu-miR-29c-3p	mmu-miR-30a-5p	mmu-miR-30d-5p	mmu-miR-30e-5p	mmu-miR-340-5p	mmu-miR-375-3p	mmu-miR-378a-3p	mmu-miR-93-5p
Parathyroid hormone synthesis, secretion and action	3.29178e-06	1.70666e-05	111	67	29	mmu-let-7b-5p	mmu-let-7d-5p	mmu-let-7f-5p	mmu-let-7g-5p	mmu-let-7i-5p	mmu-miR-101a-3p	mmu-miR-10b-5p	mmu-miR-142a-3p	mmu-miR-148a-3p	mmu-miR-151-3p	mmu-miR-183-5p	mmu-miR-191-5p	mmu-miR-192-5p	mmu-miR-200b-3p	mmu-miR-215-5p	mmu-miR-21a-5p	mmu-miR-22-3p	mmu-miR-23a-3p	mmu-miR-26b-5p	mmu-miR-27a-3p	mmu-miR-27b-3p	mmu-miR-29a-3p	mmu-miR-29c-3p	mmu-miR-30a-5p	mmu-miR-30d-5p	mmu-miR-30e-5p	mmu-miR-340-5p	mmu-miR-378a-3p	mmu-miR-93-5p
Th1 and Th2 cell differentiation	3.4109e-06	1.71563e-05	89	56	34	mmu-let-7b-5p	mmu-let-7d-5p	mmu-let-7f-5p	mmu-let-7g-5p	mmu-let-7i-5p	mmu-miR-101a-3p	mmu-miR-10a-5p	mmu-miR-10b-5p	mmu-miR-140-3p	mmu-miR-141-3p	mmu-miR-142a-3p	mmu-miR-148a-3p	mmu-miR-148b-3p	mmu-miR-151-3p	mmu-miR-191-5p	mmu-miR-192-5p	mmu-miR-194-5p	mmu-miR-203-3p	mmu-miR-215-5p	mmu-miR-21a-5p	mmu-miR-22-3p	mmu-miR-23a-3p	mmu-miR-26b-5p	mmu-miR-27a-3p	mmu-miR-27b-3p	mmu-miR-29a-3p	mmu-miR-29c-3p	mmu-miR-30a-5p	mmu-miR-30d-5p	mmu-miR-30e-5p	mmu-miR-340-5p	mmu-miR-375-3p	mmu-miR-378a-3p	mmu-miR-93-5p
Th17 cell differentiation	3.40752e-06	1.71563e-05	105	64	34	mmu-let-7b-5p	mmu-let-7d-5p	mmu-let-7f-5p	mmu-let-7g-5p	mmu-let-7i-5p	mmu-miR-101a-3p	mmu-miR-10b-5p	mmu-miR-140-3p	mmu-miR-141-3p	mmu-miR-142a-3p	mmu-miR-148a-3p	mmu-miR-148b-3p	mmu-miR-151-3p	mmu-miR-191-5p	mmu-miR-192-5p	mmu-miR-194-5p	mmu-miR-203-3p	mmu-miR-205-5p	mmu-miR-215-5p	mmu-miR-21a-5p	mmu-miR-22-3p	mmu-miR-23a-3p	mmu-miR-26b-5p	mmu-miR-27a-3p	mmu-miR-27b-3p	mmu-miR-29a-3p	mmu-miR-29c-3p	mmu-miR-30a-5p	mmu-miR-30d-5p	mmu-miR-30e-5p	mmu-miR-340-5p	mmu-miR-375-3p	mmu-miR-378a-3p	mmu-miR-93-5p
Fatty acid metabolism	3.66178e-06	1.81473e-05	62	42	32	mmu-let-7b-5p	mmu-let-7d-5p	mmu-let-7f-5p	mmu-let-7g-5p	mmu-let-7i-5p	mmu-miR-101a-3p	mmu-miR-10b-5p	mmu-miR-140-3p	mmu-miR-141-3p	mmu-miR-142a-3p	mmu-miR-148a-3p	mmu-miR-148b-3p	mmu-miR-151-3p	mmu-miR-191-5p	mmu-miR-192-5p	mmu-miR-194-5p	mmu-miR-203-3p	mmu-miR-215-5p	mmu-miR-21a-5p	mmu-miR-22-3p	mmu-miR-23a-3p	mmu-miR-26b-5p	mmu-miR-27a-3p	mmu-miR-27b-3p	mmu-miR-29a-3p	mmu-miR-29c-3p	mmu-miR-30a-5p	mmu-miR-30d-5p	mmu-miR-30e-5p	mmu-miR-340-5p	mmu-miR-378a-3p	mmu-miR-93-5p
Parkinson disease	4.05966e-06	1.98276e-05	250	132	35	mmu-let-7b-5p	mmu-let-7d-5p	mmu-let-7f-5p	mmu-let-7g-5p	mmu-let-7i-5p	mmu-miR-101a-3p	mmu-miR-10b-5p	mmu-miR-140-3p	mmu-miR-141-3p	mmu-miR-142a-3p	mmu-miR-148a-3p	mmu-miR-148b-3p	mmu-miR-151-3p	mmu-miR-191-5p	mmu-miR-192-5p	mmu-miR-194-5p	mmu-miR-200b-3p	mmu-miR-200c-3p	mmu-miR-203-3p	mmu-miR-215-5p	mmu-miR-21a-5p	mmu-miR-22-3p	mmu-miR-23a-3p	mmu-miR-26b-5p	mmu-miR-27a-3p	mmu-miR-27b-3p	mmu-miR-29a-3p	mmu-miR-29c-3p	mmu-miR-30a-5p	mmu-miR-30d-5p	mmu-miR-30e-5p	mmu-miR-340-5p	mmu-miR-378a-3p	mmu-miR-429-3p	mmu-miR-93-5p
Apoptosis	5.5452e-06	2.63325e-05	137	79	33	mmu-let-7b-5p	mmu-let-7d-5p	mmu-let-7f-5p	mmu-let-7g-5p	mmu-let-7i-5p	mmu-miR-101a-3p	mmu-miR-10b-5p	mmu-miR-140-3p	mmu-miR-141-3p	mmu-miR-142a-3p	mmu-miR-148a-3p	mmu-miR-148b-3p	mmu-miR-151-3p	mmu-miR-191-5p	mmu-miR-192-5p	mmu-miR-194-5p	mmu-miR-200a-3p	mmu-miR-205-5p	mmu-miR-215-5p	mmu-miR-21a-5p	mmu-miR-22-3p	mmu-miR-23a-3p	mmu-miR-26b-5p	mmu-miR-27a-3p	mmu-miR-27b-3p	mmu-miR-29a-3p	mmu-miR-29c-3p	mmu-miR-30a-5p	mmu-miR-30d-5p	mmu-miR-30e-5p	mmu-miR-340-5p	mmu-miR-378a-3p	mmu-miR-93-5p
Phosphatidylinositol signaling system	5.5478e-06	2.63325e-05	100	61	29	mmu-let-7b-5p	mmu-let-7d-5p	mmu-let-7f-5p	mmu-let-7g-5p	mmu-let-7i-5p	mmu-miR-101a-3p	mmu-miR-10b-5p	mmu-miR-140-3p	mmu-miR-142a-3p	mmu-miR-191-5p	mmu-miR-192-5p	mmu-miR-194-5p	mmu-miR-200b-3p	mmu-miR-205-5p	mmu-miR-215-5p	mmu-miR-21a-5p	mmu-miR-22-3p	mmu-miR-23a-3p	mmu-miR-26b-5p	mmu-miR-27a-3p	mmu-miR-27b-3p	mmu-miR-29a-3p	mmu-miR-29c-3p	mmu-miR-30a-5p	mmu-miR-30d-5p	mmu-miR-30e-5p	mmu-miR-340-5p	mmu-miR-378a-3p	mmu-miR-93-5p
Carbon metabolism	6.88797e-06	3.22395e-05	123	72	32	mmu-let-7b-5p	mmu-let-7d-5p	mmu-let-7f-5p	mmu-let-7g-5p	mmu-let-7i-5p	mmu-miR-101a-3p	mmu-miR-10b-5p	mmu-miR-140-3p	mmu-miR-141-3p	mmu-miR-142a-3p	mmu-miR-148a-3p	mmu-miR-148b-3p	mmu-miR-151-3p	mmu-miR-192-5p	mmu-miR-194-5p	mmu-miR-203-3p	mmu-miR-205-5p	mmu-miR-215-5p	mmu-miR-21a-5p	mmu-miR-22-3p	mmu-miR-23a-3p	mmu-miR-26b-5p	mmu-miR-27a-3p	mmu-miR-27b-3p	mmu-miR-29a-3p	mmu-miR-29c-3p	mmu-miR-30a-5p	mmu-miR-30d-5p	mmu-miR-30e-5p	mmu-miR-340-5p	mmu-miR-378a-3p	mmu-miR-93-5p
Adipocytokine signaling pathway	8.15529e-06	3.76484e-05	71	46	33	mmu-let-7b-5p	mmu-let-7d-5p	mmu-let-7f-5p	mmu-let-7g-5p	mmu-let-7i-5p	mmu-miR-101a-3p	mmu-miR-10b-5p	mmu-miR-140-3p	mmu-miR-142a-3p	mmu-miR-148a-3p	mmu-miR-148b-3p	mmu-miR-151-3p	mmu-miR-191-5p	mmu-miR-192-5p	mmu-miR-194-5p	mmu-miR-200b-3p	mmu-miR-203-3p	mmu-miR-215-5p	mmu-miR-21a-5p	mmu-miR-22-3p	mmu-miR-23a-3p	mmu-miR-26b-5p	mmu-miR-27a-3p	mmu-miR-27b-3p	mmu-miR-29a-3p	mmu-miR-29c-3p	mmu-miR-30a-5p	mmu-miR-30d-5p	mmu-miR-30e-5p	mmu-miR-340-5p	mmu-miR-375-3p	mmu-miR-378a-3p	mmu-miR-93-5p
Osteoclast differentiation	9.60185e-06	4.37273e-05	128	74	32	mmu-let-7b-5p	mmu-let-7d-5p	mmu-let-7f-5p	mmu-let-7g-5p	mmu-let-7i-5p	mmu-miR-101a-3p	mmu-miR-10b-5p	mmu-miR-140-3p	mmu-miR-141-3p	mmu-miR-142a-3p	mmu-miR-148a-3p	mmu-miR-148b-3p	mmu-miR-151-3p	mmu-miR-191-5p	mmu-miR-192-5p	mmu-miR-194-5p	mmu-miR-203-3p	mmu-miR-215-5p	mmu-miR-21a-5p	mmu-miR-22-3p	mmu-miR-23a-3p	mmu-miR-26b-5p	mmu-miR-27a-3p	mmu-miR-27b-3p	mmu-miR-29a-3p	mmu-miR-29c-3p	mmu-miR-30a-5p	mmu-miR-30d-5p	mmu-miR-30e-5p	mmu-miR-340-5p	mmu-miR-378a-3p	mmu-miR-93-5p
Human immunodeficiency virus 1 infection	1.02273e-05	4.59546e-05	238	125	33	mmu-let-7b-5p	mmu-let-7d-5p	mmu-let-7f-5p	mmu-let-7g-5p	mmu-let-7i-5p	mmu-miR-101a-3p	mmu-miR-10b-5p	mmu-miR-140-3p	mmu-miR-141-3p	mmu-miR-142a-3p	mmu-miR-148a-3p	mmu-miR-148b-3p	mmu-miR-151-3p	mmu-miR-191-5p	mmu-miR-192-5p	mmu-miR-194-5p	mmu-miR-200b-3p	mmu-miR-203-3p	mmu-miR-215-5p	mmu-miR-21a-5p	mmu-miR-22-3p	mmu-miR-23a-3p	mmu-miR-26b-5p	mmu-miR-27a-3p	mmu-miR-27b-3p	mmu-miR-29a-3p	mmu-miR-29c-3p	mmu-miR-30a-5p	mmu-miR-30d-5p	mmu-miR-30e-5p	mmu-miR-340-5p	mmu-miR-378a-3p	mmu-miR-93-5p
Hippo signaling pathway	1.08664e-05	4.8184e-05	160	89	34	mmu-let-7b-5p	mmu-let-7d-5p	mmu-let-7f-5p	mmu-let-7g-5p	mmu-let-7i-5p	mmu-miR-101a-3p	mmu-miR-10b-5p	mmu-miR-140-3p	mmu-miR-141-3p	mmu-miR-142a-3p	mmu-miR-148a-3p	mmu-miR-148b-3p	mmu-miR-191-5p	mmu-miR-192-5p	mmu-miR-194-5p	mmu-miR-200a-3p	mmu-miR-203-3p	mmu-miR-205-5p	mmu-miR-215-5p	mmu-miR-21a-5p	mmu-miR-22-3p	mmu-miR-23a-3p	mmu-miR-26b-5p	mmu-miR-27a-3p	mmu-miR-27b-3p	mmu-miR-29a-3p	mmu-miR-29c-3p	mmu-miR-30a-5p	mmu-miR-30d-5p	mmu-miR-30e-5p	mmu-miR-340-5p	mmu-miR-378a-3p	mmu-miR-93-5p	mmu-miR-96-5p
Progesterone-mediated oocyte maturation	1.44334e-05	6.31695e-05	94	57	34	mmu-let-7b-5p	mmu-let-7d-5p	mmu-let-7f-5p	mmu-let-7g-5p	mmu-let-7i-5p	mmu-miR-101a-3p	mmu-miR-10b-5p	mmu-miR-140-3p	mmu-miR-141-3p	mmu-miR-142a-3p	mmu-miR-148a-3p	mmu-miR-148b-3p	mmu-miR-151-3p	mmu-miR-191-5p	mmu-miR-192-5p	mmu-miR-194-5p	mmu-miR-200b-3p	mmu-miR-203-3p	mmu-miR-205-5p	mmu-miR-215-5p	mmu-miR-21a-5p	mmu-miR-22-3p	mmu-miR-23a-3p	mmu-miR-26b-5p	mmu-miR-27a-3p	mmu-miR-27b-3p	mmu-miR-29a-3p	mmu-miR-29c-3p	mmu-miR-30a-5p	mmu-miR-30d-5p	mmu-miR-30e-5p	mmu-miR-340-5p	mmu-miR-378a-3p	mmu-miR-93-5p
RNA transport	1.5653e-05	6.76292e-05	174	95	36	mmu-let-7b-5p	mmu-let-7d-5p	mmu-let-7f-5p	mmu-let-7g-5p	mmu-let-7i-5p	mmu-miR-101a-3p	mmu-miR-10a-5p	mmu-miR-10b-5p	mmu-miR-140-3p	mmu-miR-141-3p	mmu-miR-142a-3p	mmu-miR-148a-3p	mmu-miR-148b-3p	mmu-miR-182-5p	mmu-miR-191-5p	mmu-miR-192-5p	mmu-miR-194-5p	mmu-miR-200a-3p	mmu-miR-200b-3p	mmu-miR-203-3p	mmu-miR-205-5p	mmu-miR-215-5p	mmu-miR-21a-5p	mmu-miR-22-3p	mmu-miR-23a-3p	mmu-miR-26b-5p	mmu-miR-27a-3p	mmu-miR-27b-3p	mmu-miR-29a-3p	mmu-miR-29c-3p	mmu-miR-30a-5p	mmu-miR-30d-5p	mmu-miR-30e-5p	mmu-miR-340-5p	mmu-miR-378a-3p	mmu-miR-93-5p
Small cell lung cancer	2.21236e-05	9.43754e-05	97	58	31	mmu-let-7b-5p	mmu-let-7d-5p	mmu-let-7f-5p	mmu-let-7g-5p	mmu-let-7i-5p	mmu-miR-101a-3p	mmu-miR-10b-5p	mmu-miR-140-3p	mmu-miR-141-3p	mmu-miR-142a-3p	mmu-miR-148a-3p	mmu-miR-148b-3p	mmu-miR-183-5p	mmu-miR-191-5p	mmu-miR-194-5p	mmu-miR-200a-3p	mmu-miR-205-5p	mmu-miR-21a-5p	mmu-miR-22-3p	mmu-miR-23a-3p	mmu-miR-26b-5p	mmu-miR-27a-3p	mmu-miR-27b-3p	mmu-miR-29a-3p	mmu-miR-29c-3p	mmu-miR-30a-5p	mmu-miR-30d-5p	mmu-miR-30e-5p	mmu-miR-340-5p	mmu-miR-378a-3p	mmu-miR-93-5p
GnRH signaling pathway	2.32449e-05	9.7919e-05	91	55	32	mmu-let-7b-5p	mmu-let-7d-5p	mmu-let-7f-5p	mmu-let-7g-5p	mmu-let-7i-5p	mmu-miR-101a-3p	mmu-miR-10b-5p	mmu-miR-140-3p	mmu-miR-142a-3p	mmu-miR-148a-3p	mmu-miR-148b-3p	mmu-miR-151-3p	mmu-miR-183-5p	mmu-miR-191-5p	mmu-miR-192-5p	mmu-miR-194-5p	mmu-miR-203-3p	mmu-miR-215-5p	mmu-miR-21a-5p	mmu-miR-22-3p	mmu-miR-23a-3p	mmu-miR-26b-5p	mmu-miR-27a-3p	mmu-miR-27b-3p	mmu-miR-29a-3p	mmu-miR-29c-3p	mmu-miR-30a-5p	mmu-miR-30d-5p	mmu-miR-30e-5p	mmu-miR-340-5p	mmu-miR-378a-3p	mmu-miR-93-5p
Bacterial invasion of epithelial cells	2.42198e-05	0.000100766	77	48	32	mmu-let-7b-5p	mmu-let-7d-5p	mmu-let-7f-5p	mmu-let-7g-5p	mmu-let-7i-5p	mmu-miR-101a-3p	mmu-miR-10b-5p	mmu-miR-141-3p	mmu-miR-142a-3p	mmu-miR-148a-3p	mmu-miR-148b-3p	mmu-miR-183-5p	mmu-miR-191-5p	mmu-miR-194-5p	mmu-miR-200a-3p	mmu-miR-200b-3p	mmu-miR-203-3p	mmu-miR-205-5p	mmu-miR-21a-5p	mmu-miR-22-3p	mmu-miR-23a-3p	mmu-miR-26b-5p	mmu-miR-27a-3p	mmu-miR-27b-3p	mmu-miR-29a-3p	mmu-miR-29c-3p	mmu-miR-30a-5p	mmu-miR-30d-5p	mmu-miR-30e-5p	mmu-miR-340-5p	mmu-miR-378a-3p	mmu-miR-93-5p
Ras signaling pathway	2.64597e-05	0.000108743	235	122	35	mmu-let-7b-5p	mmu-let-7d-5p	mmu-let-7f-5p	mmu-let-7g-5p	mmu-let-7i-5p	mmu-miR-101a-3p	mmu-miR-10b-5p	mmu-miR-140-3p	mmu-miR-141-3p	mmu-miR-142a-3p	mmu-miR-148a-3p	mmu-miR-148b-3p	mmu-miR-151-3p	mmu-miR-183-5p	mmu-miR-191-5p	mmu-miR-192-5p	mmu-miR-194-5p	mmu-miR-200b-3p	mmu-miR-203-3p	mmu-miR-205-5p	mmu-miR-215-5p	mmu-miR-21a-5p	mmu-miR-22-3p	mmu-miR-23a-3p	mmu-miR-26b-5p	mmu-miR-27a-3p	mmu-miR-27b-3p	mmu-miR-29a-3p	mmu-miR-29c-3p	mmu-miR-30a-5p	mmu-miR-30d-5p	mmu-miR-30e-5p	mmu-miR-340-5p	mmu-miR-378a-3p	mmu-miR-93-5p
N-Glycan biosynthesis	2.93683e-05	0.000119242	52	35	29	mmu-let-7b-5p	mmu-let-7d-5p	mmu-let-7f-5p	mmu-let-7g-5p	mmu-let-7i-5p	mmu-miR-101a-3p	mmu-miR-10b-5p	mmu-miR-140-3p	mmu-miR-142a-3p	mmu-miR-148a-3p	mmu-miR-148b-3p	mmu-miR-151-3p	mmu-miR-191-5p	mmu-miR-192-5p	mmu-miR-203-3p	mmu-miR-21a-5p	mmu-miR-22-3p	mmu-miR-23a-3p	mmu-miR-26b-5p	mmu-miR-27a-3p	mmu-miR-27b-3p	mmu-miR-29a-3p	mmu-miR-29c-3p	mmu-miR-30a-5p	mmu-miR-30d-5p	mmu-miR-30e-5p	mmu-miR-340-5p	mmu-miR-378a-3p	mmu-miR-93-5p
Pyruvate metabolism	3.00731e-05	0.00012065	39	28	29	mmu-let-7b-5p	mmu-let-7d-5p	mmu-let-7f-5p	mmu-let-7g-5p	mmu-let-7i-5p	mmu-miR-101a-3p	mmu-miR-140-3p	mmu-miR-142a-3p	mmu-miR-148a-3p	mmu-miR-148b-3p	mmu-miR-151-3p	mmu-miR-191-5p	mmu-miR-192-5p	mmu-miR-194-5p	mmu-miR-215-5p	mmu-miR-21a-5p	mmu-miR-22-3p	mmu-miR-23a-3p	mmu-miR-26b-5p	mmu-miR-27a-3p	mmu-miR-27b-3p	mmu-miR-29a-3p	mmu-miR-29c-3p	mmu-miR-30a-5p	mmu-miR-30d-5p	mmu-miR-30e-5p	mmu-miR-340-5p	mmu-miR-378a-3p	mmu-miR-93-5p
Valine, leucine and isoleucine degradation	3.27654e-05	0.000129905	56	37	30	mmu-let-7b-5p	mmu-let-7d-5p	mmu-let-7f-5p	mmu-let-7g-5p	mmu-let-7i-5p	mmu-miR-101a-3p	mmu-miR-140-3p	mmu-miR-142a-3p	mmu-miR-148a-3p	mmu-miR-148b-3p	mmu-miR-151-3p	mmu-miR-191-5p	mmu-miR-192-5p	mmu-miR-194-5p	mmu-miR-200b-3p	mmu-miR-215-5p	mmu-miR-21a-5p	mmu-miR-22-3p	mmu-miR-23a-3p	mmu-miR-26b-5p	mmu-miR-27a-3p	mmu-miR-27b-3p	mmu-miR-29a-3p	mmu-miR-29c-3p	mmu-miR-30a-5p	mmu-miR-30d-5p	mmu-miR-30e-5p	mmu-miR-340-5p	mmu-miR-378a-3p	mmu-miR-93-5p
Longevity regulating pathway - multiple species	3.74183e-05	0.000146627	64	41	32	mmu-let-7b-5p	mmu-let-7d-5p	mmu-let-7f-5p	mmu-let-7g-5p	mmu-let-7i-5p	mmu-miR-101a-3p	mmu-miR-10b-5p	mmu-miR-140-3p	mmu-miR-142a-3p	mmu-miR-148a-3p	mmu-miR-148b-3p	mmu-miR-151-3p	mmu-miR-191-5p	mmu-miR-192-5p	mmu-miR-194-5p	mmu-miR-200b-3p	mmu-miR-203-3p	mmu-miR-215-5p	mmu-miR-21a-5p	mmu-miR-22-3p	mmu-miR-23a-3p	mmu-miR-26b-5p	mmu-miR-27a-3p	mmu-miR-27b-3p	mmu-miR-29a-3p	mmu-miR-29c-3p	mmu-miR-30a-5p	mmu-miR-30d-5p	mmu-miR-30e-5p	mmu-miR-340-5p	mmu-miR-378a-3p	mmu-miR-93-5p
Mitophagy - animal	3.81444e-05	0.000147755	66	42	29	mmu-let-7b-5p	mmu-let-7d-5p	mmu-let-7f-5p	mmu-let-7g-5p	mmu-let-7i-5p	mmu-miR-101a-3p	mmu-miR-10b-5p	mmu-miR-140-3p	mmu-miR-141-3p	mmu-miR-142a-3p	mmu-miR-148a-3p	mmu-miR-148b-3p	mmu-miR-151-3p	mmu-miR-183-5p	mmu-miR-194-5p	mmu-miR-21a-5p	mmu-miR-22-3p	mmu-miR-23a-3p	mmu-miR-26b-5p	mmu-miR-27a-3p	mmu-miR-27b-3p	mmu-miR-29a-3p	mmu-miR-29c-3p	mmu-miR-30a-5p	mmu-miR-30d-5p	mmu-miR-30e-5p	mmu-miR-340-5p	mmu-miR-378a-3p	mmu-miR-93-5p
Glioma	3.95038e-05	0.000151281	76	47	34	mmu-let-7b-5p	mmu-let-7d-5p	mmu-let-7f-5p	mmu-let-7g-5p	mmu-let-7i-5p	mmu-miR-101a-3p	mmu-miR-10b-5p	mmu-miR-140-3p	mmu-miR-141-3p	mmu-miR-142a-3p	mmu-miR-148a-3p	mmu-miR-148b-3p	mmu-miR-183-5p	mmu-miR-191-5p	mmu-miR-192-5p	mmu-miR-194-5p	mmu-miR-200a-3p	mmu-miR-200b-3p	mmu-miR-205-5p	mmu-miR-215-5p	mmu-miR-21a-5p	mmu-miR-22-3p	mmu-miR-23a-3p	mmu-miR-26b-5p	mmu-miR-27a-3p	mmu-miR-27b-3p	mmu-miR-29a-3p	mmu-miR-29c-3p	mmu-miR-30a-5p	mmu-miR-30d-5p	mmu-miR-30e-5p	mmu-miR-340-5p	mmu-miR-378a-3p	mmu-miR-93-5p
Fluid shear stress and atherosclerosis	4.01429e-05	0.000152002	149	82	32	mmu-let-7b-5p	mmu-let-7d-5p	mmu-let-7f-5p	mmu-let-7g-5p	mmu-let-7i-5p	mmu-miR-101a-3p	mmu-miR-10b-5p	mmu-miR-140-3p	mmu-miR-141-3p	mmu-miR-142a-3p	mmu-miR-148a-3p	mmu-miR-148b-3p	mmu-miR-151-3p	mmu-miR-191-5p	mmu-miR-192-5p	mmu-miR-194-5p	mmu-miR-205-5p	mmu-miR-215-5p	mmu-miR-21a-5p	mmu-miR-22-3p	mmu-miR-23a-3p	mmu-miR-26b-5p	mmu-miR-27a-3p	mmu-miR-27b-3p	mmu-miR-29a-3p	mmu-miR-29c-3p	mmu-miR-30a-5p	mmu-miR-30d-5p	mmu-miR-30e-5p	mmu-miR-340-5p	mmu-miR-378a-3p	mmu-miR-93-5p
Apelin signaling pathway	5.30101e-05	0.000198493	137	76	28	mmu-let-7b-5p	mmu-let-7d-5p	mmu-let-7f-5p	mmu-let-7g-5p	mmu-let-7i-5p	mmu-miR-101a-3p	mmu-miR-10b-5p	mmu-miR-140-3p	mmu-miR-142a-3p	mmu-miR-151-3p	mmu-miR-191-5p	mmu-miR-192-5p	mmu-miR-203-3p	mmu-miR-215-5p	mmu-miR-21a-5p	mmu-miR-22-3p	mmu-miR-23a-3p	mmu-miR-26b-5p	mmu-miR-27a-3p	mmu-miR-27b-3p	mmu-miR-29a-3p	mmu-miR-29c-3p	mmu-miR-30a-5p	mmu-miR-30d-5p	mmu-miR-30e-5p	mmu-miR-340-5p	mmu-miR-378a-3p	mmu-miR-93-5p
Huntington disease	5.63097e-05	0.000208532	308	153	36	mmu-let-7b-5p	mmu-let-7d-5p	mmu-let-7f-5p	mmu-let-7g-5p	mmu-let-7i-5p	mmu-miR-101a-3p	mmu-miR-10b-5p	mmu-miR-140-3p	mmu-miR-141-3p	mmu-miR-142a-3p	mmu-miR-148a-3p	mmu-miR-148b-3p	mmu-miR-151-3p	mmu-miR-183-5p	mmu-miR-191-5p	mmu-miR-192-5p	mmu-miR-194-5p	mmu-miR-200b-3p	mmu-miR-200c-3p	mmu-miR-203-3p	mmu-miR-215-5p	mmu-miR-21a-5p	mmu-miR-22-3p	mmu-miR-23a-3p	mmu-miR-26b-5p	mmu-miR-27a-3p	mmu-miR-27b-3p	mmu-miR-29a-3p	mmu-miR-29c-3p	mmu-miR-30a-5p	mmu-miR-30d-5p	mmu-miR-30e-5p	mmu-miR-340-5p	mmu-miR-378a-3p	mmu-miR-429-3p	mmu-miR-93-5p
Tight junction	7.09053e-05	0.000259353	166	89	37	mmu-let-7b-5p	mmu-let-7d-5p	mmu-let-7f-5p	mmu-let-7g-5p	mmu-let-7i-5p	mmu-miR-101a-3p	mmu-miR-10b-5p	mmu-miR-140-3p	mmu-miR-141-3p	mmu-miR-142a-3p	mmu-miR-148a-3p	mmu-miR-148b-3p	mmu-miR-151-3p	mmu-miR-183-5p	mmu-miR-191-5p	mmu-miR-192-5p	mmu-miR-194-5p	mmu-miR-200a-3p	mmu-miR-200b-3p	mmu-miR-203-3p	mmu-miR-205-5p	mmu-miR-215-5p	mmu-miR-21a-5p	mmu-miR-22-3p	mmu-miR-23a-3p	mmu-miR-26b-5p	mmu-miR-27a-3p	mmu-miR-27b-3p	mmu-miR-29a-3p	mmu-miR-29c-3p	mmu-miR-30a-5p	mmu-miR-30d-5p	mmu-miR-30e-5p	mmu-miR-340-5p	mmu-miR-378a-3p	mmu-miR-93-5p	mmu-miR-96-5p
Non-alcoholic fatty liver disease	7.15723e-05	0.000259353	153	83	33	mmu-let-7b-5p	mmu-let-7d-5p	mmu-let-7f-5p	mmu-let-7g-5p	mmu-let-7i-5p	mmu-miR-101a-3p	mmu-miR-10b-5p	mmu-miR-140-3p	mmu-miR-142a-3p	mmu-miR-148a-3p	mmu-miR-148b-3p	mmu-miR-151-3p	mmu-miR-191-5p	mmu-miR-192-5p	mmu-miR-194-5p	mmu-miR-200b-3p	mmu-miR-203-3p	mmu-miR-215-5p	mmu-miR-21a-5p	mmu-miR-22-3p	mmu-miR-23a-3p	mmu-miR-26b-5p	mmu-miR-27a-3p	mmu-miR-27b-3p	mmu-miR-29a-3p	mmu-miR-29c-3p	mmu-miR-30a-5p	mmu-miR-30d-5p	mmu-miR-30e-5p	mmu-miR-340-5p	mmu-miR-375-3p	mmu-miR-378a-3p	mmu-miR-93-5p
Hepatitis C	7.4699e-05	0.000264985	164	88	34	mmu-let-7b-5p	mmu-let-7d-5p	mmu-let-7f-5p	mmu-let-7g-5p	mmu-let-7i-5p	mmu-miR-101a-3p	mmu-miR-10b-5p	mmu-miR-140-3p	mmu-miR-141-3p	mmu-miR-142a-3p	mmu-miR-148a-3p	mmu-miR-148b-3p	mmu-miR-183-5p	mmu-miR-191-5p	mmu-miR-192-5p	mmu-miR-194-5p	mmu-miR-200a-3p	mmu-miR-200b-3p	mmu-miR-203-3p	mmu-miR-215-5p	mmu-miR-21a-5p	mmu-miR-22-3p	mmu-miR-23a-3p	mmu-miR-26b-5p	mmu-miR-27a-3p	mmu-miR-27b-3p	mmu-miR-29a-3p	mmu-miR-29c-3p	mmu-miR-30a-5p	mmu-miR-30d-5p	mmu-miR-30e-5p	mmu-miR-340-5p	mmu-miR-378a-3p	mmu-miR-93-5p
Wnt signaling pathway	7.4699e-05	0.000264985	164	88	30	mmu-let-7b-5p	mmu-let-7d-5p	mmu-let-7f-5p	mmu-let-7g-5p	mmu-let-7i-5p	mmu-miR-101a-3p	mmu-miR-10b-5p	mmu-miR-140-3p	mmu-miR-141-3p	mmu-miR-142a-3p	mmu-miR-148a-3p	mmu-miR-148b-3p	mmu-miR-151-3p	mmu-miR-191-5p	mmu-miR-194-5p	mmu-miR-203-3p	mmu-miR-21a-5p	mmu-miR-22-3p	mmu-miR-23a-3p	mmu-miR-26b-5p	mmu-miR-27a-3p	mmu-miR-27b-3p	mmu-miR-29a-3p	mmu-miR-29c-3p	mmu-miR-30a-5p	mmu-miR-30d-5p	mmu-miR-30e-5p	mmu-miR-340-5p	mmu-miR-378a-3p	mmu-miR-93-5p
Lysosome	8.46201e-05	0.000297052	132	73	35	mmu-let-7b-5p	mmu-let-7d-5p	mmu-let-7f-5p	mmu-let-7g-5p	mmu-let-7i-5p	mmu-miR-101a-3p	mmu-miR-10b-5p	mmu-miR-140-3p	mmu-miR-141-3p	mmu-miR-142a-3p	mmu-miR-148a-3p	mmu-miR-148b-3p	mmu-miR-151-3p	mmu-miR-191-5p	mmu-miR-192-5p	mmu-miR-194-5p	mmu-miR-200a-3p	mmu-miR-200b-3p	mmu-miR-203-3p	mmu-miR-215-5p	mmu-miR-21a-5p	mmu-miR-22-3p	mmu-miR-23a-3p	mmu-miR-26b-5p	mmu-miR-27a-3p	mmu-miR-27b-3p	mmu-miR-29a-3p	mmu-miR-29c-3p	mmu-miR-30a-5p	mmu-miR-30d-5p	mmu-miR-30e-5p	mmu-miR-340-5p	mmu-miR-378a-3p	mmu-miR-93-5p	mmu-miR-96-5p
Long-term potentiation	0.000104513	0.000363101	70	43	27	mmu-let-7b-5p	mmu-let-7d-5p	mmu-let-7f-5p	mmu-let-7g-5p	mmu-let-7i-5p	mmu-miR-101a-3p	mmu-miR-10b-5p	mmu-miR-140-3p	mmu-miR-141-3p	mmu-miR-142a-3p	mmu-miR-148a-3p	mmu-miR-192-5p	mmu-miR-203-3p	mmu-miR-21a-5p	mmu-miR-22-3p	mmu-miR-23a-3p	mmu-miR-26b-5p	mmu-miR-27a-3p	mmu-miR-27b-3p	mmu-miR-29a-3p	mmu-miR-29c-3p	mmu-miR-30a-5p	mmu-miR-30d-5p	mmu-miR-30e-5p	mmu-miR-340-5p	mmu-miR-378a-3p	mmu-miR-93-5p
Signaling pathways regulating pluripotency of stem cells	0.000131291	0.000451482	142	77	33	mmu-let-7b-5p	mmu-let-7d-5p	mmu-let-7f-5p	mmu-let-7g-5p	mmu-let-7i-5p	mmu-miR-101a-3p	mmu-miR-10b-5p	mmu-miR-140-3p	mmu-miR-141-3p	mmu-miR-142a-3p	mmu-miR-148a-3p	mmu-miR-148b-3p	mmu-miR-191-5p	mmu-miR-192-5p	mmu-miR-194-5p	mmu-miR-200b-3p	mmu-miR-205-5p	mmu-miR-215-5p	mmu-miR-21a-5p	mmu-miR-22-3p	mmu-miR-23a-3p	mmu-miR-26b-5p	mmu-miR-27a-3p	mmu-miR-27b-3p	mmu-miR-29a-3p	mmu-miR-29c-3p	mmu-miR-30a-5p	mmu-miR-30d-5p	mmu-miR-30e-5p	mmu-miR-340-5p	mmu-miR-375-3p	mmu-miR-378a-3p	mmu-miR-93-5p
Gastric cancer	0.000144135	0.000485734	151	81	31	mmu-let-7b-5p	mmu-let-7d-5p	mmu-let-7f-5p	mmu-let-7g-5p	mmu-let-7i-5p	mmu-miR-101a-3p	mmu-miR-10b-5p	mmu-miR-140-3p	mmu-miR-141-3p	mmu-miR-142a-3p	mmu-miR-148a-3p	mmu-miR-148b-3p	mmu-miR-183-5p	mmu-miR-191-5p	mmu-miR-192-5p	mmu-miR-194-5p	mmu-miR-203-3p	mmu-miR-21a-5p	mmu-miR-22-3p	mmu-miR-23a-3p	mmu-miR-26b-5p	mmu-miR-27a-3p	mmu-miR-27b-3p	mmu-miR-29a-3p	mmu-miR-29c-3p	mmu-miR-30a-5p	mmu-miR-30d-5p	mmu-miR-30e-5p	mmu-miR-340-5p	mmu-miR-378a-3p	mmu-miR-93-5p
Phospholipase D signaling pathway	0.000144135	0.000485734	151	81	31	mmu-let-7b-5p	mmu-let-7d-5p	mmu-let-7f-5p	mmu-let-7g-5p	mmu-let-7i-5p	mmu-miR-101a-3p	mmu-miR-10b-5p	mmu-miR-140-3p	mmu-miR-142a-3p	mmu-miR-148b-3p	mmu-miR-151-3p	mmu-miR-183-5p	mmu-miR-191-5p	mmu-miR-192-5p	mmu-miR-194-5p	mmu-miR-203-3p	mmu-miR-21a-5p	mmu-miR-22-3p	mmu-miR-23a-3p	mmu-miR-26b-5p	mmu-miR-27a-3p	mmu-miR-27b-3p	mmu-miR-29a-3p	mmu-miR-29c-3p	mmu-miR-30a-5p	mmu-miR-30d-5p	mmu-miR-30e-5p	mmu-miR-340-5p	mmu-miR-375-3p	mmu-miR-378a-3p	mmu-miR-93-5p
Choline metabolism in cancer	0.000161384	0.000538481	102	58	30	mmu-let-7b-5p	mmu-let-7d-5p	mmu-let-7f-5p	mmu-let-7g-5p	mmu-let-7i-5p	mmu-miR-101a-3p	mmu-miR-10b-5p	mmu-miR-140-3p	mmu-miR-142a-3p	mmu-miR-151-3p	mmu-miR-183-5p	mmu-miR-191-5p	mmu-miR-192-5p	mmu-miR-194-5p	mmu-miR-203-3p	mmu-miR-205-5p	mmu-miR-21a-5p	mmu-miR-22-3p	mmu-miR-23a-3p	mmu-miR-26b-5p	mmu-miR-27a-3p	mmu-miR-27b-3p	mmu-miR-29a-3p	mmu-miR-29c-3p	mmu-miR-30a-5p	mmu-miR-30d-5p	mmu-miR-30e-5p	mmu-miR-340-5p	mmu-miR-378a-3p	mmu-miR-93-5p
Long-term depression	0.000171652	0.000561618	61	38	32	mmu-let-7b-5p	mmu-let-7d-5p	mmu-let-7f-5p	mmu-let-7g-5p	mmu-let-7i-5p	mmu-miR-101a-3p	mmu-miR-10b-5p	mmu-miR-140-3p	mmu-miR-142a-3p	mmu-miR-148a-3p	mmu-miR-148b-3p	mmu-miR-151-3p	mmu-miR-191-5p	mmu-miR-192-5p	mmu-miR-194-5p	mmu-miR-200b-3p	mmu-miR-203-3p	mmu-miR-215-5p	mmu-miR-21a-5p	mmu-miR-22-3p	mmu-miR-23a-3p	mmu-miR-26b-5p	mmu-miR-27a-3p	mmu-miR-27b-3p	mmu-miR-29a-3p	mmu-miR-29c-3p	mmu-miR-30a-5p	mmu-miR-30d-5p	mmu-miR-30e-5p	mmu-miR-340-5p	mmu-miR-378a-3p	mmu-miR-93-5p
Lysine degradation	0.000171635	0.000561618	63	39	32	mmu-let-7b-5p	mmu-let-7d-5p	mmu-let-7f-5p	mmu-let-7g-5p	mmu-let-7i-5p	mmu-miR-101a-3p	mmu-miR-10b-5p	mmu-miR-140-3p	mmu-miR-142a-3p	mmu-miR-148a-3p	mmu-miR-148b-3p	mmu-miR-151-3p	mmu-miR-191-5p	mmu-miR-192-5p	mmu-miR-194-5p	mmu-miR-200b-3p	mmu-miR-203-3p	mmu-miR-215-5p	mmu-miR-21a-5p	mmu-miR-22-3p	mmu-miR-23a-3p	mmu-miR-26b-5p	mmu-miR-27a-3p	mmu-miR-27b-3p	mmu-miR-29a-3p	mmu-miR-29c-3p	mmu-miR-30a-5p	mmu-miR-30d-5p	mmu-miR-30e-5p	mmu-miR-340-5p	mmu-miR-378a-3p	mmu-miR-93-5p
Breast cancer	0.000202895	0.000657456	150	80	35	mmu-let-7b-5p	mmu-let-7d-5p	mmu-let-7f-5p	mmu-let-7g-5p	mmu-let-7i-5p	mmu-miR-101a-3p	mmu-miR-10b-5p	mmu-miR-140-3p	mmu-miR-141-3p	mmu-miR-142a-3p	mmu-miR-148a-3p	mmu-miR-148b-3p	mmu-miR-183-5p	mmu-miR-191-5p	mmu-miR-192-5p	mmu-miR-194-5p	mmu-miR-200a-3p	mmu-miR-200b-3p	mmu-miR-203-3p	mmu-miR-205-5p	mmu-miR-215-5p	mmu-miR-21a-5p	mmu-miR-22-3p	mmu-miR-23a-3p	mmu-miR-26b-5p	mmu-miR-27a-3p	mmu-miR-27b-3p	mmu-miR-29a-3p	mmu-miR-29c-3p	mmu-miR-30a-5p	mmu-miR-30d-5p	mmu-miR-30e-5p	mmu-miR-340-5p	mmu-miR-378a-3p	mmu-miR-93-5p
Prolactin signaling pathway	0.000247104	0.000793087	76	45	31	mmu-let-7b-5p	mmu-let-7d-5p	mmu-let-7f-5p	mmu-let-7g-5p	mmu-let-7i-5p	mmu-miR-101a-3p	mmu-miR-10b-5p	mmu-miR-140-3p	mmu-miR-141-3p	mmu-miR-142a-3p	mmu-miR-151-3p	mmu-miR-183-5p	mmu-miR-191-5p	mmu-miR-192-5p	mmu-miR-194-5p	mmu-miR-215-5p	mmu-miR-21a-5p	mmu-miR-22-3p	mmu-miR-23a-3p	mmu-miR-26b-5p	mmu-miR-27a-3p	mmu-miR-27b-3p	mmu-miR-29a-3p	mmu-miR-29c-3p	mmu-miR-30a-5p	mmu-miR-30d-5p	mmu-miR-30e-5p	mmu-miR-340-5p	mmu-miR-375-3p	mmu-miR-378a-3p	mmu-miR-93-5p
Toxoplasmosis	0.000272072	0.000864984	112	62	33	mmu-let-7b-5p	mmu-let-7d-5p	mmu-let-7f-5p	mmu-let-7g-5p	mmu-let-7i-5p	mmu-miR-101a-3p	mmu-miR-10b-5p	mmu-miR-140-3p	mmu-miR-142a-3p	mmu-miR-148a-3p	mmu-miR-148b-3p	mmu-miR-151-3p	mmu-miR-183-5p	mmu-miR-192-5p	mmu-miR-194-5p	mmu-miR-203-3p	mmu-miR-205-5p	mmu-miR-215-5p	mmu-miR-21a-5p	mmu-miR-22-3p	mmu-miR-23a-3p	mmu-miR-26b-5p	mmu-miR-27a-3p	mmu-miR-27b-3p	mmu-miR-29a-3p	mmu-miR-29c-3p	mmu-miR-30a-5p	mmu-miR-30d-5p	mmu-miR-30e-5p	mmu-miR-340-5p	mmu-miR-375-3p	mmu-miR-378a-3p	mmu-miR-93-5p
Spliceosome	0.000278484	0.000877094	138	74	37	mmu-let-7b-5p	mmu-let-7d-5p	mmu-let-7f-5p	mmu-let-7g-5p	mmu-let-7i-5p	mmu-miR-101a-3p	mmu-miR-10a-5p	mmu-miR-10b-5p	mmu-miR-140-3p	mmu-miR-141-3p	mmu-miR-142a-3p	mmu-miR-148a-3p	mmu-miR-148b-3p	mmu-miR-151-3p	mmu-miR-182-5p	mmu-miR-191-5p	mmu-miR-192-5p	mmu-miR-194-5p	mmu-miR-200b-3p	mmu-miR-203-3p	mmu-miR-205-5p	mmu-miR-215-5p	mmu-miR-21a-5p	mmu-miR-22-3p	mmu-miR-23a-3p	mmu-miR-26b-5p	mmu-miR-27a-3p	mmu-miR-27b-3p	mmu-miR-29a-3p	mmu-miR-29c-3p	mmu-miR-30a-5p	mmu-miR-30d-5p	mmu-miR-30e-5p	mmu-miR-340-5p	mmu-miR-375-3p	mmu-miR-378a-3p	mmu-miR-93-5p
Thermogenesis	0.000294133	0.000917804	234	117	36	mmu-let-7b-5p	mmu-let-7d-5p	mmu-let-7f-5p	mmu-let-7g-5p	mmu-let-7i-5p	mmu-miR-101a-3p	mmu-miR-10b-5p	mmu-miR-140-3p	mmu-miR-141-3p	mmu-miR-142a-3p	mmu-miR-148a-3p	mmu-miR-148b-3p	mmu-miR-183-5p	mmu-miR-191-5p	mmu-miR-192-5p	mmu-miR-194-5p	mmu-miR-200b-3p	mmu-miR-200c-3p	mmu-miR-203-3p	mmu-miR-205-5p	mmu-miR-215-5p	mmu-miR-21a-5p	mmu-miR-22-3p	mmu-miR-23a-3p	mmu-miR-26b-5p	mmu-miR-27a-3p	mmu-miR-27b-3p	mmu-miR-29a-3p	mmu-miR-29c-3p	mmu-miR-30a-5p	mmu-miR-30d-5p	mmu-miR-30e-5p	mmu-miR-340-5p	mmu-miR-378a-3p	mmu-miR-429-3p	mmu-miR-93-5p
Measles	0.000299786	0.000926862	147	78	32	mmu-let-7b-5p	mmu-let-7d-5p	mmu-let-7f-5p	mmu-let-7g-5p	mmu-let-7i-5p	mmu-miR-101a-3p	mmu-miR-10b-5p	mmu-miR-140-3p	mmu-miR-141-3p	mmu-miR-142a-3p	mmu-miR-148a-3p	mmu-miR-148b-3p	mmu-miR-151-3p	mmu-miR-191-5p	mmu-miR-192-5p	mmu-miR-194-5p	mmu-miR-200a-3p	mmu-miR-203-3p	mmu-miR-21a-5p	mmu-miR-22-3p	mmu-miR-23a-3p	mmu-miR-26b-5p	mmu-miR-27a-3p	mmu-miR-27b-3p	mmu-miR-29a-3p	mmu-miR-29c-3p	mmu-miR-30a-5p	mmu-miR-30d-5p	mmu-miR-30e-5p	mmu-miR-340-5p	mmu-miR-378a-3p	mmu-miR-93-5p
Gap junction	0.000315835	0.000967603	87	50	26	mmu-let-7b-5p	mmu-let-7d-5p	mmu-let-7f-5p	mmu-let-7g-5p	mmu-let-7i-5p	mmu-miR-101a-3p	mmu-miR-10b-5p	mmu-miR-142a-3p	mmu-miR-183-5p	mmu-miR-191-5p	mmu-miR-192-5p	mmu-miR-194-5p	mmu-miR-21a-5p	mmu-miR-22-3p	mmu-miR-23a-3p	mmu-miR-26b-5p	mmu-miR-27a-3p	mmu-miR-27b-3p	mmu-miR-29a-3p	mmu-miR-29c-3p	mmu-miR-30a-5p	mmu-miR-30d-5p	mmu-miR-30e-5p	mmu-miR-340-5p	mmu-miR-378a-3p	mmu-miR-93-5p
Cushing syndrome	0.000331553	0.00100661	165	86	32	mmu-let-7b-5p	mmu-let-7d-5p	mmu-let-7f-5p	mmu-let-7g-5p	mmu-let-7i-5p	mmu-miR-101a-3p	mmu-miR-10b-5p	mmu-miR-140-3p	mmu-miR-141-3p	mmu-miR-142a-3p	mmu-miR-148a-3p	mmu-miR-148b-3p	mmu-miR-183-5p	mmu-miR-191-5p	mmu-miR-194-5p	mmu-miR-200a-3p	mmu-miR-203-3p	mmu-miR-215-5p	mmu-miR-21a-5p	mmu-miR-22-3p	mmu-miR-23a-3p	mmu-miR-26b-5p	mmu-miR-27a-3p	mmu-miR-27b-3p	mmu-miR-29a-3p	mmu-miR-29c-3p	mmu-miR-30a-5p	mmu-miR-30d-5p	mmu-miR-30e-5p	mmu-miR-340-5p	mmu-miR-378a-3p	mmu-miR-93-5p
C-type lectin receptor signaling pathway	0.00051624	0.00155333	114	62	31	mmu-let-7b-5p	mmu-let-7d-5p	mmu-let-7f-5p	mmu-let-7g-5p	mmu-let-7i-5p	mmu-miR-101a-3p	mmu-miR-10b-5p	mmu-miR-140-3p	mmu-miR-141-3p	mmu-miR-142a-3p	mmu-miR-148a-3p	mmu-miR-148b-3p	mmu-miR-151-3p	mmu-miR-191-5p	mmu-miR-192-5p	mmu-miR-194-5p	mmu-miR-215-5p	mmu-miR-21a-5p	mmu-miR-22-3p	mmu-miR-23a-3p	mmu-miR-26b-5p	mmu-miR-27a-3p	mmu-miR-27b-3p	mmu-miR-29a-3p	mmu-miR-29c-3p	mmu-miR-30a-5p	mmu-miR-30d-5p	mmu-miR-30e-5p	mmu-miR-340-5p	mmu-miR-378a-3p	mmu-miR-93-5p
Circadian rhythm	0.000533451	0.00159091	30	21	25	mmu-let-7b-5p	mmu-let-7d-5p	mmu-let-7f-5p	mmu-let-7g-5p	mmu-let-7i-5p	mmu-miR-101a-3p	mmu-miR-10b-5p	mmu-miR-140-3p	mmu-miR-142a-3p	mmu-miR-191-5p	mmu-miR-194-5p	mmu-miR-21a-5p	mmu-miR-22-3p	mmu-miR-23a-3p	mmu-miR-26b-5p	mmu-miR-27a-3p	mmu-miR-27b-3p	mmu-miR-29a-3p	mmu-miR-29c-3p	mmu-miR-30a-5p	mmu-miR-30d-5p	mmu-miR-30e-5p	mmu-miR-340-5p	mmu-miR-378a-3p	mmu-miR-93-5p
cAMP signaling pathway	0.000578931	0.0017114	219	109	32	mmu-let-7b-5p	mmu-let-7d-5p	mmu-let-7f-5p	mmu-let-7g-5p	mmu-let-7i-5p	mmu-miR-101a-3p	mmu-miR-10b-5p	mmu-miR-140-3p	mmu-miR-141-3p	mmu-miR-142a-3p	mmu-miR-148a-3p	mmu-miR-148b-3p	mmu-miR-151-3p	mmu-miR-191-5p	mmu-miR-192-5p	mmu-miR-194-5p	mmu-miR-200b-3p	mmu-miR-215-5p	mmu-miR-21a-5p	mmu-miR-22-3p	mmu-miR-23a-3p	mmu-miR-26b-5p	mmu-miR-27a-3p	mmu-miR-27b-3p	mmu-miR-29a-3p	mmu-miR-29c-3p	mmu-miR-30a-5p	mmu-miR-30d-5p	mmu-miR-30e-5p	mmu-miR-340-5p	mmu-miR-378a-3p	mmu-miR-93-5p
Inositol phosphate metabolism	0.000610113	0.0017879	72	42	29	mmu-let-7b-5p	mmu-let-7f-5p	mmu-let-7g-5p	mmu-let-7i-5p	mmu-miR-101a-3p	mmu-miR-10b-5p	mmu-miR-140-3p	mmu-miR-142a-3p	mmu-miR-151-3p	mmu-miR-191-5p	mmu-miR-192-5p	mmu-miR-194-5p	mmu-miR-200b-3p	mmu-miR-205-5p	mmu-miR-215-5p	mmu-miR-21a-5p	mmu-miR-22-3p	mmu-miR-23a-3p	mmu-miR-26b-5p	mmu-miR-27a-3p	mmu-miR-27b-3p	mmu-miR-29a-3p	mmu-miR-29c-3p	mmu-miR-30a-5p	mmu-miR-30d-5p	mmu-miR-30e-5p	mmu-miR-340-5p	mmu-miR-378a-3p	mmu-miR-93-5p
Central carbon metabolism in cancer	0.000628911	0.0018271	70	41	31	mmu-let-7b-5p	mmu-let-7d-5p	mmu-let-7f-5p	mmu-let-7g-5p	mmu-let-7i-5p	mmu-miR-101a-3p	mmu-miR-10b-5p	mmu-miR-140-3p	mmu-miR-142a-3p	mmu-miR-148a-3p	mmu-miR-148b-3p	mmu-miR-151-3p	mmu-miR-191-5p	mmu-miR-192-5p	mmu-miR-194-5p	mmu-miR-203-3p	mmu-miR-205-5p	mmu-miR-21a-5p	mmu-miR-22-3p	mmu-miR-23a-3p	mmu-miR-26b-5p	mmu-miR-27a-3p	mmu-miR-27b-3p	mmu-miR-29a-3p	mmu-miR-29c-3p	mmu-miR-30a-5p	mmu-miR-30d-5p	mmu-miR-30e-5p	mmu-miR-340-5p	mmu-miR-378a-3p	mmu-miR-93-5p
Ferroptosis	0.00071506	0.00205962	40	26	29	mmu-let-7b-5p	mmu-let-7d-5p	mmu-let-7f-5p	mmu-let-7g-5p	mmu-let-7i-5p	mmu-miR-101a-3p	mmu-miR-10b-5p	mmu-miR-140-3p	mmu-miR-142a-3p	mmu-miR-148a-3p	mmu-miR-148b-3p	mmu-miR-192-5p	mmu-miR-194-5p	mmu-miR-203-3p	mmu-miR-215-5p	mmu-miR-21a-5p	mmu-miR-22-3p	mmu-miR-23a-3p	mmu-miR-26b-5p	mmu-miR-27a-3p	mmu-miR-27b-3p	mmu-miR-29a-3p	mmu-miR-29c-3p	mmu-miR-30a-5p	mmu-miR-30d-5p	mmu-miR-30e-5p	mmu-miR-340-5p	mmu-miR-378a-3p	mmu-miR-93-5p
Relaxin signaling pathway	0.000852332	0.0024342	131	69	32	mmu-let-7b-5p	mmu-let-7d-5p	mmu-let-7f-5p	mmu-let-7g-5p	mmu-let-7i-5p	mmu-miR-101a-3p	mmu-miR-10b-5p	mmu-miR-140-3p	mmu-miR-142a-3p	mmu-miR-148a-3p	mmu-miR-151-3p	mmu-miR-183-5p	mmu-miR-191-5p	mmu-miR-192-5p	mmu-miR-194-5p	mmu-miR-203-3p	mmu-miR-205-5p	mmu-miR-215-5p	mmu-miR-21a-5p	mmu-miR-22-3p	mmu-miR-23a-3p	mmu-miR-26b-5p	mmu-miR-27a-3p	mmu-miR-27b-3p	mmu-miR-29a-3p	mmu-miR-29c-3p	mmu-miR-30a-5p	mmu-miR-30d-5p	mmu-miR-30e-5p	mmu-miR-340-5p	mmu-miR-378a-3p	mmu-miR-93-5p
Epstein-Barr virus infection	0.00116783	0.00327965	227	111	34	mmu-let-7b-5p	mmu-let-7d-5p	mmu-let-7f-5p	mmu-let-7g-5p	mmu-let-7i-5p	mmu-miR-101a-3p	mmu-miR-10a-5p	mmu-miR-10b-5p	mmu-miR-140-3p	mmu-miR-141-3p	mmu-miR-142a-3p	mmu-miR-148a-3p	mmu-miR-148b-3p	mmu-miR-151-3p	mmu-miR-191-5p	mmu-miR-192-5p	mmu-miR-194-5p	mmu-miR-200a-3p	mmu-miR-200b-3p	mmu-miR-215-5p	mmu-miR-21a-5p	mmu-miR-22-3p	mmu-miR-23a-3p	mmu-miR-26b-5p	mmu-miR-27a-3p	mmu-miR-27b-3p	mmu-miR-29a-3p	mmu-miR-29c-3p	mmu-miR-30a-5p	mmu-miR-30d-5p	mmu-miR-30e-5p	mmu-miR-340-5p	mmu-miR-378a-3p	mmu-miR-93-5p
Fc gamma R-mediated phagocytosis	0.00116432	0.00327965	95	52	27	mmu-let-7b-5p	mmu-let-7d-5p	mmu-let-7f-5p	mmu-let-7g-5p	mmu-let-7i-5p	mmu-miR-101a-3p	mmu-miR-10b-5p	mmu-miR-140-3p	mmu-miR-142a-3p	mmu-miR-191-5p	mmu-miR-192-5p	mmu-miR-194-5p	mmu-miR-203-3p	mmu-miR-21a-5p	mmu-miR-22-3p	mmu-miR-23a-3p	mmu-miR-26b-5p	mmu-miR-27a-3p	mmu-miR-27b-3p	mmu-miR-29a-3p	mmu-miR-29c-3p	mmu-miR-30a-5p	mmu-miR-30d-5p	mmu-miR-30e-5p	mmu-miR-340-5p	mmu-miR-378a-3p	mmu-miR-93-5p
Thyroid cancer	0.0011935	0.00332405	37	24	24	mmu-let-7b-5p	mmu-let-7d-5p	mmu-let-7f-5p	mmu-let-7g-5p	mmu-let-7i-5p	mmu-miR-101a-3p	mmu-miR-10b-5p	mmu-miR-141-3p	mmu-miR-142a-3p	mmu-miR-203-3p	mmu-miR-21a-5p	mmu-miR-22-3p	mmu-miR-23a-3p	mmu-miR-26b-5p	mmu-miR-27a-3p	mmu-miR-27b-3p	mmu-miR-29a-3p	mmu-miR-29c-3p	mmu-miR-30a-5p	mmu-miR-30d-5p	mmu-miR-30e-5p	mmu-miR-340-5p	mmu-miR-378a-3p	mmu-miR-93-5p
B cell receptor signaling pathway	0.00120556	0.0033301	78	44	28	mmu-let-7b-5p	mmu-let-7d-5p	mmu-let-7f-5p	mmu-let-7g-5p	mmu-let-7i-5p	mmu-miR-101a-3p	mmu-miR-10b-5p	mmu-miR-140-3p	mmu-miR-141-3p	mmu-miR-142a-3p	mmu-miR-183-5p	mmu-miR-191-5p	mmu-miR-192-5p	mmu-miR-194-5p	mmu-miR-21a-5p	mmu-miR-22-3p	mmu-miR-23a-3p	mmu-miR-26b-5p	mmu-miR-27a-3p	mmu-miR-27b-3p	mmu-miR-29a-3p	mmu-miR-29c-3p	mmu-miR-30a-5p	mmu-miR-30d-5p	mmu-miR-30e-5p	mmu-miR-340-5p	mmu-miR-378a-3p	mmu-miR-93-5p
Cholesterol metabolism	0.00123126	0.00334624	49	30	32	mmu-let-7b-5p	mmu-let-7d-5p	mmu-let-7f-5p	mmu-let-7g-5p	mmu-let-7i-5p	mmu-miR-101a-3p	mmu-miR-10b-5p	mmu-miR-140-3p	mmu-miR-141-3p	mmu-miR-142a-3p	mmu-miR-148a-3p	mmu-miR-148b-3p	mmu-miR-151-3p	mmu-miR-192-5p	mmu-miR-194-5p	mmu-miR-200b-3p	mmu-miR-203-3p	mmu-miR-215-5p	mmu-miR-21a-5p	mmu-miR-22-3p	mmu-miR-23a-3p	mmu-miR-26b-5p	mmu-miR-27a-3p	mmu-miR-27b-3p	mmu-miR-29a-3p	mmu-miR-29c-3p	mmu-miR-30a-5p	mmu-miR-30d-5p	mmu-miR-30e-5p	mmu-miR-340-5p	mmu-miR-378a-3p	mmu-miR-93-5p
Type II diabetes mellitus	0.00123126	0.00334624	49	30	25	mmu-let-7b-5p	mmu-let-7d-5p	mmu-let-7f-5p	mmu-let-7g-5p	mmu-let-7i-5p	mmu-miR-101a-3p	mmu-miR-10b-5p	mmu-miR-140-3p	mmu-miR-142a-3p	mmu-miR-151-3p	mmu-miR-191-5p	mmu-miR-21a-5p	mmu-miR-22-3p	mmu-miR-23a-3p	mmu-miR-26b-5p	mmu-miR-27a-3p	mmu-miR-27b-3p	mmu-miR-29a-3p	mmu-miR-29c-3p	mmu-miR-30a-5p	mmu-miR-30d-5p	mmu-miR-30e-5p	mmu-miR-340-5p	mmu-miR-378a-3p	mmu-miR-93-5p
cGMP-PKG signaling pathway	0.00126311	0.00340534	175	88	29	mmu-let-7b-5p	mmu-let-7d-5p	mmu-let-7f-5p	mmu-let-7g-5p	mmu-let-7i-5p	mmu-miR-101a-3p	mmu-miR-10b-5p	mmu-miR-140-3p	mmu-miR-141-3p	mmu-miR-142a-3p	mmu-miR-151-3p	mmu-miR-191-5p	mmu-miR-192-5p	mmu-miR-200b-3p	mmu-miR-215-5p	mmu-miR-21a-5p	mmu-miR-22-3p	mmu-miR-23a-3p	mmu-miR-26b-5p	mmu-miR-27a-3p	mmu-miR-27b-3p	mmu-miR-29a-3p	mmu-miR-29c-3p	mmu-miR-30a-5p	mmu-miR-30d-5p	mmu-miR-30e-5p	mmu-miR-340-5p	mmu-miR-378a-3p	mmu-miR-93-5p
Glycerophospholipid metabolism	0.00143523	0.00383867	100	54	29	mmu-let-7b-5p	mmu-let-7d-5p	mmu-let-7f-5p	mmu-let-7g-5p	mmu-let-7i-5p	mmu-miR-101a-3p	mmu-miR-10b-5p	mmu-miR-140-3p	mmu-miR-141-3p	mmu-miR-142a-3p	mmu-miR-148a-3p	mmu-miR-148b-3p	mmu-miR-192-5p	mmu-miR-194-5p	mmu-miR-203-3p	mmu-miR-21a-5p	mmu-miR-22-3p	mmu-miR-23a-3p	mmu-miR-26b-5p	mmu-miR-27a-3p	mmu-miR-27b-3p	mmu-miR-29a-3p	mmu-miR-29c-3p	mmu-miR-30a-5p	mmu-miR-30d-5p	mmu-miR-30e-5p	mmu-miR-340-5p	mmu-miR-378a-3p	mmu-miR-93-5p
Dopaminergic synapse	0.00157256	0.00417286	140	72	32	mmu-let-7b-5p	mmu-let-7d-5p	mmu-let-7f-5p	mmu-let-7g-5p	mmu-let-7i-5p	mmu-miR-101a-3p	mmu-miR-10b-5p	mmu-miR-140-3p	mmu-miR-141-3p	mmu-miR-142a-3p	mmu-miR-148a-3p	mmu-miR-148b-3p	mmu-miR-151-3p	mmu-miR-191-5p	mmu-miR-192-5p	mmu-miR-194-5p	mmu-miR-203-3p	mmu-miR-215-5p	mmu-miR-21a-5p	mmu-miR-22-3p	mmu-miR-23a-3p	mmu-miR-26b-5p	mmu-miR-27a-3p	mmu-miR-27b-3p	mmu-miR-29a-3p	mmu-miR-29c-3p	mmu-miR-30a-5p	mmu-miR-30d-5p	mmu-miR-30e-5p	mmu-miR-340-5p	mmu-miR-378a-3p	mmu-miR-93-5p
mRNA surveillance pathway	0.0018313	0.00478326	103	55	35	mmu-let-7b-5p	mmu-let-7d-5p	mmu-let-7f-5p	mmu-let-7g-5p	mmu-let-7i-5p	mmu-miR-101a-3p	mmu-miR-10a-5p	mmu-miR-10b-5p	mmu-miR-140-3p	mmu-miR-141-3p	mmu-miR-142a-3p	mmu-miR-148a-3p	mmu-miR-148b-3p	mmu-miR-151-3p	mmu-miR-191-5p	mmu-miR-192-5p	mmu-miR-194-5p	mmu-miR-200b-3p	mmu-miR-200c-3p	mmu-miR-203-3p	mmu-miR-21a-5p	mmu-miR-22-3p	mmu-miR-23a-3p	mmu-miR-26b-5p	mmu-miR-27a-3p	mmu-miR-27b-3p	mmu-miR-29a-3p	mmu-miR-29c-3p	mmu-miR-30a-5p	mmu-miR-30d-5p	mmu-miR-30e-5p	mmu-miR-340-5p	mmu-miR-378a-3p	mmu-miR-429-3p	mmu-miR-93-5p
Glutamatergic synapse	0.00184517	0.00478326	114	60	31	mmu-let-7b-5p	mmu-let-7d-5p	mmu-let-7f-5p	mmu-let-7g-5p	mmu-let-7i-5p	mmu-miR-101a-3p	mmu-miR-10b-5p	mmu-miR-140-3p	mmu-miR-141-3p	mmu-miR-142a-3p	mmu-miR-148b-3p	mmu-miR-151-3p	mmu-miR-191-5p	mmu-miR-192-5p	mmu-miR-194-5p	mmu-miR-203-3p	mmu-miR-215-5p	mmu-miR-21a-5p	mmu-miR-22-3p	mmu-miR-23a-3p	mmu-miR-26b-5p	mmu-miR-27a-3p	mmu-miR-27b-3p	mmu-miR-29a-3p	mmu-miR-29c-3p	mmu-miR-30a-5p	mmu-miR-30d-5p	mmu-miR-30e-5p	mmu-miR-340-5p	mmu-miR-378a-3p	mmu-miR-93-5p
Cholinergic synapse	0.00184517	0.00478326	114	60	27	mmu-let-7b-5p	mmu-let-7d-5p	mmu-let-7f-5p	mmu-let-7g-5p	mmu-let-7i-5p	mmu-miR-101a-3p	mmu-miR-10b-5p	mmu-miR-142a-3p	mmu-miR-191-5p	mmu-miR-192-5p	mmu-miR-203-3p	mmu-miR-215-5p	mmu-miR-21a-5p	mmu-miR-22-3p	mmu-miR-23a-3p	mmu-miR-26b-5p	mmu-miR-27a-3p	mmu-miR-27b-3p	mmu-miR-29a-3p	mmu-miR-29c-3p	mmu-miR-30a-5p	mmu-miR-30d-5p	mmu-miR-30e-5p	mmu-miR-340-5p	mmu-miR-375-3p	mmu-miR-378a-3p	mmu-miR-93-5p
Renin secretion	0.00187156	0.00481462	75	42	23	mmu-let-7b-5p	mmu-let-7d-5p	mmu-let-7f-5p	mmu-let-7g-5p	mmu-let-7i-5p	mmu-miR-101a-3p	mmu-miR-10b-5p	mmu-miR-141-3p	mmu-miR-142a-3p	mmu-miR-21a-5p	mmu-miR-22-3p	mmu-miR-23a-3p	mmu-miR-26b-5p	mmu-miR-27a-3p	mmu-miR-27b-3p	mmu-miR-29a-3p	mmu-miR-29c-3p	mmu-miR-30a-5p	mmu-miR-30d-5p	mmu-miR-30e-5p	mmu-miR-340-5p	mmu-miR-378a-3p	mmu-miR-93-5p
Fc epsilon RI signaling pathway	0.00222579	0.00568251	67	38	30	mmu-let-7b-5p	mmu-let-7d-5p	mmu-let-7f-5p	mmu-let-7g-5p	mmu-let-7i-5p	mmu-miR-101a-3p	mmu-miR-10b-5p	mmu-miR-140-3p	mmu-miR-142a-3p	mmu-miR-151-3p	mmu-miR-183-5p	mmu-miR-191-5p	mmu-miR-192-5p	mmu-miR-194-5p	mmu-miR-205-5p	mmu-miR-215-5p	mmu-miR-21a-5p	mmu-miR-22-3p	mmu-miR-23a-3p	mmu-miR-26b-5p	mmu-miR-27a-3p	mmu-miR-27b-3p	mmu-miR-29a-3p	mmu-miR-29c-3p	mmu-miR-30a-5p	mmu-miR-30d-5p	mmu-miR-30e-5p	mmu-miR-340-5p	mmu-miR-378a-3p	mmu-miR-93-5p
Kaposi sarcoma-associated herpesvirus infection	0.00228258	0.00578369	219	106	36	mmu-let-7b-5p	mmu-let-7d-5p	mmu-let-7f-5p	mmu-let-7g-5p	mmu-let-7i-5p	mmu-miR-101a-3p	mmu-miR-10b-5p	mmu-miR-140-3p	mmu-miR-141-3p	mmu-miR-142a-3p	mmu-miR-148a-3p	mmu-miR-148b-3p	mmu-miR-151-3p	mmu-miR-191-5p	mmu-miR-192-5p	mmu-miR-194-5p	mmu-miR-200a-3p	mmu-miR-200b-3p	mmu-miR-203-3p	mmu-miR-205-5p	mmu-miR-215-5p	mmu-miR-21a-5p	mmu-miR-22-3p	mmu-miR-23a-3p	mmu-miR-26b-5p	mmu-miR-27a-3p	mmu-miR-27b-3p	mmu-miR-29a-3p	mmu-miR-29c-3p	mmu-miR-30a-5p	mmu-miR-30d-5p	mmu-miR-30e-5p	mmu-miR-340-5p	mmu-miR-375-3p	mmu-miR-378a-3p	mmu-miR-93-5p
Fatty acid degradation	0.00289211	0.00727343	53	31	28	mmu-let-7b-5p	mmu-let-7d-5p	mmu-let-7f-5p	mmu-let-7g-5p	mmu-let-7i-5p	mmu-miR-101a-3p	mmu-miR-140-3p	mmu-miR-141-3p	mmu-miR-142a-3p	mmu-miR-148a-3p	mmu-miR-148b-3p	mmu-miR-151-3p	mmu-miR-192-5p	mmu-miR-194-5p	mmu-miR-203-3p	mmu-miR-215-5p	mmu-miR-21a-5p	mmu-miR-22-3p	mmu-miR-23a-3p	mmu-miR-26b-5p	mmu-miR-27a-3p	mmu-miR-27b-3p	mmu-miR-30a-5p	mmu-miR-30d-5p	mmu-miR-30e-5p	mmu-miR-340-5p	mmu-miR-378a-3p	mmu-miR-93-5p
Leukocyte transendothelial migration	0.00295882	0.0073861	118	61	33	mmu-let-7b-5p	mmu-let-7d-5p	mmu-let-7f-5p	mmu-let-7g-5p	mmu-let-7i-5p	mmu-miR-101a-3p	mmu-miR-10b-5p	mmu-miR-140-3p	mmu-miR-141-3p	mmu-miR-142a-3p	mmu-miR-148a-3p	mmu-miR-148b-3p	mmu-miR-183-5p	mmu-miR-191-5p	mmu-miR-192-5p	mmu-miR-200b-3p	mmu-miR-203-3p	mmu-miR-205-5p	mmu-miR-215-5p	mmu-miR-21a-5p	mmu-miR-22-3p	mmu-miR-23a-3p	mmu-miR-26b-5p	mmu-miR-27a-3p	mmu-miR-27b-3p	mmu-miR-29a-3p	mmu-miR-29c-3p	mmu-miR-30a-5p	mmu-miR-30d-5p	mmu-miR-30e-5p	mmu-miR-340-5p	mmu-miR-378a-3p	mmu-miR-93-5p
Sphingolipid metabolism	0.00298319	0.00739216	51	30	29	mmu-let-7b-5p	mmu-let-7d-5p	mmu-let-7f-5p	mmu-let-7g-5p	mmu-let-7i-5p	mmu-miR-101a-3p	mmu-miR-10b-5p	mmu-miR-140-3p	mmu-miR-141-3p	mmu-miR-142a-3p	mmu-miR-148a-3p	mmu-miR-148b-3p	mmu-miR-194-5p	mmu-miR-200b-3p	mmu-miR-203-3p	mmu-miR-21a-5p	mmu-miR-22-3p	mmu-miR-23a-3p	mmu-miR-26b-5p	mmu-miR-27a-3p	mmu-miR-27b-3p	mmu-miR-29a-3p	mmu-miR-29c-3p	mmu-miR-30a-5p	mmu-miR-30d-5p	mmu-miR-30e-5p	mmu-miR-340-5p	mmu-miR-378a-3p	mmu-miR-93-5p
Proteasome	0.0031522	0.00775394	47	28	25	mmu-let-7b-5p	mmu-let-7d-5p	mmu-let-7f-5p	mmu-let-7g-5p	mmu-let-7i-5p	mmu-miR-101a-3p	mmu-miR-142a-3p	mmu-miR-148a-3p	mmu-miR-148b-3p	mmu-miR-192-5p	mmu-miR-194-5p	mmu-miR-215-5p	mmu-miR-22-3p	mmu-miR-23a-3p	mmu-miR-26b-5p	mmu-miR-27a-3p	mmu-miR-27b-3p	mmu-miR-29a-3p	mmu-miR-29c-3p	mmu-miR-30a-5p	mmu-miR-30d-5p	mmu-miR-30e-5p	mmu-miR-340-5p	mmu-miR-378a-3p	mmu-miR-93-5p
Bladder cancer	0.00334783	0.0081755	41	25	28	mmu-let-7b-5p	mmu-let-7d-5p	mmu-let-7f-5p	mmu-let-7g-5p	mmu-let-7i-5p	mmu-miR-101a-3p	mmu-miR-10b-5p	mmu-miR-141-3p	mmu-miR-142a-3p	mmu-miR-148a-3p	mmu-miR-148b-3p	mmu-miR-192-5p	mmu-miR-200a-3p	mmu-miR-205-5p	mmu-miR-21a-5p	mmu-miR-22-3p	mmu-miR-23a-3p	mmu-miR-26b-5p	mmu-miR-27a-3p	mmu-miR-27b-3p	mmu-miR-29a-3p	mmu-miR-29c-3p	mmu-miR-30a-5p	mmu-miR-30d-5p	mmu-miR-30e-5p	mmu-miR-340-5p	mmu-miR-378a-3p	mmu-miR-93-5p
Peroxisome	0.00358227	0.00868508	90	48	30	mmu-let-7b-5p	mmu-let-7d-5p	mmu-let-7f-5p	mmu-let-7g-5p	mmu-let-7i-5p	mmu-miR-101a-3p	mmu-miR-140-3p	mmu-miR-141-3p	mmu-miR-142a-3p	mmu-miR-148a-3p	mmu-miR-148b-3p	mmu-miR-151-3p	mmu-miR-191-5p	mmu-miR-192-5p	mmu-miR-194-5p	mmu-miR-203-3p	mmu-miR-215-5p	mmu-miR-21a-5p	mmu-miR-22-3p	mmu-miR-23a-3p	mmu-miR-26b-5p	mmu-miR-27a-3p	mmu-miR-27b-3p	mmu-miR-29a-3p	mmu-miR-29c-3p	mmu-miR-30a-5p	mmu-miR-30d-5p	mmu-miR-30e-5p	mmu-miR-378a-3p	mmu-miR-93-5p
VEGF signaling pathway	0.00379519	0.00913557	60	34	29	mmu-let-7b-5p	mmu-let-7d-5p	mmu-let-7f-5p	mmu-let-7g-5p	mmu-let-7i-5p	mmu-miR-101a-3p	mmu-miR-10b-5p	mmu-miR-140-3p	mmu-miR-141-3p	mmu-miR-142a-3p	mmu-miR-191-5p	mmu-miR-192-5p	mmu-miR-203-3p	mmu-miR-205-5p	mmu-miR-215-5p	mmu-miR-21a-5p	mmu-miR-22-3p	mmu-miR-23a-3p	mmu-miR-26b-5p	mmu-miR-27a-3p	mmu-miR-27b-3p	mmu-miR-29a-3p	mmu-miR-29c-3p	mmu-miR-30a-5p	mmu-miR-30d-5p	mmu-miR-30e-5p	mmu-miR-340-5p	mmu-miR-378a-3p	mmu-miR-93-5p
Melanoma	0.00403029	0.00963268	73	40	33	mmu-let-7b-5p	mmu-let-7d-5p	mmu-let-7f-5p	mmu-let-7g-5p	mmu-let-7i-5p	mmu-miR-101a-3p	mmu-miR-10b-5p	mmu-miR-140-3p	mmu-miR-141-3p	mmu-miR-142a-3p	mmu-miR-148a-3p	mmu-miR-148b-3p	mmu-miR-191-5p	mmu-miR-192-5p	mmu-miR-194-5p	mmu-miR-200a-3p	mmu-miR-200b-3p	mmu-miR-205-5p	mmu-miR-215-5p	mmu-miR-21a-5p	mmu-miR-22-3p	mmu-miR-23a-3p	mmu-miR-26b-5p	mmu-miR-27a-3p	mmu-miR-27b-3p	mmu-miR-29a-3p	mmu-miR-29c-3p	mmu-miR-30a-5p	mmu-miR-30d-5p	mmu-miR-30e-5p	mmu-miR-340-5p	mmu-miR-378a-3p	mmu-miR-93-5p
Amphetamine addiction	0.00423857	0.0100591	71	39	26	mmu-let-7b-5p	mmu-let-7d-5p	mmu-let-7f-5p	mmu-let-7g-5p	mmu-let-7i-5p	mmu-miR-101a-3p	mmu-miR-10b-5p	mmu-miR-140-3p	mmu-miR-141-3p	mmu-miR-142a-3p	mmu-miR-194-5p	mmu-miR-215-5p	mmu-miR-21a-5p	mmu-miR-22-3p	mmu-miR-23a-3p	mmu-miR-26b-5p	mmu-miR-27a-3p	mmu-miR-27b-3p	mmu-miR-29a-3p	mmu-miR-29c-3p	mmu-miR-30a-5p	mmu-miR-30d-5p	mmu-miR-30e-5p	mmu-miR-340-5p	mmu-miR-378a-3p	mmu-miR-93-5p
ABC transporters	0.00462603	0.0109019	50	29	30	mmu-let-7b-5p	mmu-let-7d-5p	mmu-let-7f-5p	mmu-let-7g-5p	mmu-let-7i-5p	mmu-miR-101a-3p	mmu-miR-10b-5p	mmu-miR-140-3p	mmu-miR-141-3p	mmu-miR-148a-3p	mmu-miR-148b-3p	mmu-miR-191-5p	mmu-miR-192-5p	mmu-miR-194-5p	mmu-miR-200b-3p	mmu-miR-215-5p	mmu-miR-21a-5p	mmu-miR-22-3p	mmu-miR-23a-3p	mmu-miR-26b-5p	mmu-miR-27a-3p	mmu-miR-27b-3p	mmu-miR-29a-3p	mmu-miR-29c-3p	mmu-miR-30a-5p	mmu-miR-30d-5p	mmu-miR-30e-5p	mmu-miR-340-5p	mmu-miR-378a-3p	mmu-miR-93-5p
Steroid biosynthesis	0.00471935	0.0110446	20	14	26	mmu-let-7b-5p	mmu-let-7d-5p	mmu-let-7f-5p	mmu-let-7g-5p	mmu-let-7i-5p	mmu-miR-101a-3p	mmu-miR-10b-5p	mmu-miR-142a-3p	mmu-miR-148a-3p	mmu-miR-148b-3p	mmu-miR-191-5p	mmu-miR-200b-3p	mmu-miR-215-5p	mmu-miR-21a-5p	mmu-miR-22-3p	mmu-miR-23a-3p	mmu-miR-26b-5p	mmu-miR-27a-3p	mmu-miR-27b-3p	mmu-miR-29a-3p	mmu-miR-29c-3p	mmu-miR-30a-5p	mmu-miR-30d-5p	mmu-miR-30e-5p	mmu-miR-340-5p	mmu-miR-378a-3p
JAK-STAT signaling pathway	0.00484321	0.0112563	170	83	32	mmu-let-7b-5p	mmu-let-7d-5p	mmu-let-7f-5p	mmu-let-7g-5p	mmu-let-7i-5p	mmu-miR-101a-3p	mmu-miR-10b-5p	mmu-miR-140-3p	mmu-miR-141-3p	mmu-miR-142a-3p	mmu-miR-148a-3p	mmu-miR-148b-3p	mmu-miR-183-5p	mmu-miR-191-5p	mmu-miR-192-5p	mmu-miR-194-5p	mmu-miR-200b-3p	mmu-miR-21a-5p	mmu-miR-22-3p	mmu-miR-23a-3p	mmu-miR-26b-5p	mmu-miR-27a-3p	mmu-miR-27b-3p	mmu-miR-29a-3p	mmu-miR-29c-3p	mmu-miR-30a-5p	mmu-miR-30d-5p	mmu-miR-30e-5p	mmu-miR-340-5p	mmu-miR-375-3p	mmu-miR-378a-3p	mmu-miR-93-5p
Transcriptional misregulation in cancer	0.00492296	0.0113633	214	102	37	mmu-let-7b-5p	mmu-let-7d-5p	mmu-let-7f-5p	mmu-let-7g-5p	mmu-let-7i-5p	mmu-miR-101a-3p	mmu-miR-10b-5p	mmu-miR-140-3p	mmu-miR-141-3p	mmu-miR-142a-3p	mmu-miR-148a-3p	mmu-miR-148b-3p	mmu-miR-151-3p	mmu-miR-183-5p	mmu-miR-191-5p	mmu-miR-192-5p	mmu-miR-194-5p	mmu-miR-200a-3p	mmu-miR-200b-3p	mmu-miR-200c-3p	mmu-miR-203-3p	mmu-miR-215-5p	mmu-miR-21a-5p	mmu-miR-22-3p	mmu-miR-23a-3p	mmu-miR-26b-5p	mmu-miR-27a-3p	mmu-miR-27b-3p	mmu-miR-29a-3p	mmu-miR-29c-3p	mmu-miR-30a-5p	mmu-miR-30d-5p	mmu-miR-30e-5p	mmu-miR-340-5p	mmu-miR-378a-3p	mmu-miR-429-3p	mmu-miR-93-5p
Toll-like receptor signaling pathway	0.00496892	0.0113913	100	52	31	mmu-let-7b-5p	mmu-let-7d-5p	mmu-let-7f-5p	mmu-let-7g-5p	mmu-let-7i-5p	mmu-miR-101a-3p	mmu-miR-10b-5p	mmu-miR-140-3p	mmu-miR-142a-3p	mmu-miR-148a-3p	mmu-miR-148b-3p	mmu-miR-151-3p	mmu-miR-191-5p	mmu-miR-192-5p	mmu-miR-194-5p	mmu-miR-215-5p	mmu-miR-21a-5p	mmu-miR-22-3p	mmu-miR-23a-3p	mmu-miR-26b-5p	mmu-miR-27a-3p	mmu-miR-27b-3p	mmu-miR-29a-3p	mmu-miR-29c-3p	mmu-miR-30a-5p	mmu-miR-30d-5p	mmu-miR-30e-5p	mmu-miR-340-5p	mmu-miR-375-3p	mmu-miR-378a-3p	mmu-miR-93-5p
Basal transcription factors	0.00510482	0.0116238	44	26	24	mmu-let-7b-5p	mmu-let-7d-5p	mmu-let-7f-5p	mmu-let-7g-5p	mmu-let-7i-5p	mmu-miR-101a-3p	mmu-miR-10b-5p	mmu-miR-140-3p	mmu-miR-142a-3p	mmu-miR-191-5p	mmu-miR-21a-5p	mmu-miR-22-3p	mmu-miR-23a-3p	mmu-miR-26b-5p	mmu-miR-27a-3p	mmu-miR-27b-3p	mmu-miR-29a-3p	mmu-miR-29c-3p	mmu-miR-30a-5p	mmu-miR-30d-5p	mmu-miR-30e-5p	mmu-miR-340-5p	mmu-miR-378a-3p	mmu-miR-93-5p
Antifolate resistance	0.00569309	0.0128763	30	19	22	mmu-let-7b-5p	mmu-let-7d-5p	mmu-let-7f-5p	mmu-let-7g-5p	mmu-let-7i-5p	mmu-miR-101a-3p	mmu-miR-141-3p	mmu-miR-142a-3p	mmu-miR-148a-3p	mmu-miR-191-5p	mmu-miR-192-5p	mmu-miR-194-5p	mmu-miR-22-3p	mmu-miR-23a-3p	mmu-miR-26b-5p	mmu-miR-27a-3p	mmu-miR-27b-3p	mmu-miR-30a-5p	mmu-miR-30d-5p	mmu-miR-30e-5p	mmu-miR-378a-3p	mmu-miR-93-5p
Regulation of lipolysis in adipocytes	0.00594355	0.0133532	57	32	24	mmu-let-7b-5p	mmu-let-7d-5p	mmu-let-7f-5p	mmu-let-7g-5p	mmu-let-7i-5p	mmu-miR-101a-3p	mmu-miR-10b-5p	mmu-miR-140-3p	mmu-miR-142a-3p	mmu-miR-191-5p	mmu-miR-21a-5p	mmu-miR-22-3p	mmu-miR-23a-3p	mmu-miR-26b-5p	mmu-miR-27a-3p	mmu-miR-27b-3p	mmu-miR-29a-3p	mmu-miR-29c-3p	mmu-miR-30a-5p	mmu-miR-30d-5p	mmu-miR-30e-5p	mmu-miR-340-5p	mmu-miR-378a-3p	mmu-miR-93-5p
Leishmaniasis	0.00614491	0.0137141	70	38	29	mmu-let-7b-5p	mmu-let-7d-5p	mmu-let-7f-5p	mmu-let-7g-5p	mmu-let-7i-5p	mmu-miR-101a-3p	mmu-miR-10b-5p	mmu-miR-142a-3p	mmu-miR-148a-3p	mmu-miR-148b-3p	mmu-miR-183-5p	mmu-miR-192-5p	mmu-miR-194-5p	mmu-miR-215-5p	mmu-miR-21a-5p	mmu-miR-22-3p	mmu-miR-23a-3p	mmu-miR-26b-5p	mmu-miR-27a-3p	mmu-miR-27b-3p	mmu-miR-29a-3p	mmu-miR-29c-3p	mmu-miR-30a-5p	mmu-miR-30d-5p	mmu-miR-30e-5p	mmu-miR-340-5p	mmu-miR-375-3p	mmu-miR-378a-3p	mmu-miR-93-5p
Platelet activation	0.00642907	0.0142539	128	64	32	mmu-let-7b-5p	mmu-let-7d-5p	mmu-let-7f-5p	mmu-let-7g-5p	mmu-let-7i-5p	mmu-miR-101a-3p	mmu-miR-10b-5p	mmu-miR-140-3p	mmu-miR-141-3p	mmu-miR-142a-3p	mmu-miR-148a-3p	mmu-miR-148b-3p	mmu-miR-151-3p	mmu-miR-183-5p	mmu-miR-191-5p	mmu-miR-192-5p	mmu-miR-205-5p	mmu-miR-215-5p	mmu-miR-21a-5p	mmu-miR-22-3p	mmu-miR-23a-3p	mmu-miR-26b-5p	mmu-miR-27a-3p	mmu-miR-27b-3p	mmu-miR-29a-3p	mmu-miR-29c-3p	mmu-miR-30a-5p	mmu-miR-30d-5p	mmu-miR-30e-5p	mmu-miR-340-5p	mmu-miR-378a-3p	mmu-miR-93-5p
Cysteine and methionine metabolism	0.00650305	0.0143237	53	30	30	mmu-let-7b-5p	mmu-let-7d-5p	mmu-let-7f-5p	mmu-let-7g-5p	mmu-let-7i-5p	mmu-miR-101a-3p	mmu-miR-140-3p	mmu-miR-141-3p	mmu-miR-142a-3p	mmu-miR-148a-3p	mmu-miR-148b-3p	mmu-miR-151-3p	mmu-miR-182-5p	mmu-miR-191-5p	mmu-miR-192-5p	mmu-miR-215-5p	mmu-miR-21a-5p	mmu-miR-22-3p	mmu-miR-23a-3p	mmu-miR-26b-5p	mmu-miR-27a-3p	mmu-miR-27b-3p	mmu-miR-29a-3p	mmu-miR-29c-3p	mmu-miR-30a-5p	mmu-miR-30d-5p	mmu-miR-30e-5p	mmu-miR-340-5p	mmu-miR-378a-3p	mmu-miR-93-5p
GABAergic synapse	0.00663054	0.0145097	90	47	29	mmu-let-7b-5p	mmu-let-7d-5p	mmu-let-7f-5p	mmu-let-7g-5p	mmu-let-7i-5p	mmu-miR-101a-3p	mmu-miR-10b-5p	mmu-miR-142a-3p	mmu-miR-148b-3p	mmu-miR-151-3p	mmu-miR-191-5p	mmu-miR-192-5p	mmu-miR-194-5p	mmu-miR-203-3p	mmu-miR-215-5p	mmu-miR-21a-5p	mmu-miR-22-3p	mmu-miR-23a-3p	mmu-miR-26b-5p	mmu-miR-27a-3p	mmu-miR-27b-3p	mmu-miR-29a-3p	mmu-miR-29c-3p	mmu-miR-30a-5p	mmu-miR-30d-5p	mmu-miR-30e-5p	mmu-miR-340-5p	mmu-miR-378a-3p	mmu-miR-93-5p
Biosynthesis of cofactors	0.00728493	0.0158388	156	76	32	mmu-let-7b-5p	mmu-let-7d-5p	mmu-let-7f-5p	mmu-let-7g-5p	mmu-let-7i-5p	mmu-miR-101a-3p	mmu-miR-10b-5p	mmu-miR-140-3p	mmu-miR-141-3p	mmu-miR-142a-3p	mmu-miR-148a-3p	mmu-miR-148b-3p	mmu-miR-151-3p	mmu-miR-191-5p	mmu-miR-192-5p	mmu-miR-194-5p	mmu-miR-205-5p	mmu-miR-215-5p	mmu-miR-21a-5p	mmu-miR-22-3p	mmu-miR-23a-3p	mmu-miR-26b-5p	mmu-miR-27a-3p	mmu-miR-27b-3p	mmu-miR-29a-3p	mmu-miR-29c-3p	mmu-miR-30a-5p	mmu-miR-30d-5p	mmu-miR-30e-5p	mmu-miR-340-5p	mmu-miR-378a-3p	mmu-miR-93-5p
Synaptic vesicle cycle	0.00884963	0.0191175	80	42	30	mmu-let-7b-5p	mmu-let-7d-5p	mmu-let-7f-5p	mmu-let-7g-5p	mmu-let-7i-5p	mmu-miR-101a-3p	mmu-miR-10b-5p	mmu-miR-140-3p	mmu-miR-141-3p	mmu-miR-142a-3p	mmu-miR-148a-3p	mmu-miR-148b-3p	mmu-miR-191-5p	mmu-miR-192-5p	mmu-miR-194-5p	mmu-miR-215-5p	mmu-miR-21a-5p	mmu-miR-22-3p	mmu-miR-23a-3p	mmu-miR-26b-5p	mmu-miR-27a-3p	mmu-miR-27b-3p	mmu-miR-29a-3p	mmu-miR-29c-3p	mmu-miR-30a-5p	mmu-miR-30d-5p	mmu-miR-30e-5p	mmu-miR-340-5p	mmu-miR-378a-3p	mmu-miR-93-5p
Terpenoid backbone biosynthesis	0.00939398	0.0201641	23	15	28	mmu-let-7b-5p	mmu-let-7d-5p	mmu-let-7f-5p	mmu-let-7g-5p	mmu-let-7i-5p	mmu-miR-101a-3p	mmu-miR-140-3p	mmu-miR-141-3p	mmu-miR-148a-3p	mmu-miR-148b-3p	mmu-miR-192-5p	mmu-miR-194-5p	mmu-miR-200b-3p	mmu-miR-215-5p	mmu-miR-21a-5p	mmu-miR-22-3p	mmu-miR-23a-3p	mmu-miR-26b-5p	mmu-miR-27a-3p	mmu-miR-27b-3p	mmu-miR-29a-3p	mmu-miR-29c-3p	mmu-miR-30a-5p	mmu-miR-30d-5p	mmu-miR-30e-5p	mmu-miR-340-5p	mmu-miR-378a-3p	mmu-miR-93-5p
Fatty acid elongation	0.00951873	0.0203026	29	18	30	mmu-let-7b-5p	mmu-let-7d-5p	mmu-let-7f-5p	mmu-let-7g-5p	mmu-let-7i-5p	mmu-miR-101a-3p	mmu-miR-10b-5p	mmu-miR-140-3p	mmu-miR-148a-3p	mmu-miR-148b-3p	mmu-miR-151-3p	mmu-miR-191-5p	mmu-miR-192-5p	mmu-miR-194-5p	mmu-miR-203-3p	mmu-miR-215-5p	mmu-miR-21a-5p	mmu-miR-22-3p	mmu-miR-23a-3p	mmu-miR-26b-5p	mmu-miR-27a-3p	mmu-miR-27b-3p	mmu-miR-29a-3p	mmu-miR-29c-3p	mmu-miR-30a-5p	mmu-miR-30d-5p	mmu-miR-30e-5p	mmu-miR-340-5p	mmu-miR-378a-3p	mmu-miR-93-5p
Melanogenesis	0.0104603	0.0221705	103	52	26	mmu-let-7b-5p	mmu-let-7d-5p	mmu-let-7f-5p	mmu-let-7g-5p	mmu-let-7i-5p	mmu-miR-101a-3p	mmu-miR-10b-5p	mmu-miR-141-3p	mmu-miR-142a-3p	mmu-miR-191-5p	mmu-miR-192-5p	mmu-miR-203-3p	mmu-miR-21a-5p	mmu-miR-22-3p	mmu-miR-23a-3p	mmu-miR-26b-5p	mmu-miR-27a-3p	mmu-miR-27b-3p	mmu-miR-29a-3p	mmu-miR-29c-3p	mmu-miR-30a-5p	mmu-miR-30d-5p	mmu-miR-30e-5p	mmu-miR-340-5p	mmu-miR-378a-3p	mmu-miR-93-5p
Oxytocin signaling pathway	0.0106563	0.0224449	158	76	29	mmu-let-7b-5p	mmu-let-7d-5p	mmu-let-7f-5p	mmu-let-7g-5p	mmu-let-7i-5p	mmu-miR-101a-3p	mmu-miR-10b-5p	mmu-miR-140-3p	mmu-miR-141-3p	mmu-miR-142a-3p	mmu-miR-148a-3p	mmu-miR-148b-3p	mmu-miR-151-3p	mmu-miR-192-5p	mmu-miR-205-5p	mmu-miR-21a-5p	mmu-miR-22-3p	mmu-miR-23a-3p	mmu-miR-26b-5p	mmu-miR-27a-3p	mmu-miR-27b-3p	mmu-miR-29a-3p	mmu-miR-29c-3p	mmu-miR-30a-5p	mmu-miR-30d-5p	mmu-miR-30e-5p	mmu-miR-340-5p	mmu-miR-378a-3p	mmu-miR-93-5p
Chemokine signaling pathway	0.0108328	0.0226748	193	91	31	mmu-let-7b-5p	mmu-let-7d-5p	mmu-let-7f-5p	mmu-let-7g-5p	mmu-let-7i-5p	mmu-miR-101a-3p	mmu-miR-10b-5p	mmu-miR-140-3p	mmu-miR-141-3p	mmu-miR-142a-3p	mmu-miR-183-5p	mmu-miR-191-5p	mmu-miR-192-5p	mmu-miR-194-5p	mmu-miR-203-3p	mmu-miR-215-5p	mmu-miR-21a-5p	mmu-miR-22-3p	mmu-miR-23a-3p	mmu-miR-26b-5p	mmu-miR-27a-3p	mmu-miR-27b-3p	mmu-miR-29a-3p	mmu-miR-29c-3p	mmu-miR-30a-5p	mmu-miR-30d-5p	mmu-miR-30e-5p	mmu-miR-340-5p	mmu-miR-375-3p	mmu-miR-378a-3p	mmu-miR-93-5p
RNA degradation	0.0109207	0.0227177	83	43	31	mmu-let-7b-5p	mmu-let-7d-5p	mmu-let-7f-5p	mmu-let-7g-5p	mmu-let-7i-5p	mmu-miR-101a-3p	mmu-miR-10b-5p	mmu-miR-142a-3p	mmu-miR-148a-3p	mmu-miR-148b-3p	mmu-miR-151-3p	mmu-miR-191-5p	mmu-miR-192-5p	mmu-miR-194-5p	mmu-miR-200b-3p	mmu-miR-200c-3p	mmu-miR-21a-5p	mmu-miR-22-3p	mmu-miR-23a-3p	mmu-miR-26b-5p	mmu-miR-27a-3p	mmu-miR-27b-3p	mmu-miR-29a-3p	mmu-miR-29c-3p	mmu-miR-30a-5p	mmu-miR-30d-5p	mmu-miR-30e-5p	mmu-miR-340-5p	mmu-miR-378a-3p	mmu-miR-429-3p	mmu-miR-93-5p
Vasopressin-regulated water reabsorption	0.0117326	0.024257	44	25	25	mmu-let-7b-5p	mmu-let-7d-5p	mmu-let-7f-5p	mmu-let-7g-5p	mmu-let-7i-5p	mmu-miR-101a-3p	mmu-miR-10b-5p	mmu-miR-140-3p	mmu-miR-142a-3p	mmu-miR-148a-3p	mmu-miR-148b-3p	mmu-miR-192-5p	mmu-miR-194-5p	mmu-miR-21a-5p	mmu-miR-22-3p	mmu-miR-23a-3p	mmu-miR-26b-5p	mmu-miR-27a-3p	mmu-miR-27b-3p	mmu-miR-30a-5p	mmu-miR-30d-5p	mmu-miR-30e-5p	mmu-miR-340-5p	mmu-miR-378a-3p	mmu-miR-93-5p
Various types of N-glycan biosynthesis	0.0127871	0.0262759	40	23	26	mmu-let-7b-5p	mmu-let-7d-5p	mmu-let-7f-5p	mmu-let-7g-5p	mmu-let-7i-5p	mmu-miR-101a-3p	mmu-miR-140-3p	mmu-miR-142a-3p	mmu-miR-148a-3p	mmu-miR-148b-3p	mmu-miR-191-5p	mmu-miR-192-5p	mmu-miR-21a-5p	mmu-miR-22-3p	mmu-miR-23a-3p	mmu-miR-26b-5p	mmu-miR-27a-3p	mmu-miR-27b-3p	mmu-miR-29a-3p	mmu-miR-29c-3p	mmu-miR-30a-5p	mmu-miR-30d-5p	mmu-miR-30e-5p	mmu-miR-340-5p	mmu-miR-378a-3p	mmu-miR-93-5p
Aldosterone synthesis and secretion	0.0131534	0.0268649	104	52	26	mmu-let-7b-5p	mmu-let-7d-5p	mmu-let-7f-5p	mmu-let-7g-5p	mmu-let-7i-5p	mmu-miR-101a-3p	mmu-miR-10b-5p	mmu-miR-141-3p	mmu-miR-142a-3p	mmu-miR-191-5p	mmu-miR-200b-3p	mmu-miR-215-5p	mmu-miR-21a-5p	mmu-miR-22-3p	mmu-miR-23a-3p	mmu-miR-26b-5p	mmu-miR-27a-3p	mmu-miR-27b-3p	mmu-miR-29a-3p	mmu-miR-29c-3p	mmu-miR-30a-5p	mmu-miR-30d-5p	mmu-miR-30e-5p	mmu-miR-340-5p	mmu-miR-378a-3p	mmu-miR-93-5p
Butanoate metabolism	0.0156395	0.0316741	28	17	27	mmu-let-7b-5p	mmu-let-7d-5p	mmu-let-7f-5p	mmu-let-7g-5p	mmu-let-7i-5p	mmu-miR-101a-3p	mmu-miR-140-3p	mmu-miR-142a-3p	mmu-miR-148a-3p	mmu-miR-148b-3p	mmu-miR-192-5p	mmu-miR-194-5p	mmu-miR-200b-3p	mmu-miR-215-5p	mmu-miR-21a-5p	mmu-miR-22-3p	mmu-miR-23a-3p	mmu-miR-26b-5p	mmu-miR-27a-3p	mmu-miR-27b-3p	mmu-miR-29a-3p	mmu-miR-29c-3p	mmu-miR-30a-5p	mmu-miR-30d-5p	mmu-miR-30e-5p	mmu-miR-340-5p	mmu-miR-93-5p
Primary bile acid biosynthesis	0.0156961	0.0316741	18	12	18	mmu-let-7b-5p	mmu-let-7d-5p	mmu-let-7f-5p	mmu-let-7g-5p	mmu-let-7i-5p	mmu-miR-101a-3p	mmu-miR-140-3p	mmu-miR-141-3p	mmu-miR-148a-3p	mmu-miR-148b-3p	mmu-miR-151-3p	mmu-miR-194-5p	mmu-miR-21a-5p	mmu-miR-22-3p	mmu-miR-23a-3p	mmu-miR-26b-5p	mmu-miR-27a-3p	mmu-miR-27b-3p
Pantothenate and CoA biosynthesis	0.0160697	0.0322351	20	13	19	mmu-miR-101a-3p	mmu-miR-140-3p	mmu-miR-142a-3p	mmu-miR-148a-3p	mmu-miR-148b-3p	mmu-miR-191-5p	mmu-miR-215-5p	mmu-miR-21a-5p	mmu-miR-22-3p	mmu-miR-23a-3p	mmu-miR-26b-5p	mmu-miR-27a-3p	mmu-miR-27b-3p	mmu-miR-30a-5p	mmu-miR-30d-5p	mmu-miR-30e-5p	mmu-miR-340-5p	mmu-miR-378a-3p	mmu-miR-93-5p
Proximal tubule bicarbonate reclamation	0.0161991	0.0323023	22	14	26	mmu-let-7b-5p	mmu-let-7d-5p	mmu-let-7f-5p	mmu-let-7g-5p	mmu-let-7i-5p	mmu-miR-101a-3p	mmu-miR-10b-5p	mmu-miR-141-3p	mmu-miR-148b-3p	mmu-miR-151-3p	mmu-miR-192-5p	mmu-miR-200b-3p	mmu-miR-203-3p	mmu-miR-215-5p	mmu-miR-21a-5p	mmu-miR-22-3p	mmu-miR-23a-3p	mmu-miR-26b-5p	mmu-miR-27a-3p	mmu-miR-27b-3p	mmu-miR-30a-5p	mmu-miR-30d-5p	mmu-miR-30e-5p	mmu-miR-340-5p	mmu-miR-378a-3p	mmu-miR-93-5p
Circadian entrainment	0.0196593	0.0389717	99	49	24	mmu-let-7b-5p	mmu-let-7d-5p	mmu-let-7f-5p	mmu-let-7g-5p	mmu-let-7i-5p	mmu-miR-101a-3p	mmu-miR-10b-5p	mmu-miR-142a-3p	mmu-miR-191-5p	mmu-miR-192-5p	mmu-miR-215-5p	mmu-miR-21a-5p	mmu-miR-22-3p	mmu-miR-23a-3p	mmu-miR-26b-5p	mmu-miR-27a-3p	mmu-miR-27b-3p	mmu-miR-29a-3p	mmu-miR-29c-3p	mmu-miR-30a-5p	mmu-miR-30d-5p	mmu-miR-30e-5p	mmu-miR-378a-3p	mmu-miR-93-5p
Glycerolipid metabolism	0.0197858	0.038993	63	33	31	mmu-let-7b-5p	mmu-let-7d-5p	mmu-let-7f-5p	mmu-let-7g-5p	mmu-let-7i-5p	mmu-miR-101a-3p	mmu-miR-10b-5p	mmu-miR-140-3p	mmu-miR-141-3p	mmu-miR-142a-3p	mmu-miR-148a-3p	mmu-miR-148b-3p	mmu-miR-194-5p	mmu-miR-200b-3p	mmu-miR-203-3p	mmu-miR-205-5p	mmu-miR-215-5p	mmu-miR-21a-5p	mmu-miR-22-3p	mmu-miR-23a-3p	mmu-miR-26b-5p	mmu-miR-27a-3p	mmu-miR-27b-3p	mmu-miR-29a-3p	mmu-miR-29c-3p	mmu-miR-30a-5p	mmu-miR-30d-5p	mmu-miR-30e-5p	mmu-miR-340-5p	mmu-miR-378a-3p	mmu-miR-93-5p
SNARE interactions in vesicular transport	0.0214237	0.0419755	35	20	23	mmu-let-7b-5p	mmu-let-7d-5p	mmu-let-7f-5p	mmu-let-7g-5p	mmu-let-7i-5p	mmu-miR-101a-3p	mmu-miR-10b-5p	mmu-miR-140-3p	mmu-miR-142a-3p	mmu-miR-203-3p	mmu-miR-21a-5p	mmu-miR-22-3p	mmu-miR-23a-3p	mmu-miR-26b-5p	mmu-miR-27a-3p	mmu-miR-27b-3p	mmu-miR-29a-3p	mmu-miR-29c-3p	mmu-miR-30a-5p	mmu-miR-30d-5p	mmu-miR-30e-5p	mmu-miR-378a-3p	mmu-miR-93-5p
Hedgehog signaling pathway	0.0223015	0.0434428	59	31	25	mmu-let-7b-5p	mmu-let-7d-5p	mmu-let-7f-5p	mmu-let-7g-5p	mmu-let-7i-5p	mmu-miR-101a-3p	mmu-miR-10b-5p	mmu-miR-140-3p	mmu-miR-142a-3p	mmu-miR-191-5p	mmu-miR-194-5p	mmu-miR-21a-5p	mmu-miR-22-3p	mmu-miR-23a-3p	mmu-miR-26b-5p	mmu-miR-27a-3p	mmu-miR-27b-3p	mmu-miR-29a-3p	mmu-miR-29c-3p	mmu-miR-30a-5p	mmu-miR-30d-5p	mmu-miR-30e-5p	mmu-miR-340-5p	mmu-miR-378a-3p	mmu-miR-93-5p
Platinum drug resistance	0.0241728	0.0468174	84	42	30	mmu-let-7b-5p	mmu-let-7d-5p	mmu-let-7f-5p	mmu-let-7g-5p	mmu-let-7i-5p	mmu-miR-101a-3p	mmu-miR-10b-5p	mmu-miR-141-3p	mmu-miR-142a-3p	mmu-miR-148a-3p	mmu-miR-148b-3p	mmu-miR-191-5p	mmu-miR-192-5p	mmu-miR-194-5p	mmu-miR-200a-3p	mmu-miR-205-5p	mmu-miR-21a-5p	mmu-miR-22-3p	mmu-miR-23a-3p	mmu-miR-26b-5p	mmu-miR-27a-3p	mmu-miR-27b-3p	mmu-miR-29a-3p	mmu-miR-29c-3p	mmu-miR-30a-5p	mmu-miR-30d-5p	mmu-miR-30e-5p	mmu-miR-340-5p	mmu-miR-378a-3p	mmu-miR-93-5p
Estrogen signaling pathway	0.0255992	0.0492968	135	64	32	mmu-let-7b-5p	mmu-let-7d-5p	mmu-let-7f-5p	mmu-let-7g-5p	mmu-let-7i-5p	mmu-miR-101a-3p	mmu-miR-10b-5p	mmu-miR-141-3p	mmu-miR-142a-3p	mmu-miR-148a-3p	mmu-miR-148b-3p	mmu-miR-183-5p	mmu-miR-191-5p	mmu-miR-192-5p	mmu-miR-194-5p	mmu-miR-203-3p	mmu-miR-205-5p	mmu-miR-215-5p	mmu-miR-21a-5p	mmu-miR-22-3p	mmu-miR-23a-3p	mmu-miR-26b-5p	mmu-miR-27a-3p	mmu-miR-27b-3p	mmu-miR-29a-3p	mmu-miR-29c-3p	mmu-miR-30a-5p	mmu-miR-30d-5p	mmu-miR-30e-5p	mmu-miR-340-5p	mmu-miR-378a-3p	mmu-miR-93-5p
