# Supplementary material for: Bacterial targets of fecal host miRNAs in high-fat diet-fed mice
Source: PLoS One. 2025 Feb 11;20(2):e0315871. doi: 10.1371/journal.pone.0315871 (PMC11813116; doi:10.1371/journal.pone.0315871)
Supplement: S5 Table — (XLS) [file pone.0315871.s005.xls]

## Sheet: Title
MiRNA/targeted protein/bacterial species triples – the interaction between fecal miRNAs, their bacterial targets and targeted proteins within these bacteria.
Sample ID	Experimental group affiliation		Abbreviations:
1_1_0	HFD_M_Met-_0		HFD – high-fat diet-fed mice
2_1_0	HFD_F_Met-_0		CD – control diet-fed mice
3_3_0	HFD_M_Met+_0		0 – time point before metformin treatment
4_3_0	HFD_F_Met+_0		10 – time point after ten weeks long metformin treatment
5_1_0	CD_M_Met-_0		M – male mice
6_2_0	CD_F_Met-_0		F – female mice
7_3_0	CD_M_Met+_0		Met+ – animals receiving metformin treatment
8_2_0	CD_F_Met+_0		Met- – animals not receiving metformin treatment
9_3_0	HFD_M_Met-_0
10_3_0	HFD_F_Met-_0
11_2_0	HFD_M_Met+_0
12_2_0	HFD_F_Met+_0
13_1_0	CD_M_Met-_0
14_1_0	CD_F_Met-_0
15_3_0	CD_M_Met+_0
16_2_0	CD_F_Met+_0
17_2_0	HFD_M_Met-_0
18_1_0	HFD_F_Met-_0
19_3_0	HFD_M_Met+_0
20_2_0	HFD_F_Met+_0
21_2_0	CD_M_Met-_0
22_2_0	CD_F_Met-_0
23_1_0	CD_M_Met+_0
24_3_0	CD_F_Met+_0
1_1_10	HFD_M_Met-_10
2_1_10	HFD_F_Met-_10
3_3_10	HFD_M_Met+_10
4_3_10	HFD_F_Met+_10
5_1_10	CD_M_Met-_10
6_2_10	CD_F_Met-_10
7_3_10	CD_M_Met+_10
8_2_10	CD_F_Met+_10
9_3_10	HFD_M_Met-_10
10_3_10	HFD_F_Met-_10
11_2_10	HFD_M_Met+_10
12_2_10	HFD_F_Met+_10
13_1_10	CD_M_Met-_10
14_1_10	CD_F_Met-_10
15_3_10	CD_M_Met+_10
16_2_10	CD_F_Met+_10
17_2_10	HFD_M_Met-_10
18_1_10	HFD_F_Met-_10
19_3_10	HFD_M_Met+_10
20_2_10	HFD_F_Met+_10
21_2_10	CD_M_Met-_10
22_2_10	CD_F_Met-_10
23_1_10	CD_M_Met+_10
24_3_10	CD_F_Met+_10

## Sheet: Triples
miRNA	UniRef ID	MGBC ID	Protein name	Taxa	1_1_0	1_1_10	2_1_0	2_1_10	3_3_0	3_3_10	4_3_0	4_3_10	5_1_0	5_1_10	6_2_10	7_3_10	9_3_0	10_3_10	13_1_0	13_1_10	14_1_0	14_1_10	15_3_10	16_2_0	16_2_10	18_1_0	19_3_0	19_3_10	20_2_0	21_2_0	21_2_10	22_2_0	22_2_10	23_1_0	23_1_10	24_3_10
mmu-miR-6538		485		Oscillospiraceae_NOV MGBC104380	294	857	339	527	258	5	2	3	2	0	4	255	1	2	459	353	336	979	1275	178	34	2	259	480	154	1123	580	26	216	181	579	271
mmu-miR-6538		0		root	807	743	295	327	678	302	333	733	150	224	230	444	159	543	315	619	167	556	782	202	219	422	507	389	702	621	367	270	623	426	469	232
mmu-miR-6538		1262		Oscillospiraceae_NOV MGBC148330	627	669	217	63	200	3	303	741	62	184	64	138	118	245	15	28	15	12	210	77	129	235	139	336	72	499	180	23	12	223	76	35
mmu-miR-5126		485		Oscillospiraceae_NOV MGBC104380	97	335	86	206	84	3	0	0	0	0	2	73	0	1	155	135	112	372	478	67	10	0	107	181	66	459	214	10	85	49	209	93
mmu-miR-8101		2		Bacteria	374	295	198	315	413	308	430	570	126	196	121	261	118	217	202	465	154	405	417	126	150	287	259	351	229	417	183	96	282	373	282	161
mmu-miR-6538		1315		UBA9475 MGBC159253	430	757	82	132	253	82	74	141	41	56	155	18	57	439	80	171	34	121	183	75	75	332	315	91	580	229	93	113	383	256	163	129
mmu-miR-6538		826		UMGS1872 MGBC116724	233	363	5	14	69	100	45	20	8	27	64	58	38	416	31	129	6	157	58	5	59	243	8	4	42	222	65	6	24	26	26	45
mmu-miR-196a-5p	UniRef90_A0A4P7VSK5	2	Outer membrane protein beta-barrel domain-containing protein	Bacteria	99	79	171	180	78	217	43	210	250	292	644	157	17	114	169	82	219	373	111	393	629	380	274	219	77	210	381	784	393	198	420	295
mmu-miR-5126		0		root	205	165	69	91	192	92	94	188	59	53	54	94	56	103	120	176	56	155	248	49	51	164	161	147	193	199	119	78	187	105	193	58
mmu-miR-196b-5p	UniRef90_A0A4P7VSK5	2	Outer membrane protein beta-barrel domain-containing protein	Bacteria	84	71	149	160	63	191	37	175	225	262	570	135	16	88	155	59	171	335	90	360	566	333	197	205	67	183	353	709	353	181	365	266
mmu-miR-6538		1244		UBA7173 sp001689685	1	1	0	0	0	0	1	0	53	20	223	12	0	1	99	42	97	45	0	164	150	0	81	0	0	173	291	115	29	86	239	102
mmu-miR-5119	UniRef90_R9J2S6	2	RNAase	Bacteria	189	92	112	194	202	197	275	341	58	59	31	156	86	59	126	248	70	206	312	45	81	104	87	198	119	168	46	19	85	167	140	54
mmu-miR-5119	UniRef90_A0A645DM21	2	Cell wall-associated hydrolase	Bacteria	207	158	253	297	156	684	48	481	313	193	435	140	23	180	173	88	352	363	282	406	576	429	404	296	88	168	271	467	255	179	439	169
mmu-miR-6538		77		Oscillospiraceae	161	217	62	85	126	67	70	125	24	23	52	94	33	158	45	112	34	108	150	36	31	104	94	79	156	152	82	51	182	120	136	73
mmu-miR-6538		85		UBA9475 MGBC000146	235	60	76	113	125	80	90	97	23	123	54	68	39	120	54	239	16	170	298	51	75	107	153	62	329	137	165	169	277	74	133	7
mmu-miR-6538		1348		Oscillospiraceae_NOV MGBC161755	397	253	179	119	144	38	154	279	8	40	55	164	196	0	46	181	40	110	165	32	42	40	187	168	430	126	58	84	193	174	181	65
mmu-miR-5119		0		root	140	124	52	58	97	40	46	115	41	30	39	72	21	102	50	112	32	98	147	49	58	91	75	65	126	123	66	46	104	72	73	49
mmu-miR-5126		1315		UBA9475 MGBC159253	182	359	48	50	114	28	35	75	14	27	60	8	20	197	45	63	18	38	71	39	37	162	135	44	287	116	54	62	176	97	63	59
mmu-miR-5126		1262		Oscillospiraceae_NOV MGBC148330	115	125	27	12	33	0	43	120	11	37	12	29	29	44	3	4	2	3	29	15	28	49	27	87	14	105	52	2	3	47	23	7
mmu-miR-6538		1149		Angelakisella MGBC136623	59	78	65	57	72	48	77	102	32	17	39	38	32	39	51	113	18	38	147	73	59	91	64	42	124	98	33	117	173	70	125	100
mmu-miR-2137		485		Oscillospiraceae_NOV MGBC104380	26	81	29	37	20	1	0	1	0	0	0	21	0	1	19	21	27	60	106	21	1	0	14	31	9	97	47	2	7	11	28	16
mmu-miR-6538		84		UBA9475	100	161	24	28	58	15	28	35	22	10	35	32	12	91	14	43	11	56	64	22	21	63	75	32	118	87	46	34	100	69	37	33
mmu-miR-6538		484		Oscillospiraceae_NOV	124	166	50	44	84	28	66	159	26	19	20	103	20	77	50	62	22	48	71	28	17	28	74	61	106	83	50	44	134	107	148	51
mmu-miR-5119		2		Bacteria	75	91	60	52	29	44	26	56	26	25	53	45	29	60	55	92	28	81	113	42	40	69	63	60	98	81	45	51	87	78	98	37
mmu-miR-5119	UniRef90_UPI001FAABFE7	2	hypothetical protein	Bacteria	102	96	37	62	78	92	44	128	29	28	42	67	33	66	50	109	26	66	76	55	35	100	79	51	85	74	54	38	55	71	84	47
mmu-miR-5126		826		UMGS1872 MGBC116724	74	129	0	5	31	30	14	2	3	15	28	16	11	165	15	33	2	73	22	1	33	97	3	3	21	70	34	1	10	12	12	17
mmu-miR-6538		1099		Lawsonibacter MGBC131434	147	96	29	21	21	1	31	18	8	7	15	17	6	37	9	32	0	3	28	12	10	17	41	5	27	67	41	6	34	10	4	23
mmu-miR-6538		2		Bacteria	80	74	24	52	73	30	33	66	17	20	32	60	25	58	34	60	18	65	80	29	24	81	66	43	65	66	57	41	147	40	75	31
mmu-miR-6538		1088		Acetatifactor MGBC130908	117	57	52	65	77	5	115	76	11	16	13	80	51	23	49	108	13	75	166	3	6	49	100	49	12	62	19	14	20	62	34	5
mmu-miR-6538		1038		Desulfovibrio MGBC129232	41	37	12	28	54	17	51	50	2	15	19	23	2	48	55	81	16	61	71	5	6	17	39	21	67	60	26	11	63	47	77	20
mmu-miR-5126		1149		Angelakisella MGBC136623	33	53	28	43	51	28	31	55	18	5	22	24	29	10	17	59	12	32	93	38	21	45	49	25	62	60	24	62	101	43	83	56
mmu-miR-5126		77		Oscillospiraceae	37	41	17	26	27	10	11	24	0	8	16	19	9	30	22	34	9	37	38	5	8	27	44	28	65	59	24	16	46	28	32	12
mmu-miR-2137	UniRef90_R9KLS5	2	HTH cro/C1-type domain-containing protein	Bacteria	14	10	11	27	31	22	13	33	5	8	11	25	4	21	17	48	17	56	65	13	21	19	35	26	31	58	34	17	41	30	62	14
mmu-miR-5119	UniRef90_A0A0K2VG56	2	Uncharacterized protein	Bacteria	90	69	90	99	52	273	13	185	123	62	128	55	11	43	52	40	173	145	108	151	188	167	140	100	32	57	93	140	79	72	170	66
mmu-miR-6538		539		Oscillospiraceae_NOV MGBC105270	17	36	20	1	1	0	38	59	2	5	20	0	12	26	23	77	2	4	30	9	2	21	57	27	52	57	13	6	23	24	42	9
mmu-miR-5119		1244		UBA7173 sp001689685	0	0	0	0	0	0	0	0	19	5	82	4	0	0	35	14	37	16	0	48	47	0	29	0	0	56	101	25	7	36	75	44
mmu-miR-6538		597		Oscillospiraceae_NOV MGBC107693	144	457	50	65	127	120	97	176	65	1	44	266	4	147	75	46	32	43	93	9	21	46	144	56	282	55	91	161	274	276	433	192
mmu-miR-5126		2		Bacteria	35	46	20	19	31	22	17	29	4	13	17	26	4	19	21	33	9	45	55	11	10	18	35	31	29	55	26	12	35	44	50	14
mmu-miR-6538	UniRef90_R9JGC6	398	Hydrogenase maturation factor	Kineothrix sp000403275	43	0	47	68	45	61	78	101	24	26	0	64	23	0	17	53	32	69	74	9	20	45	9	96	20	54	17	0	26	67	46	20
mmu-miR-5119	UniRef90_UPI001FAABFE7	1025	hypothetical protein	1XD42-69 MGBC128780	36	31	16	20	24	14	19	41	11	18	18	26	11	28	8	30	9	50	0	13	21	0	0	0	0	53	27	0	0	21	27	0
mmu-miR-6538		127		Acetatifactor	60	24	29	32	48	10	51	38	6	3	9	36	22	19	28	48	3	21	84	2	5	33	32	14	42	51	6	9	18	20	22	6
mmu-miR-5119		1088		Acetatifactor MGBC130908	65	39	38	31	71	9	73	41	9	2	9	37	28	13	24	79	4	44	94	0	2	34	70	24	9	51	14	12	27	29	25	2
mmu-miR-215-5p	UniRef90_A0A139LJJ1	1256	ATPase domain-containing protein	Bacteroides intestinalis	18	13	10	23	17	53	0	23	130	41	59	46	0	6	24	20	104	89	4	121	106	26	22	38	2	50	56	101	49	38	87	36
mmu-miR-6538	UniRef90_V2Y9K1	4	Nucleoid occlusion protein	Clostridia	26	26	16	11	17	3	16	31	2	7	4	14	5	16	9	6	8	18	26	4	7	8	10	10	9	49	19	7	5	13	16	6
mmu-miR-5126		85		UBA9475 MGBC000146	87	22	24	40	53	23	38	40	8	33	20	21	12	46	26	82	7	51	103	8	17	31	65	37	145	49	47	53	107	18	65	3
mmu-miR-6538		725		Evtepia MGBC111873	51	49	23	33	52	27	30	76	11	15	11	24	32	58	52	94	14	47	88	4	17	79	47	24	61	49	30	5	49	27	50	16
mmu-miR-6538		4		Clostridia	38	39	18	12	40	8	17	28	10	10	10	23	7	29	13	34	6	32	55	7	14	17	30	24	27	48	25	11	45	16	18	12
mmu-miR-5119		1038		Desulfovibrio MGBC129232	20	23	3	23	30	11	28	36	1	5	9	16	3	22	40	63	9	34	46	1	0	15	21	13	30	43	9	6	52	31	40	15
mmu-miR-5106		1350		Lactococcus lactis_E	86	33	137	87	49	110	20	67	31	25	82	22	60	127	34	61	28	53	62	55	79	181	89	93	73	43	65	69	33	35	100	11
mmu-miR-5119	UniRef90_D7UVR2	2	RNAase	Bacteria	105	43	133	85	63	121	15	63	30	36	106	24	89	117	59	46	32	48	72	63	61	179	90	109	66	43	71	92	23	32	107	19
mmu-miR-5119	UniRef90_A0A173U349	2	RNAase	Bacteria	49	18	14	16	24	16	24	33	7	16	16	25	18	31	28	36	20	42	53	10	18	21	33	12	44	42	20	17	24	39	48	19
mmu-miR-2137		0		root	43	46	11	19	31	14	10	40	8	8	17	32	5	22	26	32	9	45	59	15	18	30	35	36	49	42	17	22	32	29	30	9
mmu-miR-5119	UniRef90_UPI001FABBE5C	2	hypothetical protein	Bacteria	36	19	10	15	28	15	19	21	9	5	14	16	16	23	21	37	7	32	37	16	15	18	26	12	34	41	9	19	29	29	38	17
mmu-miR-8101	UniRef90_N1ZWD7	2	DUF4366 domain-containing protein	Bacteria	97	66	32	33	46	19	21	61	13	21	28	24	19	47	25	70	16	58	142	40	36	56	55	54	107	40	32	39	68	55	57	47
mmu-miR-6538		1417		Lawsonibacter MGBC163672	3	38	7	24	2	2	2	5	1	6	17	15	2	11	1	4	0	0	12	1	4	45	8	1	5	39	22	46	28	31	21	2
mmu-miR-5119		485		Oscillospiraceae_NOV MGBC104380	20	43	16	19	10	0	0	0	0	0	0	9	0	0	14	9	15	46	55	8	2	0	13	17	6	38	21	1	14	5	20	9
mmu-miR-6538		768		Oscillibacter MGBC114107	0	0	0	0	0	1	2	1	0	0	0	2	0	17	0	4	5	0	2	2	0	39	22	10	1	38	8	0	17	0	0	0
mmu-miR-5119	UniRef90_K9DYD1	1256	ABC-2 type transporter transmembrane domain-containing protein	Bacteroides intestinalis	6	11	7	13	6	38	0	12	53	26	32	32	0	2	13	9	58	47	5	59	42	18	6	15	2	37	30	64	15	20	42	20
mmu-miR-5119	UniRef90_A0A242EL51	2	Uncharacterized protein	Bacteria	106	56	72	66	37	84	18	55	29	23	80	25	73	123	40	55	20	39	65	33	71	108	78	56	68	37	62	61	45	47	94	25
mmu-miR-5126		1244		UBA7173 sp001689685	0	0	0	0	0	0	0	1	8	0	32	4	0	0	14	5	11	7	0	24	16	0	13	0	0	33	48	22	7	9	44	19
mmu-miR-5119	UniRef90_A0A1W1IIW2	2	RNAase	Bacteria	117	46	149	130	66	192	18	88	25	31	95	30	103	173	40	41	34	59	71	48	93	168	105	131	78	32	50	59	27	44	108	18
mmu-miR-6538		1409		Oscillospiraceae_NOV MGBC163448	85	38	95	108	400	20	199	512	56	49	87	68	60	103	76	79	23	71	35	11	20	28	85	44	364	31	20	89	672	243	188	46
mmu-miR-6538		193		Acutalibacter muris	22	17	4	1	11	1	4	0	1	5	0	5	2	7	5	17	2	19	30	1	4	4	11	2	3	31	10	6	17	0	5	2
mmu-miR-6538		1025		1XD42-69 MGBC128780	35	23	9	19	26	20	10	29	6	13	12	34	11	26	6	23	10	32	0	15	15	0	0	0	0	31	20	0	0	24	20	0
mmu-miR-6538	UniRef90_A0A2K4ZPY3	2	Sigma-70 family RNA polymerase sigma factor	Bacteria	39	33	14	23	33	26	13	31	16	13	26	23	8	32	10	28	15	49	0	25	12	0	0	0	0	30	19	0	0	27	21	0
mmu-miR-5119	UniRef90_UPI001FAABFE7	4	hypothetical protein	Clostridia	58	35	17	36	45	56	16	56	7	12	20	27	10	46	10	35	15	57	32	17	22	48	35	24	53	30	20	13	40	39	26	19
mmu-miR-6538		1086		Acetatifactor MGBC130773	0	0	0	0	11	0	0	0	0	0	0	0	0	0	0	1	0	0	1	0	0	0	0	0	0	29	6	0	0	1	0	0
mmu-miR-5119	UniRef90_A0A077ZKY0	2	Cell wall-associated hydrolase	Bacteria	46	45	18	21	31	33	20	33	11	8	36	19	22	45	18	29	7	40	31	11	10	23	27	24	37	29	26	20	31	26	28	22
mmu-miR-6538		78		Lawsonibacter	53	35	10	10	55	5	6	20	2	12	12	24	13	28	15	35	2	5	69	9	5	31	27	12	24	28	24	21	69	8	15	11
mmu-miR-6538		1489		CAG-485 MGBC165885	104	68	196	191	57	227	45	283	68	25	136	47	3	146	38	30	78	48	33	40	86	163	235	91	50	28	48	71	48	42	115	28
mmu-miR-5119		1315		UBA9475 MGBC159253	33	74	10	11	26	7	4	10	1	4	11	7	1	39	5	14	2	5	20	6	8	41	21	6	54	28	6	15	41	33	8	8
mmu-miR-5126		1348		Oscillospiraceae_NOV MGBC161755	61	43	43	22	41	13	27	55	3	9	10	30	23	0	9	37	5	20	23	6	9	9	44	33	98	26	10	22	46	39	29	11
mmu-miR-6538		1284		Lachnospiraceae_NOV MGBC153991	20	14	7	17	13	2	6	7	0	1	2	2	4	2	3	7	4	25	0	1	11	21	27	8	10	26	5	4	16	9	9	17
mmu-miR-5126		84		UBA9475	23	32	8	6	20	3	7	2	5	5	10	5	5	31	5	18	1	15	10	5	4	17	27	9	38	25	9	14	25	14	16	8
mmu-miR-5119		127		Acetatifactor	40	18	12	16	26	1	37	21	3	5	1	25	19	13	21	40	4	24	42	0	5	20	27	21	34	25	6	7	9	23	19	4
mmu-miR-6538		55		Oscillospirales	25	48	7	6	20	7	8	27	3	1	5	19	5	15	14	28	3	17	24	8	11	12	19	17	17	25	10	8	17	16	21	9
mmu-miR-5119		4		Clostridia	10	28	3	12	15	3	0	2	0	4	5	7	8	13	9	24	3	12	22	4	4	6	6	7	13	25	13	4	9	7	15	9
mmu-miR-6538		1440		Oscillibacter MGBC164430	16	16	3	3	11	8	5	17	5	6	4	10	2	8	7	18	10	17	4	3	6	2	1	4	12	25	4	0	13	9	26	2
mmu-miR-6538		1368		Prevotellamassilia sp002933955	0	27	0	2	1	25	0	4	4	64	25	26	0	0	0	0	0	0	14	34	42	0	7	5	39	25	69	47	20	37	15	7
mmu-miR-5119	UniRef90_B3C522	2	Uncharacterized protein	Bacteria	20	10	19	20	10	65	6	38	57	14	23	17	1	11	15	6	47	42	38	33	40	56	32	25	7	25	19	34	20	17	41	15
mmu-miR-8101		485		Oscillospiraceae_NOV MGBC104380	7	17	4	11	7	0	0	0	0	0	0	6	0	0	10	8	6	17	31	6	1	0	3	7	5	24	15	0	3	0	15	10
mmu-miR-5126		1088		Acetatifactor MGBC130908	31	17	16	14	21	2	41	31	1	4	6	26	9	5	20	44	2	27	61	1	0	27	42	27	2	24	9	5	7	17	18	2
mmu-miR-5119	UniRef90_A0A1V5YTT6	2	Cell wall-associated hydrolase	Bacteria	13	7	19	15	11	49	3	33	24	22	70	12	2	8	12	8	32	57	17	46	81	31	40	21	7	24	52	60	36	27	36	32
mmu-miR-5119		194		Muribaculaceae	21	20	35	38	13	43	7	41	16	15	56	12	4	19	10	9	30	33	21	26	46	87	49	29	18	24	23	46	43	14	36	17
mmu-miR-5126		484		Oscillospiraceae_NOV	11	23	6	5	12	3	11	15	3	0	8	9	3	3	5	14	4	6	13	3	1	6	9	7	16	23	5	5	15	11	18	5
mmu-miR-6538		655		AM07-15 MGBC109914	4	4	4	6	6	13	5	19	10	1	3	10	0	12	15	18	0	9	1	1	3	14	5	8	4	22	7	7	26	13	11	3
mmu-miR-5119	UniRef90_A0A077ZLP9	2	Cell wall-associated hydrolase	Bacteria	24	28	18	21	28	27	15	40	11	4	22	21	7	14	26	35	4	30	33	36	19	31	26	16	21	22	15	14	25	19	33	10
mmu-miR-5119		1149		Angelakisella MGBC136623	17	23	10	13	22	5	15	34	6	5	14	8	15	2	17	27	4	14	32	17	11	27	20	8	23	22	4	21	34	20	25	20
mmu-miR-6538	UniRef90_A0A3A9EWK2	77	ParB/RepB/Spo0J family partition protein	Oscillospiraceae	16	12	14	12	11	2	10	19	3	1	4	8	0	5	4	7	3	15	20	2	4	7	10	12	7	22	5	2	10	6	8	6
mmu-miR-5119	UniRef90_R9L3D9	2	Cell wall-associated hydrolase	Bacteria	31	23	13	20	26	11	26	19	4	7	4	8	8	13	18	39	4	24	46	7	3	20	42	11	29	22	11	9	11	27	18	13
mmu-miR-6538		1275		UBA9475 MGBC152423	10	5	12	10	7	0	2	9	0	0	0	2	0	0	2	9	6	10	23	0	1	4	5	10	13	21	14	2	9	8	11	4
mmu-miR-5119		1086		Acetatifactor MGBC130773	0	0	0	1	9	0	2	2	0	0	0	0	0	0	2	1	0	1	1	0	0	0	0	0	0	21	4	0	0	0	1	0
mmu-miR-2137		1315		UBA9475 MGBC159253	38	54	6	9	26	6	4	6	4	3	13	1	4	25	4	14	1	1	12	10	5	24	28	11	37	21	9	9	32	18	8	3
mmu-miR-6538		603		Mailhella MGBC107932	5	4	1	8	19	4	8	12	3	2	6	8	3	3	27	50	3	12	28	0	2	2	4	5	7	21	3	1	13	8	24	3
mmu-miR-5126		4		Clostridia	22	46	10	9	13	9	6	17	4	1	4	13	2	26	10	24	6	11	12	3	6	11	18	5	30	21	6	6	23	24	13	7
mmu-miR-2137		826		UMGS1872 MGBC116724	24	38	0	1	4	8	3	1	0	3	4	2	3	49	5	11	2	16	3	1	3	23	1	2	4	21	3	0	0	3	5	1
mmu-miR-2137		1417		Lawsonibacter MGBC163672	1	21	2	11	3	1	0	2	0	2	3	12	1	9	1	3	1	3	4	1	1	35	4	0	2	20	8	13	11	14	7	4
mmu-miR-5106		1038		Desulfovibrio MGBC129232	10	14	0	6	11	3	13	11	1	1	3	8	1	11	13	21	3	10	11	4	3	10	7	9	16	20	8	2	11	14	16	12
mmu-miR-191-5p		12		Bacteroidales	0	0	0	0	0	0	0	0	4	1	1	1	0	0	0	0	0	0	0	0	0	0	3	1	0	20	7	0	0	0	0	7
mmu-miR-6538	UniRef90_A0A3A8Z3T9	77	Uncharacterized protein	Oscillospiraceae	19	14	11	7	10	2	9	29	6	3	5	11	2	4	1	4	4	12	13	3	4	4	7	14	2	20	6	3	2	12	4	2
mmu-miR-5119		84		UBA9475	5	8	3	3	5	3	4	8	1	1	1	4	0	5	0	5	4	3	12	2	2	6	6	2	15	20	10	8	10	5	2	2
mmu-miR-6538	UniRef90_A0A7G1HVT3	12	Uncharacterized protein	Bacteroidales	4	3	8	6	1	7	0	3	34	11	14	10	0	1	4	3	25	29	1	38	24	12	3	4	1	20	21	32	10	11	31	10
mmu-miR-6538		824		Lawsonibacter MGBC116689	3	4	11	11	25	3	3	15	3	1	1	1	3	52	6	25	4	6	8	3	5	31	5	8	28	19	6	5	2	10	27	4
mmu-miR-5119	UniRef90_A0A1B2YSM7	2	Uncharacterized protein	Bacteria	22	15	24	17	8	78	3	44	58	12	19	23	3	12	9	5	49	29	36	37	39	43	21	37	5	19	27	33	11	30	40	22
mmu-miR-6538		861		Flavonifractor MGBC117744	39	37	17	30	73	18	48	66	2	17	6	30	24	44	21	53	19	57	127	5	14	49	22	12	29	19	8	11	43	30	27	11
mmu-miR-2137		127		Acetatifactor	15	16	8	10	10	3	10	15	1	0	1	7	5	1	5	21	3	8	25	2	1	7	9	10	7	18	3	4	1	6	5	1
mmu-miR-6538	UniRef90_UPI002407A173	4	ParB N-terminal domain-containing protein	Clostridia	6	5	2	4	2	2	1	4	0	4	2	4	2	1	1	6	1	7	9	0	0	4	1	1	5	18	6	4	2	3	7	3
mmu-miR-6538		6		Lachnospiraceae	19	23	7	14	22	4	31	35	4	6	3	8	10	13	8	11	2	12	27	2	5	26	31	19	32	18	3	8	26	17	8	9
mmu-miR-5119		85		UBA9475 MGBC000146	34	5	6	14	20	9	19	11	5	11	9	11	3	19	3	38	2	25	45	6	7	15	19	10	43	18	11	17	31	6	18	2
mmu-miR-5119	UniRef90_UPI0013EB6978	1038	Sigma-54-dependent Fis family transcriptional regulator	Desulfovibrio MGBC129232	9	5	1	13	9	2	11	6	1	3	6	4	1	9	14	14	2	10	5	6	3	4	15	2	14	18	6	3	14	13	17	5
mmu-miR-5119		1262		Oscillospiraceae_NOV MGBC148330	37	43	10	2	12	0	13	32	3	8	1	7	5	17	1	2	1	0	14	4	13	9	10	15	4	18	9	0	0	7	8	4
mmu-miR-6538	UniRef90_A0A1C7GRR9	193	Methylglyoxal synthase	Acutalibacter muris	0	1	1	0	0	0	0	1	0	0	0	0	0	0	2	4	0	8	8	1	0	0	0	0	0	17	1	1	3	2	2	0
mmu-miR-5119		1099		Lawsonibacter MGBC131434	30	23	10	3	1	0	6	3	1	4	3	5	1	5	1	6	0	0	3	1	0	4	9	0	1	17	15	3	8	0	0	6
mmu-miR-5119	UniRef90_A0A845RCW8	2	DUF4368 domain-containing protein	Bacteria	19	13	6	5	22	7	6	11	2	3	3	14	11	28	6	23	4	24	21	9	3	16	13	5	34	17	7	8	25	8	12	7
mmu-miR-2137	UniRef90_A0A1C7GPV0	193	NADPH-dependent FMN reductase-like domain-containing protein	Acutalibacter muris	0	0	0	0	0	0	0	1	0	0	0	2	0	1	4	12	1	11	7	0	0	1	0	0	1	17	1	0	12	0	1	3
mmu-miR-5119		77		Oscillospiraceae	51	85	5	5	19	16	3	24	7	5	12	29	7	27	8	26	4	9	11	13	6	21	26	7	42	17	13	18	45	25	18	9
mmu-miR-5119	UniRef90_A6P141	2	Uncharacterized protein	Bacteria	13	19	7	14	42	14	12	27	3	4	7	12	3	22	5	27	4	22	24	3	6	14	18	7	15	17	14	4	23	15	14	3
mmu-miR-5119	UniRef90_A0A383DI56	2	RNAase	Bacteria	27	16	11	15	24	11	7	30	11	12	13	22	8	14	12	45	8	21	35	6	7	31	21	16	16	17	22	14	36	16	32	11
mmu-miR-8101		0		root	28	12	10	10	18	13	8	35	4	1	7	13	7	14	6	8	3	14	22	6	9	13	12	10	23	17	7	10	30	10	10	7
mmu-miR-191-5p	UniRef90_R9JMM9	2	ABC transporter ATP-binding protein	Bacteria	21	10	11	9	8	8	7	14	2	5	13	9	3	11	3	12	7	14	2	5	6	7	4	0	6	16	13	3	9	10	8	0
mmu-miR-5119	UniRef90_A0A0E4C8L9	2	Uncharacterized	Bacteria	8	11	22	22	11	45	2	45	30	10	26	12	2	13	11	4	43	20	28	36	38	35	28	25	9	16	19	22	10	16	32	21
mmu-miR-5119	UniRef90_W1W9S2	2		Bacteria	82	46	101	85	38	155	15	68	28	33	71	29	80	158	41	42	28	46	54	42	63	143	62	89	40	16	55	59	16	31	88	15
mmu-miR-6538	UniRef90_R9M8I3	77	PrgI family protein	Oscillospiraceae	0	0	2	4	7	0	0	0	0	1	0	0	0	0	0	1	2	15	25	0	0	0	3	6	2	16	8	1	6	4	6	6
mmu-miR-8101	UniRef90_A0A1C7GQ63	193	Cysteine desulfurase IscS	Acutalibacter muris	1	1	0	0	0	0	0	0	0	0	0	2	0	2	4	9	1	8	12	0	0	0	0	0	0	16	4	3	6	0	1	6
mmu-miR-5119	UniRef90_A5Z309	2	RNAase	Bacteria	9	5	5	6	13	8	7	13	4	0	4	7	3	10	10	22	3	11	14	2	3	9	19	12	5	16	4	6	6	8	13	2
mmu-miR-8101		84		UBA9475	4	4	0	0	0	0	2	0	3	1	3	5	0	2	1	2	0	7	7	1	0	6	3	0	1	16	5	2	2	1	0	2
mmu-miR-6538	UniRef90_A0A1C7GTT0	193	Copper-exporting P-type ATPase	Acutalibacter muris	0	0	0	0	0	0	0	0	0	0	0	0	0	1	4	4	1	14	14	0	1	2	0	0	0	16	3	0	10	4	4	0
mmu-miR-6538	UniRef90_A0A1C7GQ73	193	AraC family transcriptional regulator	Acutalibacter muris	0	1	0	0	0	0	0	0	1	0	0	0	0	1	4	2	0	9	6	0	0	0	0	0	0	16	5	1	2	0	2	0
mmu-miR-5126		78		Lawsonibacter	13	17	3	4	3	2	1	3	3	1	2	6	1	11	2	7	0	1	17	1	1	6	15	5	9	15	10	1	14	5	8	4
mmu-miR-6538	UniRef90_A0A1C7GTN5	193	DNA polymerase III subunit alpha	Acutalibacter muris	0	0	0	0	0	0	0	0	0	0	0	0	1	0	2	7	0	10	8	3	0	0	0	1	0	15	2	0	2	0	2	2
mmu-miR-6538	UniRef90_A0A1C7GP82	193	DUF4340 domain-containing protein	Acutalibacter muris	0	2	0	0	0	0	0	0	1	0	1	0	0	0	5	7	1	10	5	2	0	0	0	0	0	15	6	0	7	6	0	4
mmu-miR-6538	UniRef90_A0A3A8YH93	90	NlpC/P60 family protein	Oscillibacter	7	9	3	2	1	1	1	1	0	1	3	4	2	2	1	3	1	1	12	0	1	1	5	5	1	15	6	2	11	2	5	0
mmu-miR-191-5p	UniRef90_A0A4V3R981	3	ATP-binding cassette domain-containing protein	Firmicutes_A	19	15	4	15	11	2	4	17	2	9	9	7	2	10	4	10	4	11	4	4	7	4	7	0	2	15	4	2	2	11	11	3
mmu-miR-6538	UniRef90_A0A413JFK6	4	Peptidoglycan endopeptidase	Clostridia	6	16	1	6	10	1	9	7	1	1	6	2	4	12	3	8	0	7	11	1	1	8	13	1	8	15	3	4	15	10	8	7
mmu-miR-5126		1417		Lawsonibacter MGBC163672	0	4	1	6	2	0	0	0	0	1	5	1	0	4	1	0	0	1	1	1	1	13	0	0	2	15	3	10	6	6	7	2
mmu-miR-5126		1038		Desulfovibrio MGBC129232	1	5	2	0	10	2	4	2	0	1	2	4	0	1	5	3	2	2	5	3	1	3	4	5	8	15	3	1	8	5	11	4
mmu-miR-5119		725		Evtepia MGBC111873	8	6	5	9	11	5	11	17	2	2	3	3	8	10	18	21	3	8	19	3	3	19	11	3	7	15	6	1	9	8	12	5
mmu-miR-8101	UniRef90_A0A1C7GS48	193	Toxic anion resistance protein	Acutalibacter muris	0	2	0	0	0	0	0	0	0	0	0	0	0	1	1	6	1	13	7	0	0	0	0	0	0	14	1	4	11	0	3	1
mmu-miR-6538		1385		UBA9475 MGBC162871	1	4	1	0	2	0	1	1	2	1	0	6	0	3	0	2	0	5	14	1	0	1	1	1	0	14	7	4	0	1	0	0
mmu-miR-2137		1262		Oscillospiraceae_NOV MGBC148330	19	27	10	2	4	0	13	17	1	1	1	4	6	11	0	1	0	1	7	5	4	8	1	11	6	14	6	0	0	3	3	0
mmu-miR-6538		90		Oscillibacter	40	62	9	15	28	20	12	28	9	7	24	8	12	32	12	27	6	18	30	7	9	18	26	23	38	14	14	19	34	19	12	13
mmu-miR-192-5p	UniRef90_R9LWZ3	2	Sigma-70 family RNA polymerase sigma factor	Bacteria	19	9	4	5	8	8	11	13	5	7	2	11	2	9	1	12	5	12	18	5	1	6	8	16	23	14	7	4	20	9	11	4
mmu-miR-6538	UniRef90_A0A1C7GLL6	193	Sugar ABC transporter substrate-binding protein	Acutalibacter muris	0	0	0	0	0	0	0	0	0	0	0	0	0	1	2	8	0	7	7	0	0	0	0	0	0	14	2	1	5	0	1	1
mmu-miR-5119		1031		Muribaculaceae_NOV MGBC128991	31	13	36	58	9	38	9	44	11	11	43	9	9	29	14	15	40	19	28	21	21	98	41	32	29	14	19	57	39	11	37	19
mmu-miR-6538		194		Muribaculaceae	3	0	1	1	1	5	0	6	15	27	52	6	0	3	4	3	15	40	0	50	82	2	15	3	2	13	25	92	25	7	18	14
mmu-miR-5119	UniRef90_T1DH78	2	Putative bacterial contaminant of aquasalis	Bacteria	15	7	5	7	11	8	6	11	5	18	16	14	1	13	4	20	5	12	10	9	9	20	17	16	15	13	15	29	27	15	22	15
mmu-miR-5126	UniRef90_A0A1C7GNH7	193	TPM domain-containing protein	Acutalibacter muris	0	0	0	0	0	0	0	1	1	0	1	0	0	0	2	11	2	8	10	0	0	0	0	0	1	13	5	0	9	2	0	0
mmu-miR-5126		1099		Lawsonibacter MGBC131434	16	13	2	2	2	0	4	3	0	2	1	4	1	5	2	10	1	0	3	0	1	1	6	2	7	13	9	1	10	0	0	2
mmu-miR-6538	UniRef90_A0A354HYU1	1244	TonB-dependent receptor	UBA7173 sp001689685	0	0	0	0	0	0	0	0	2	1	15	0	0	0	6	3	8	2	0	9	14	0	6	0	0	13	29	11	3	9	18	3
mmu-miR-5119		826		UMGS1872 MGBC116724	21	30	1	2	5	12	5	0	1	2	0	3	3	36	2	9	1	10	6	0	1	18	3	1	4	13	11	1	1	2	2	3
mmu-miR-8101	UniRef90_A0A4S2B1R2	12	DUF3987 domain-containing protein	Bacteroidales	18	6	21	20	15	15	6	17	25	1	10	5	5	14	59	16	49	18	76	2	8	52	29	30	7	13	7	13	14	19	48	3
mmu-miR-6538	UniRef90_A0A1C7GQL3	193	3-oxoacyl-[acyl-carrier-protein] synthase 2	Acutalibacter muris	0	2	0	0	0	0	0	1	0	0	0	0	0	0	3	5	1	11	8	0	0	0	0	0	0	13	4	6	9	1	3	1
mmu-miR-2137		1088		Acetatifactor MGBC130908	19	9	9	9	12	2	25	12	0	4	1	15	11	3	9	18	2	21	36	0	0	12	15	7	1	13	2	1	4	7	2	0
mmu-miR-5119	UniRef90_K9EJU8	1256	Dipeptidyl-peptidase	Bacteroides intestinalis	2	6	3	7	4	14	0	8	32	15	25	13	0	1	9	5	36	24	2	29	22	9	5	5	0	13	21	31	15	19	26	4
mmu-miR-8101	UniRef90_A5Z301	2	Uncharacterized protein	Bacteria	18	11	5	8	5	3	7	10	2	6	4	6	1	7	4	4	3	11	0	9	4	2	0	1	0	13	15	0	1	19	15	0
mmu-miR-6538		473		Oscillibacter MGBC104191	74	57	49	70	22	14	25	18	4	4	10	30	5	91	17	61	23	95	148	12	6	18	43	43	18	13	30	26	59	13	28	9
mmu-miR-2137	UniRef90_A0A1C7GR69	193	Translation elongation factor G	Acutalibacter muris	0	1	0	0	0	0	0	0	0	0	1	0	0	1	3	5	0	8	5	0	1	0	0	0	0	12	3	1	6	1	3	0
mmu-miR-5119	UniRef90_A0A1B2YSS7	2	Cell wall-associated hydrolase	Bacteria	3	5	12	12	8	10	1	11	12	8	20	8	1	2	4	3	16	11	7	14	19	19	11	11	1	12	9	13	8	6	12	7
mmu-miR-6538	UniRef90_A0A1C7GK12	193	B12-binding domain-containing radical SAM protein	Acutalibacter muris	0	0	0	0	0	0	0	0	0	0	0	0	0	3	4	1	0	5	5	0	0	0	0	0	0	12	3	1	2	2	0	0
mmu-miR-6538		1151		Anaerotignum MGBC136833	10	4	2	4	0	2	10	20	1	3	0	3	2	6	6	5	5	6	7	1	0	12	10	2	15	12	1	2	10	9	5	7
mmu-miR-2137	UniRef90_A0A1C7GMA8	193	AlgX/AlgJ SGNH hydrolase-like domain-containing protein	Acutalibacter muris	0	0	0	0	0	0	0	0	0	0	0	0	0	2	1	2	0	5	5	0	0	0	0	0	1	12	4	0	2	1	0	1
mmu-miR-5119		1489		CAG-485 MGBC165885	27	23	52	56	19	58	15	93	23	8	37	14	0	33	10	4	23	12	5	11	30	52	48	29	5	12	8	20	18	8	34	15
mmu-miR-5126		768		Oscillibacter MGBC114107	1	0	0	0	0	1	0	1	0	0	0	1	0	6	0	1	1	1	0	0	0	19	4	0	0	12	4	0	2	0	0	0
mmu-miR-2137		1348		Oscillospiraceae_NOV MGBC161755	49	40	28	12	19	2	15	30	2	6	3	14	26	0	2	20	6	10	20	2	2	9	24	22	34	12	6	6	22	31	12	7
mmu-miR-6538	UniRef90_A0A3A9BCA3	2	ParB/RepB/Spo0J family partition protein	Bacteria	10	27	3	7	1	4	4	6	2	1	6	4	2	11	8	12	1	4	13	4	3	14	7	1	17	12	3	6	6	11	6	3
mmu-miR-6538		574		UBA7173 sp001689485	11	12	6	20	5	31	6	28	7	20	23	15	3	13	12	2	2	4	13	9	20	19	17	17	4	12	20	29	26	14	28	17
mmu-miR-8101		1262		Oscillospiraceae_NOV MGBC148330	15	21	5	2	7	0	9	28	1	2	0	3	4	9	1	1	1	0	5	2	5	7	5	10	1	12	7	1	0	9	2	3
mmu-miR-5119		1284		Lachnospiraceae_NOV MGBC153991	9	5	1	7	2	0	7	6	0	1	1	2	2	2	1	2	1	13	1	0	3	4	1	0	3	11	2	1	2	5	3	7
mmu-miR-8101	UniRef90_A0A0B0H971	2		Bacteria	11	0	7	15	5	13	29	33	5	7	0	12	7	0	4	15	7	18	13	3	2	2	0	19	7	11	3	0	10	16	12	6
mmu-miR-30e-5p		398		Kineothrix sp000403275	12	0	17	27	27	22	44	49	10	5	0	16	11	0	13	30	14	22	32	1	6	12	5	36	4	11	3	0	9	16	18	9
mmu-miR-5119	UniRef90_V2ZHG8	55	Translation initiation factor 2	Oscillospirales	13	9	5	0	18	0	3	2	2	2	7	8	0	14	4	10	2	7	14	2	6	9	4	1	27	11	6	3	17	9	11	4
mmu-miR-30d-5p		1489		CAG-485 MGBC165885	32	17	44	46	23	70	19	76	11	6	48	14	4	35	12	15	15	19	10	6	26	35	61	33	18	11	13	18	16	12	42	8
mmu-miR-5119	UniRef90_A0A7J7BI13	2		Bacteria	10	14	20	21	8	129	3	53	23	7	12	13	0	13	6	8	23	31	25	31	40	23	19	23	5	11	12	28	12	10	21	16
mmu-miR-2137		4		Clostridia	13	19	2	3	9	2	1	7	1	0	7	0	1	20	2	8	1	3	6	0	1	8	4	7	13	11	4	1	9	9	6	7
mmu-miR-5119	UniRef90_A0A0E2PZ24	2	RNAase	Bacteria	22	7	39	25	11	34	6	28	3	8	30	14	24	42	6	13	3	17	17	12	20	49	22	35	17	11	16	23	16	3	33	2
mmu-miR-5106		2		Bacteria	16	26	4	3	8	5	6	5	0	12	8	12	6	5	2	5	3	2	16	4	2	8	12	3	3	11	15	6	18	12	12	9
mmu-miR-6538	UniRef90_R9MD34	55	DUF3801 domain-containing protein	Oscillospirales	0	1	1	3	3	0	0	0	0	0	1	1	0	2	2	5	3	12	12	0	0	1	6	6	3	11	12	1	0	0	0	5
mmu-miR-6538		70		Acutalibacter MGBC000120	0	6	3	3	0	0	6	3	7	0	12	6	0	1	15	26	0	17	24	9	25	17	4	11	11	11	12	9	22	16	36	16
mmu-miR-8101		6		Lachnospiraceae	11	9	6	5	5	4	4	10	2	2	1	2	0	9	3	8	1	4	15	8	7	2	10	5	9	11	2	1	11	1	6	2
mmu-miR-5119	UniRef90_UPI00210DE7BD	77	glycoside hydrolase family 2 TIM barrel-domain containing protein	Oscillospiraceae	3	8	1	0	3	1	2	4	1	0	0	1	0	7	1	3	0	4	3	2	4	4	1	1	10	11	3	1	5	5	3	0
mmu-miR-5126		193		Acutalibacter muris	1	2	0	0	0	0	0	0	0	0	0	1	1	0	1	3	1	1	1	0	1	0	0	1	1	11	4	3	3	1	0	2
mmu-miR-6538		1404		Oscillibacter MGBC163303	28	66	0	0	28	16	3	4	3	3	3	20	5	65	5	18	2	12	7	5	4	20	32	25	45	11	2	20	52	15	11	20
mmu-miR-6538		1332		Oscillibacter MGBC161115	0	1	0	0	2	2	0	0	5	49	3	0	0	0	0	0	0	0	0	14	8	0	0	1	0	10	0	5	125	5	4	0
mmu-miR-5119	UniRef90_A0A1C6F7A0	2	Uncharacterized protein	Bacteria	13	10	0	5	18	6	5	9	3	2	5	8	0	8	10	19	2	9	11	5	2	4	25	4	13	10	3	5	7	11	10	8
mmu-miR-6538		1352		Oscillospiraceae_NOV MGBC162040	4	6	2	1	3	0	5	9	0	2	0	0	1	2	1	0	0	1	3	1	1	2	5	3	3	10	5	0	2	3	1	1
mmu-miR-6538	UniRef90_A0A1C7GLS4	193	Sensor histidine kinase	Acutalibacter muris	1	3	0	0	0	0	0	0	0	0	0	0	0	0	1	1	1	8	7	1	0	1	0	0	0	10	2	0	3	2	0	1
mmu-miR-5126	UniRef90_N1ZV82	2	Terminase	Bacteria	7	5	2	2	8	1	1	5	0	2	3	3	3	1	12	10	1	4	8	6	3	1	1	5	3	10	4	1	2	7	5	3
mmu-miR-6538	UniRef90_A0A1C7GP54	193	Chloride channel protein	Acutalibacter muris	0	3	0	0	1	0	0	0	0	0	0	0	0	0	6	12	1	7	4	0	0	0	0	0	0	10	5	0	7	4	3	2
mmu-miR-5119	UniRef90_R9KGZ7	6	Recombinase domain-containing protein	Lachnospiraceae	25	12	3	8	18	5	14	11	0	3	5	10	11	13	2	4	4	10	2	4	4	2	17	7	19	10	7	11	5	12	11	1
mmu-miR-5119	UniRef90_R9J8T3	398	SGNH hydrolase-type esterase domain-containing protein	Kineothrix sp000403275	13	0	8	9	18	21	28	31	9	4	0	13	5	0	7	9	8	26	20	0	1	13	4	19	10	10	7	0	9	9	9	5
mmu-miR-5119	UniRef90_A0A6L5DG08	2		Bacteria	9	10	11	23	9	23	6	27	6	15	41	9	2	10	8	4	20	27	14	36	61	33	36	15	9	10	25	30	18	10	36	15
mmu-miR-6538		92		Oscillibacter MGBC000153	7	2	3	8	11	7	0	1	3	2	1	4	9	9	8	17	0	11	7	3	4	0	12	8	15	10	9	4	6	0	0	0
mmu-miR-6538	UniRef90_UPI00203B1311	4	hydratase	Clostridia	6	3	0	2	9	0	3	4	1	2	0	4	2	1	1	2	0	2	8	1	1	3	5	2	3	10	2	0	2	0	0	1
mmu-miR-5119	UniRef90_UPI000A763DB9	2	hypothetical protein	Bacteria	12	8	15	12	7	18	5	12	4	1	12	2	10	20	9	3	2	3	7	4	9	25	13	9	9	10	4	9	4	6	14	2
mmu-miR-191-5p	UniRef90_UPI0010572866	12	hypothetical protein	Bacteroidales	0	1	0	0	1	1	0	0	3	3	2	2	0	0	0	0	1	2	0	2	0	1	10	0	0	10	21	0	1	0	1	9
mmu-miR-2137		85		UBA9475 MGBC000146	12	2	3	4	3	2	5	6	2	1	3	2	0	7	5	12	2	2	10	2	1	4	5	8	11	10	6	8	10	3	5	0
mmu-miR-191-5p	UniRef90_UPI000D142D58	12	Uncharacterized protein	Bacteroidales	0	0	0	0	0	0	0	0	5	3	0	2	0	0	0	0	0	0	0	0	0	0	5	0	0	10	10	0	0	0	0	5
mmu-miR-8101		1088		Acetatifactor MGBC130908	13	2	6	7	7	0	18	13	3	1	0	8	8	3	6	4	0	11	20	0	0	3	9	8	3	10	2	1	2	7	5	0
mmu-miR-5126		55		Oscillospirales	14	12	3	2	3	3	4	3	0	3	1	4	3	7	3	7	3	1	14	3	2	5	6	6	14	10	6	3	8	6	5	2
mmu-miR-5119		1480		Lawsonibacter MGBC165440	1	0	2	1	0	0	0	0	0	0	1	0	1	2	0	0	0	1	1	0	1	8	0	0	1	10	2	5	2	2	1	0
mmu-miR-5126		725		Evtepia MGBC111873	10	2	4	7	10	5	2	30	6	5	2	1	5	5	12	27	5	5	18	6	2	20	14	7	16	9	7	1	10	4	13	5
mmu-miR-5119	UniRef90_R5H8J9	1025		1XD42-69 MGBC128780	3	3	0	5	1	1	0	6	1	2	1	3	1	3	2	4	1	1	0	3	1	0	0	0	0	9	2	0	0	3	2	0
mmu-miR-5106		1031		Muribaculaceae_NOV MGBC128991	14	5	20	32	6	24	5	32	5	6	26	4	3	13	13	9	17	9	16	20	18	61	34	19	14	9	12	40	26	10	20	13
mmu-miR-6538	UniRef90_UPI001C3EA575	193	hypothetical protein	Acutalibacter muris	0	0	0	0	0	0	0	0	0	0	0	0	0	0	2	4	0	6	2	0	0	1	0	0	0	9	0	0	0	1	1	2
mmu-miR-5119		78		Lawsonibacter	7	7	2	0	2	1	1	3	1	1	1	1	2	2	1	1	0	0	6	1	1	4	4	3	3	9	0	1	4	1	1	5
mmu-miR-5126		90		Oscillibacter	9	19	5	4	7	6	2	4	2	2	4	8	2	5	2	2	0	8	10	7	1	1	5	2	6	9	3	5	10	1	10	3
mmu-miR-6538	UniRef90_A0A3A9EWK2	655	ParB/RepB/Spo0J family partition protein	AM07-15 MGBC109914	0	1	1	8	3	0	0	0	0	0	0	2	0	0	0	1	3	11	15	0	0	1	2	6	0	9	11	1	1	2	6	3
mmu-miR-8101		183		Akkermansia muciniphila	3	2	2	2	3	3	1	1	1	0	3	8	0	1	2	9	0	9	17	3	0	28	13	10	30	9	2	10	19	3	6	15
mmu-miR-6538		1406		Oscillibacter MGBC163329	7	2	5	15	44	14	1	3	3	5	1	5	20	0	6	38	3	6	9	1	0	6	9	8	8	9	1	1	16	24	36	5
mmu-miR-2137		1086		Acetatifactor MGBC130773	0	0	1	0	5	0	0	0	0	0	0	0	1	0	1	1	0	0	1	0	0	1	3	1	0	9	1	0	0	0	0	0
mmu-miR-5119	UniRef90_R9J8T3	4	SGNH hydrolase-type esterase domain-containing protein	Clostridia	10	0	6	16	8	18	7	18	2	0	0	6	6	0	6	15	5	10	9	0	3	5	4	14	8	9	3	0	4	6	8	5
mmu-miR-27b-3p		2		Bacteria	12	4	8	11	3	16	4	16	10	15	37	8	1	3	6	4	3	7	11	17	19	18	15	11	5	9	14	26	25	8	14	5
mmu-miR-6538		535		CAG-95 MGBC105224	0	3	2	0	5	0	1	4	1	3	1	3	1	2	2	3	1	4	10	1	1	1	0	2	7	9	1	1	1	8	3	1
mmu-miR-5119	UniRef90_A5ZYK7	2	Uncharacterized protein	Bacteria	15	14	5	5	5	2	3	8	1	1	1	9	0	8	3	14	3	4	21	6	5	3	8	2	9	9	2	2	5	3	6	4
mmu-miR-5126	UniRef90_A0A8S5P5M1	4	Terminase small subunit	Clostridia	3	1	3	2	4	1	2	6	2	3	3	3	2	3	2	7	0	5	2	0	0	0	2	1	1	9	5	0	0	4	3	0
mmu-miR-6538	UniRef90_A0A6N9PV21	401	VWFA domain-containing protein	Acutalibacter MGBC101916	0	4	0	1	0	0	0	0	0	0	4	3	0	1	3	7	2	8	5	6	4	3	1	1	7	8	2	0	6	2	13	3
mmu-miR-5126		127		Acetatifactor	10	3	2	2	6	0	7	6	1	2	0	3	2	1	6	7	1	3	4	0	0	6	8	4	5	8	2	2	3	2	3	0
mmu-miR-5126		1086		Acetatifactor MGBC130773	1	0	0	0	2	0	0	1	0	0	0	1	0	0	0	2	0	1	0	0	0	0	1	1	0	8	0	0	0	0	0	0
mmu-miR-30e-5p	UniRef90_R9JDF6	398	TIGR00255 family protein	Kineothrix sp000403275	6	0	12	14	17	8	17	16	6	7	0	11	3	0	5	11	10	14	15	0	4	5	2	9	1	8	2	0	8	11	6	2
mmu-miR-6538	UniRef90_UPI0020426AB3	127	AAA family ATPase	Acetatifactor	9	0	3	1	0	0	6	5	0	0	2	4	3	1	5	15	1	9	13	0	0	2	15	8	0	8	4	2	2	6	4	1
mmu-miR-6538	UniRef90_UPI00137A4D53	282	LysM peptidoglycan-binding domain-containing protein	Flavonifractor MGBC000542	5	21	2	3	5	1	4	8	2	1	4	0	2	16	3	4	1	2	5	4	0	7	1	2	13	8	2	2	5	5	3	4
mmu-miR-5119	UniRef90_UPI0008D9FF4E	1256	ABC transporter permease	Bacteroides intestinalis	2	2	2	0	1	1	0	0	8	7	3	6	0	0	3	0	13	5	0	14	3	0	2	2	0	8	5	9	2	1	13	2
mmu-miR-5119	UniRef90_A0A7X3MKD6	60	Chemotaxis protein	Dorea MGBC000111	8	2	2	3	13	9	9	7	1	2	3	1	7	10	8	17	2	6	13	1	0	1	1	3	7	8	5	0	7	4	11	2
mmu-miR-6538	UniRef90_A0A1C5Z7B2	485	Ribosomal RNA large subunit methyltransferase L	Oscillospiraceae_NOV MGBC104380	1	4	0	6	1	0	0	0	0	0	0	0	0	0	2	4	4	2	6	2	0	0	5	2	1	8	4	1	0	0	1	0
mmu-miR-6538	UniRef90_R9HYV9	12	DUF3876 domain-containing protein	Bacteroidales	1	1	4	6	3	11	0	8	11	7	6	5	0	2	6	5	10	20	3	11	21	4	3	4	2	8	8	15	9	9	6	5
mmu-miR-5119		1417		Lawsonibacter MGBC163672	1	5	1	2	2	0	1	0	0	1	3	6	0	2	0	0	0	1	2	0	1	18	2	0	2	8	5	8	7	6	7	2
mmu-miR-6538	UniRef90_A0A1C7GSL0	193	DNA ligase	Acutalibacter muris	0	1	0	0	0	0	0	0	0	0	0	0	0	1	3	3	3	7	3	0	0	0	0	0	0	8	3	1	1	0	3	2
mmu-miR-6538	UniRef90_UPI002041B8FD	127	radical SAM protein	Acetatifactor	11	3	5	3	10	3	14	7	2	1	1	8	4	5	6	10	2	7	22	0	0	7	12	7	4	8	1	0	2	2	4	1
mmu-miR-6538		12		Bacteroidales	5	10	11	19	9	21	5	34	12	25	37	8	1	13	11	2	9	8	5	8	25	20	17	12	7	8	18	31	19	15	19	9
mmu-miR-141-3p		6		Lachnospiraceae	4	0	3	6	5	0	1	3	1	2	0	1	0	1	0	4	0	11	0	0	1	0	5	1	4	8	3	0	3	1	2	2
mmu-miR-6538	UniRef90_A0A1C7GTL6	193	Transglutaminase-like domain-containing protein	Acutalibacter muris	1	0	0	0	0	0	0	0	0	0	0	0	0	2	2	3	0	3	2	0	0	0	0	0	0	8	0	0	2	0	0	0
mmu-miR-5119	UniRef90_B0NWG2	2	Uncharacterized protein	Bacteria	9	0	6	8	5	5	3	5	20	7	9	6	1	2	8	3	25	10	4	16	15	11	5	13	2	8	1	14	7	4	17	7
mmu-miR-6538	UniRef90_UPI001FAB5AA8	193	DNA translocase FtsK	Acutalibacter muris	0	0	0	0	0	0	0	0	0	0	0	0	0	0	1	5	0	1	6	0	0	0	0	0	0	8	2	1	1	0	3	0
mmu-miR-5119		1462		Hungatella_A MGBC165023	0	0	0	2	0	0	1	4	2	0	2	2	0	0	3	6	1	5	12	0	0	0	2	0	0	8	2	0	2	2	5	1
mmu-miR-26b-5p	UniRef90_A0A3R8KUS0	6	Transposase IS66 C-terminal domain-containing protein	Lachnospiraceae	1	0	0	2	1	0	1	1	0	2	0	1	0	0	1	1	1	0	0	3	2	11	7	4	2	8	1	2	0	1	4	9
mmu-miR-5119	UniRef90_UPI001FAABFE7	6	hypothetical protein	Lachnospiraceae	4	5	2	1	3	1	0	2	1	0	5	2	0	4	3	2	4	2	1	3	0	1	2	0	1	8	3	2	2	3	5	0
mmu-miR-2137		2		Bacteria	0	4	2	0	3	0	0	2	2	1	0	2	0	1	0	3	1	4	5	1	2	3	5	1	3	8	2	2	3	5	2	1
mmu-miR-5126		70		Acutalibacter MGBC000120	0	2	0	0	0	0	3	0	0	0	4	2	0	2	3	7	2	11	8	2	10	1	2	2	5	8	6	2	6	11	13	6
mmu-miR-5119		55		Oscillospirales	22	16	7	8	31	4	23	34	2	4	5	14	8	13	8	26	5	7	13	3	3	14	13	4	30	8	6	4	30	10	18	6
mmu-miR-6538	UniRef90_UPI00123153F5	12	hypothetical protein	Bacteroidales	2	1	1	2	2	13	0	5	15	4	5	6	0	0	6	4	12	15	0	18	15	6	4	4	0	8	10	14	3	6	12	5
mmu-miR-5126	UniRef90_V2Y8M3	2	Recombinase domain-containing protein	Bacteria	3	3	0	0	0	0	3	2	0	0	0	3	0	0	0	3	1	6	0	0	1	0	0	2	0	8	3	0	0	1	2	0
mmu-miR-8101		529		Dorea sp000403455	0	0	0	0	0	0	0	0	0	0	1	0	0	0	0	0	0	0	3	1	0	1	0	0	0	8	0	0	1	1	0	0
mmu-miR-2137	UniRef90_A0A7U9QVL8	1083	YhfC family intramembrane metalloprotease	Kineothrix MGBC130615	0	9	1	0	7	2	2	0	2	1	2	0	4	11	2	2	3	2	11	4	5	9	17	0	2	8	1	3	3	1	3	7
mmu-miR-8101		4		Clostridia	18	32	3	7	4	4	6	12	3	2	9	9	1	12	19	28	2	1	9	1	6	3	13	4	23	8	1	5	18	7	20	4
mmu-miR-5106		6		Lachnospiraceae	1	0	1	1	5	1	5	2	1	1	1	2	0	1	3	2	0	1	9	1	0	8	6	4	2	8	3	0	2	1	3	0
mmu-miR-5106		0		root	5	12	12	25	12	4	9	23	2	12	8	6	3	14	7	25	2	4	2	8	4	18	7	9	16	8	7	18	33	8	14	7
mmu-miR-192-5p		0		root	9	6	3	3	6	0	5	18	0	1	3	4	1	5	0	1	1	1	6	1	2	7	4	3	1	8	1	2	0	12	14	3
mmu-miR-5126		398		Kineothrix sp000403275	1	0	5	4	8	8	14	10	1	1	0	2	2	0	1	6	3	7	9	0	1	5	1	10	12	8	3	0	3	5	3	16
mmu-miR-2137	UniRef90_A0A1C7GK51	69	N-acetyltransferase domain-containing protein	Acutalibacter	0	3	0	0	0	0	0	0	0	0	0	0	0	0	2	5	0	9	4	0	0	0	0	0	0	8	2	0	1	2	1	1
mmu-miR-8101		826		UMGS1872 MGBC116724	4	3	0	0	2	3	0	0	0	1	2	1	0	5	1	1	0	5	0	0	0	4	0	0	0	8	0	0	0	0	0	2
mmu-miR-5119	UniRef90_B6G1S6	2	RNAase	Bacteria	14	10	8	18	6	14	0	10	3	10	16	4	14	24	8	8	9	11	12	3	18	31	17	19	11	8	14	12	2	7	21	2
mmu-miR-2137	UniRef90_R9KLS5	100	HTH cro/C1-type domain-containing protein	14-2 MGBC000170	2	0	2	3	2	0	4	3	1	0	1	7	4	1	2	6	1	8	9	2	0	6	6	3	1	8	2	3	1	0	7	0
mmu-miR-5119	UniRef90_A0A3A9EL84	283	Gamma-glutamylcyclotransferase	Acutalibacter MGBC000548	14	14	5	7	3	3	0	3	0	2	2	3	4	5	2	3	2	4	4	2	2	10	0	0	4	7	2	6	16	2	3	2
mmu-miR-5119		539		Oscillospiraceae_NOV MGBC105270	4	4	1	2	0	0	7	13	0	1	8	0	0	3	3	19	0	2	2	0	0	2	8	3	6	7	2	0	3	13	5	4
mmu-miR-6239		1031		Muribaculaceae_NOV MGBC128991	19	13	16	20	9	25	5	32	2	1	19	7	3	16	13	12	16	9	17	11	11	54	27	17	11	7	10	37	20	7	23	10
mmu-miR-6538	UniRef90_A0A1C7GLY0	193	Solute-binding protein family 5 domain-containing protein	Acutalibacter muris	0	0	0	1	0	0	0	0	0	0	0	0	0	0	1	9	0	11	9	0	0	0	0	0	0	7	8	0	10	1	0	1
mmu-miR-6538	UniRef90_UPI001F16C357	1315	ATP-dependent zinc metalloprotease FtsH	UBA9475 MGBC159253	6	11	5	1	1	0	0	1	0	0	1	1	1	5	0	0	1	1	4	1	1	2	2	1	13	7	1	0	5	7	0	1
mmu-miR-5126		1409		Oscillospiraceae_NOV MGBC163448	14	5	19	21	72	2	51	111	7	6	22	13	14	18	20	16	5	16	10	1	1	10	15	13	90	7	3	22	163	40	37	1
mmu-miR-6538	UniRef90_A0A1C7GNB6	193	Coproporphyrinogen dehydrogenase HemZ	Acutalibacter muris	1	0	0	0	0	0	0	1	0	0	1	0	0	0	1	8	1	5	7	2	0	1	0	0	0	7	3	2	3	4	4	3
mmu-miR-6538	UniRef90_UPI00191C43A1	4	hypothetical protein	Clostridia	1	1	0	2	0	0	0	2	0	0	0	2	1	3	0	1	0	1	4	0	1	6	0	3	1	7	1	4	3	1	1	0
mmu-miR-6538	UniRef90_A0A1Q6EGQ4	1244	Outer membrane protein beta-barrel domain-containing protein	UBA7173 sp001689685	0	0	0	0	0	0	0	0	5	0	12	2	0	0	4	2	3	2	0	12	10	0	2	0	0	7	17	7	1	5	10	5
mmu-miR-6538	UniRef90_A0A3A9EWK2	4	ParB/RepB/Spo0J family partition protein	Clostridia	7	4	2	8	1	0	1	4	2	3	2	4	2	3	4	3	2	2	9	1	1	1	1	7	0	7	3	1	1	2	5	4
mmu-miR-5119	UniRef90_A0A9D2CJQ1	1256	Dipeptidyl-peptidase	Bacteroides intestinalis	0	2	1	2	2	4	0	4	18	3	3	3	0	2	4	2	18	13	1	13	9	1	1	0	1	7	7	8	2	2	12	7
mmu-miR-6538	UniRef90_A0A3B8QVQ5	12	TonB-dependent receptor	Bacteroidales	4	4	6	9	4	15	4	13	4	9	24	4	2	3	5	2	2	7	9	11	13	19	9	6	5	7	15	22	11	4	14	8
mmu-miR-6538		575		Lachnospiraceae_NOV MGBC106400	0	0	0	0	0	0	0	0	0	0	0	0	0	0	0	0	0	0	0	0	0	0	9	2	1	7	1	0	6	7	2	0
mmu-miR-191-5p	UniRef90_A0A4V3R981	524	ATP-binding cassette domain-containing protein	UBA3700_NOV MGBC105053	0	0	1	2	0	0	0	0	0	0	0	0	0	0	0	1	0	10	4	0	0	0	0	1	1	7	3	0	0	1	3	1
mmu-miR-6538	UniRef90_A0A7J0APS3	12	Uncharacterized protein	Bacteroidales	6	3	10	12	9	23	4	15	11	17	48	10	1	5	9	1	3	5	12	11	18	27	18	24	9	7	19	50	35	13	29	15
mmu-miR-5119	UniRef90_A0A1C7GN81	193	ABC transporter domain-containing protein	Acutalibacter muris	0	0	0	0	0	0	0	0	0	0	0	0	0	0	1	3	0	5	1	0	0	0	1	0	1	7	2	2	3	0	1	2
mmu-miR-6538	UniRef90_UPI001FAC31B6	193	peptidoglycan recognition family protein	Acutalibacter muris	0	0	0	0	0	0	0	0	0	0	0	0	0	0	1	1	0	4	4	0	0	0	0	0	0	7	0	1	1	1	0	1
mmu-miR-2137		77		Oscillospiraceae	1	6	2	2	1	2	0	5	1	0	3	1	0	7	2	8	0	2	3	1	3	2	1	2	4	7	2	1	5	2	1	4
mmu-miR-5119		6		Lachnospiraceae	8	20	7	8	25	4	12	15	0	0	3	9	3	5	11	17	4	17	16	1	3	11	19	8	9	7	8	1	7	5	10	6
mmu-miR-6538	UniRef90_A0A1C7GN68	193	Peptide chain release factor 2	Acutalibacter muris	0	0	0	1	0	0	0	0	0	0	0	0	0	0	2	6	1	5	6	0	0	0	0	0	0	7	1	1	1	0	1	0
mmu-miR-5126		597		Oscillospiraceae_NOV MGBC107693	18	50	5	11	22	12	9	20	6	0	5	28	0	13	11	9	6	6	19	1	2	5	16	8	50	7	10	24	56	43	71	15
mmu-miR-5119	UniRef90_A0A6M2DUE3	2	Hipothetical protein	Bacteria	4	5	5	6	4	2	8	1	0	0	0	5	3	2	5	8	0	6	7	1	2	3	4	1	11	7	3	1	8	6	8	3
mmu-miR-2137		1443		UBA9475 MGBC164455	3	3	0	0	0	0	0	1	1	0	0	1	0	0	0	0	0	1	5	0	0	1	1	0	0	7	3	3	0	0	0	0
mmu-miR-5119	UniRef90_R9LZP7	747	HTH cro/C1-type domain-containing protein	Anaerotruncus sp000403395	2	4	1	1	0	0	7	4	0	0	0	4	0	1	9	6	0	5	8	1	1	0	1	0	2	7	2	1	0	5	7	2
mmu-miR-2137		1354		Lachnospiraceae_NOV MGBC162097	1	0	3	2	1	1	4	3	4	4	1	5	0	3	1	2	0	9	10	2	0	2	4	1	2	7	6	0	9	2	4	1
mmu-miR-5119	UniRef90_A0A174VKH2	2	RNAase	Bacteria	29	12	28	39	10	35	3	27	7	11	28	9	18	43	14	10	11	14	23	8	24	46	26	26	14	7	17	13	4	9	25	2
mmu-miR-8101		597		Oscillospiraceae_NOV MGBC107693	17	43	4	6	14	11	14	19	9	1	3	27	1	21	10	7	2	10	13	3	2	5	20	4	36	7	16	17	31	51	42	18
mmu-miR-6538	UniRef90_A0A2V2FQD8	1262	Glycine reductase	Oscillospiraceae_NOV MGBC148330	2	1	2	1	0	0	1	3	0	2	1	0	2	2	0	0	0	0	1	1	0	1	0	2	0	7	1	1	0	2	2	0
mmu-miR-5119	UniRef90_UPI00203C0303	127	flagellar biosynthesis protein FlhA	Acetatifactor	12	5	3	6	7	1	6	12	1	0	2	0	3	3	4	10	0	7	5	1	0	3	5	3	4	7	2	1	3	7	4	2
mmu-miR-27b-3p	UniRef90_A0A6A2GED7	2	Uncharacterized protein	Bacteria	6	2	6	11	3	16	2	18	5	7	18	5	2	2	5	0	7	4	7	11	13	15	7	6	3	7	6	18	14	11	8	5
mmu-miR-6538	UniRef90_A0A845R905	77	Tyr recombinase domain-containing protein	Oscillospiraceae	14	3	6	2	3	0	5	3	1	1	1	2	0	3	0	4	0	0	1	2	0	0	1	0	1	7	5	1	1	1	0	2
mmu-miR-5119	UniRef90_A0A845RCW8	4	DUF4368 domain-containing protein	Clostridia	19	7	2	1	6	6	0	1	0	0	3	4	1	7	2	7	0	7	10	1	0	9	4	2	4	7	1	6	7	2	2	1
mmu-miR-5119		575		Lachnospiraceae_NOV MGBC106400	0	0	0	0	0	0	0	0	0	0	0	0	0	0	0	0	0	0	0	0	0	0	1	1	1	6	2	2	3	1	0	0
mmu-miR-2137		84		UBA9475	7	29	3	5	14	3	6	3	0	1	7	0	0	17	3	4	0	6	2	3	2	13	11	0	24	6	3	5	14	10	4	7
mmu-miR-6538	UniRef90_V2XWG5	78	Negative regulator of genetic competence ClpC/MecB	Lawsonibacter	3	2	1	3	3	0	3	5	1	0	1	3	0	5	1	6	1	0	4	0	0	5	6	2	0	6	2	2	3	2	0	2
mmu-miR-5119	UniRef90_A0A1C7GUN9	193	Protein translocase subunit SecY	Acutalibacter muris	0	0	0	0	0	0	0	0	0	0	0	0	0	0	0	4	1	3	0	0	0	0	0	0	0	6	2	0	1	0	1	1
mmu-miR-6538	UniRef90_UPI002407A173	2	ParB N-terminal domain-containing protein	Bacteria	0	0	0	0	1	0	0	0	1	0	0	0	0	0	0	0	0	2	2	0	0	1	0	0	0	6	3	0	1	0	0	1
mmu-miR-5119	UniRef90_A0A9D2WN72	2	Uncharacterized protein	Bacteria	7	6	4	5	1	8	4	10	1	1	5	3	3	5	5	8	3	6	9	6	4	3	6	3	6	6	3	6	4	2	14	3
mmu-miR-6538	UniRef90_A0A7X5CTD1	2		Bacteria	1	8	0	3	13	5	1	6	1	1	3	0	3	1	4	9	0	2	14	0	2	3	4	3	5	6	3	3	7	1	2	2
mmu-miR-6538	UniRef90_A0A3A9EHM7	1315	DUF4366 domain-containing protein	UBA9475 MGBC159253	3	0	1	1	1	0	0	0	0	0	0	0	0	1	1	0	0	1	2	1	1	0	1	1	0	6	0	0	0	0	1	0
mmu-miR-5119	UniRef90_R9LRM6	747	Sodium ion-translocating decarboxylase, beta subunit	Anaerotruncus sp000403395	0	0	0	0	0	0	7	0	0	0	0	1	1	0	0	0	0	0	3	0	0	0	1	0	1	6	4	0	0	2	0	0
mmu-miR-215-5p	UniRef90_A0A4S2AKI3	1141	DUF4980 domain-containing protein	Bacteroides sp002491635	14	11	17	14	18	4	12	15	17	8	5	5	2	7	23	7	37	8	44	2	7	41	22	30	2	6	5	8	4	11	36	3
mmu-miR-5119		484		Oscillospiraceae_NOV	8	13	0	1	4	1	3	13	1	0	1	1	1	5	0	2	0	1	2	0	1	2	4	6	2	6	1	0	1	7	1	1
mmu-miR-5119	UniRef90_A0A644Y382	485	Iron-sulfur cluster carrier protein	Oscillospiraceae_NOV MGBC104380	0	2	0	2	0	0	0	0	0	0	0	0	0	0	2	0	1	0	0	2	0	0	1	0	0	6	1	0	2	0	1	0
mmu-miR-5126	UniRef90_C6LBA3	485	UPF0371 protein BRYFOR_05898	Oscillospiraceae_NOV MGBC104380	2	2	3	2	1	0	0	0	0	0	0	0	0	0	1	3	2	6	2	0	1	0	1	1	0	6	3	0	1	0	1	2
mmu-miR-191-5p	UniRef90_R9JMM9	524	ABC transporter ATP-binding protein	UBA3700_NOV MGBC105053	0	0	2	3	1	0	0	0	0	0	0	0	0	0	0	0	1	4	9	0	0	0	0	1	1	6	0	0	0	2	3	1
mmu-miR-429-3p	UniRef90_A0A3A9GVL9	1025	TIGR03960 family B12-binding radical SAM protein	1XD42-69 MGBC128780	5	7	2	4	2	2	2	5	0	4	2	4	2	2	0	3	1	6	0	3	1	0	0	0	0	6	4	0	0	0	2	0
mmu-miR-6538	UniRef90_A0A1C7GWT6	193	Methyl-accepting chemotaxis protein	Acutalibacter muris	0	0	0	0	0	0	0	0	0	0	0	0	0	0	2	2	0	5	1	0	0	0	0	0	0	6	3	0	3	0	3	1
mmu-miR-2137		128		Acetatifactor MGBC000219	2	1	1	1	5	2	1	1	0	0	0	4	1	1	3	2	0	2	5	0	0	0	3	3	0	6	0	1	0	2	1	0
mmu-miR-5119	UniRef90_A0A2H6F9Z2	2	RNAase	Bacteria	3	3	0	2	5	0	3	3	0	1	1	3	0	2	3	6	0	3	6	0	3	1	1	1	3	6	3	4	3	4	4	1
mmu-miR-6538	UniRef90_A0A7X3SL13	60	Cadmium-translocating P-type ATPase	Dorea MGBC000111	7	0	4	1	7	9	3	6	1	0	2	5	5	5	7	12	1	7	12	2	1	0	4	3	5	6	4	0	7	7	6	3
mmu-miR-23a-3p	UniRef90_UPI00137AFD6C	282	Restriction endonuclease subunit S	Flavonifractor MGBC000542	3	2	2	1	1	1	0	4	0	0	0	2	0	1	0	1	0	3	8	0	0	2	1	2	0	6	0	0	3	1	0	1
mmu-miR-21a-5p		1150		Lachnospiraceae_NOV MGBC136627	4	9	9	6	0	0	0	0	1	0	3	3	3	5	1	10	2	5	14	1	2	2	3	6	7	6	2	0	4	4	8	5
mmu-miR-5119	UniRef90_A0A7U9X4V6	1025	Putative pyrimidine permease RutG	1XD42-69 MGBC128780	8	6	2	3	8	1	3	4	2	1	2	11	4	8	5	8	7	12	0	2	3	0	0	0	0	6	2	0	0	5	5	0
mmu-miR-5119	UniRef90_UPI001FAABFE7	496	hypothetical protein	Lachnospiraceae_NOV MGBC104699	2	5	3	1	0	0	0	0	0	0	4	1	2	4	3	9	0	6	7	0	4	3	1	2	5	6	1	0	0	5	3	1
mmu-miR-6538		644		Oscillospiraceae_NOV MGBC109106	13	2	2	4	8	6	7	10	1	1	2	12	2	10	13	239	1	1	10	1	4	4	5	5	17	6	8	8	21	13	14	7
mmu-miR-6538		1109		Angelakisella MGBC131977	5	3	13	8	24	10	13	19	2	0	2	6	4	3	1	4	0	4	8	5	6	7	13	14	10	6	2	4	6	6	7	5
mmu-miR-5119	UniRef90_R7J2C4	1031	Uncharacterized protein	Muribaculaceae_NOV MGBC128991	3	3	7	10	2	9	2	8	3	3	5	1	0	3	4	1	1	6	2	2	3	16	11	0	6	6	3	8	5	4	8	3
mmu-miR-6538	UniRef90_A0A7X5RE68	2	InlB B-repeat-containing protein	Bacteria	3	5	0	1	6	4	0	4	0	0	0	2	0	1	2	1	0	3	8	2	1	4	14	1	1	6	0	0	0	2	2	1
mmu-miR-23a-3p		1305		Paramuribaculum sp900553585	8	5	0	1	2	3	1	0	0	0	0	1	1	15	0	4	0	4	3	0	0	22	0	0	1	6	2	0	2	0	1	0
mmu-miR-6538	UniRef90_A0A9D5KSN6	1489	UPF0597 protein HDS85_01365	CAG-485 MGBC165885	6	8	17	19	8	26	5	30	3	2	5	0	0	19	2	4	4	7	4	2	11	15	16	8	4	6	13	6	6	0	10	5
mmu-miR-8101		175		Faecalibaculum rodentium	0	5	0	0	1	0	0	0	0	0	0	0	0	0	0	0	0	0	12	4	2	0	0	0	27	6	1	1	0	0	0	0
mmu-miR-6538	UniRef90_A0A1C7GT94	193	Gram-positive cocci surface proteins LPxTG domain-containing protein	Acutalibacter muris	0	1	0	0	0	0	0	0	0	0	0	0	0	0	2	3	0	3	5	0	0	0	0	0	0	6	2	0	4	1	0	0
mmu-miR-6538		1353		Acutalibacter MGBC162081	4	1	1	1	7	6	2	7	9	0	4	13	1	6	7	8	2	21	46	7	10	4	6	16	8	6	1	4	4	26	56	4
mmu-miR-6538	UniRef90_R5AH42	485	Formiminotransferase-cyclodeaminase	Oscillospiraceae_NOV MGBC104380	1	3	3	2	0	0	0	0	0	0	0	1	0	0	0	1	4	5	3	0	0	0	0	2	3	6	2	1	0	1	3	3
mmu-miR-5119	UniRef90_A0A7S3MSY9	2	Cell wall-associated hydrolase	Bacteria	1	3	1	2	0	0	2	1	1	1	2	1	0	1	2	1	0	1	2	1	0	1	2	1	2	6	3	0	1	3	1	0
mmu-miR-6538	UniRef90_UPI001C3ECAD2	193	hypothetical protein	Acutalibacter muris	0	1	0	0	0	0	0	0	0	0	0	0	0	0	1	1	0	4	1	0	0	0	0	0	0	6	2	0	0	0	2	1
mmu-miR-6538	UniRef90_A0A6N9PVM8	401	Recombinase family protein	Acutalibacter MGBC101916	2	2	0	3	0	3	0	0	1	0	2	2	0	2	2	3	2	5	5	2	4	5	1	1	6	6	2	0	1	4	9	2
mmu-miR-5119	UniRef90_S4WBH5	2	Cell wall-associated hydrolase family protein	Bacteria	4	9	6	10	19	5	12	17	3	0	3	10	0	1	12	15	1	11	8	1	1	4	4	5	21	6	5	1	5	21	5	1
mmu-miR-26b-5p	UniRef90_A0A4S2A6I3	6	IS66 family transposase	Lachnospiraceae	2	0	0	0	1	0	0	1	1	0	0	0	0	0	1	2	0	1	1	0	0	1	0	0	0	6	0	0	0	0	1	1
mmu-miR-6538	UniRef90_A0A845RAQ1	77	MobA/VirD2-like nuclease domain-containing protein	Oscillospiraceae	0	0	0	4	2	0	0	0	0	0	0	0	0	0	2	3	1	8	10	0	1	0	0	2	1	6	4	0	2	1	2	1
mmu-miR-378a-3p	UniRef90_A0A7U9S428	100	DUF2179 domain-containing protein	14-2 MGBC000170	2	4	0	1	3	0	2	3	2	0	0	5	2	7	4	16	0	0	6	2	2	2	0	2	8	6	2	0	4	4	4	1
mmu-miR-378c	UniRef90_A0A9D5L0K8	1489	GMP synthase [glutamine-hydrolyzing]	CAG-485 MGBC165885	17	11	29	25	15	35	5	55	11	3	22	6	2	30	5	7	8	14	8	2	10	25	40	17	8	6	9	10	8	6	9	8
mmu-miR-6538	UniRef90_A0A3A8YYT3	1417	DUF3459 domain-containing protein	Lawsonibacter MGBC163672	1	2	0	2	0	0	0	0	0	0	0	3	0	0	0	0	0	0	1	0	0	2	0	0	0	5	0	2	0	7	1	0
mmu-miR-5119	UniRef90_UPI001FAABFE7	3	hypothetical protein	Firmicutes_A	5	2	0	2	1	3	1	4	0	0	1	2	2	4	0	1	1	1	0	3	0	0	0	0	0	5	3	0	0	5	2	0
mmu-miR-5126	UniRef90_A0A351TKZ5	2	Terminase	Bacteria	2	4	0	1	3	1	3	4	0	0	3	6	3	4	1	7	3	3	5	1	0	2	2	0	2	5	4	0	3	1	6	1
mmu-miR-6538	UniRef90_A0A3A8YW48	70	Tail fiber protein	Acutalibacter MGBC000120	0	1	1	0	0	0	1	0	0	1	5	0	0	3	1	4	0	5	4	3	1	2	0	1	1	5	0	1	7	2	5	2
mmu-miR-6538	UniRef90_UPI002407A173	55	ParB N-terminal domain-containing protein	Oscillospirales	4	3	0	3	3	0	3	4	2	1	0	2	1	1	2	1	0	1	1	0	0	4	1	1	1	5	1	0	1	3	0	0
mmu-miR-5119	UniRef90_A0A374VAJ4	1256	ABC transporter permease	Bacteroides intestinalis	3	0	3	4	0	10	0	2	5	4	5	5	0	0	2	4	9	8	0	9	5	2	3	4	1	5	3	7	2	3	9	7
mmu-miR-6538	UniRef90_A0A3A8Z3T9	2	Uncharacterized protein	Bacteria	5	3	3	1	3	1	1	5	1	4	0	0	1	1	0	1	0	2	1	1	1	2	1	0	0	5	2	0	2	1	1	0
mmu-miR-8101		1156		UBA946 MGBC137711	0	4	1	1	2	2	0	6	0	0	0	5	1	1	2	1	2	2	3	0	2	1	2	1	4	5	1	0	4	5	0	4
mmu-miR-5119	UniRef90_A0A7U9MT90	1083	Serine acetyltransferase	Kineothrix MGBC130615	2	7	0	0	7	0	1	0	1	0	2	0	1	8	0	3	0	5	9	5	2	9	10	0	3	5	5	3	2	0	1	3
mmu-miR-6538		1344		Angelakisella MGBC161672	10	8	0	1	0	0	0	4	6	3	0	6	0	4	6	2	5	7	9	0	0	5	1	3	19	5	3	0	1	8	3	0
mmu-miR-5126	UniRef90_A0A4Q0J1C9	12	LamG domain-containing protein	Bacteroidales	0	0	0	0	0	0	0	0	0	1	13	2	0	0	5	4	3	2	0	6	7	0	8	0	0	5	9	7	1	6	13	4
mmu-miR-141-3p		1025		1XD42-69 MGBC128780	11	4	2	3	3	5	4	6	2	0	4	5	4	6	2	3	1	7	0	1	1	0	0	0	0	5	3	0	0	4	4	0
mmu-miR-191-5p	UniRef90_A0A4V3R981	2	ATP-binding cassette domain-containing protein	Bacteria	7	10	6	4	4	2	2	6	1	1	6	9	4	8	2	6	0	6	4	0	7	2	8	0	2	5	4	0	2	7	3	4
mmu-miR-5119	UniRef90_A0A0C9MM56	2	Hydrolase	Bacteria	7	8	4	1	5	3	9	3	2	3	2	4	0	8	3	7	2	4	13	2	3	8	4	4	3	5	1	2	2	1	8	2
mmu-miR-6538		164		Adlercreutzia caecimuris	3	6	5	2	3	17	1	8	3	7	7	0	12	4	12	6	5	3	10	1	4	11	16	21	0	5	7	1	3	1	51	2
mmu-miR-6538		1232		UBA9475 MGBC143610	2	0	1	0	0	0	0	1	0	1	1	2	0	2	0	1	0	1	0	0	0	1	0	0	0	5	4	0	0	0	0	0
mmu-miR-6538	UniRef90_A0A3A9IFL2	747		Anaerotruncus sp000403395	7	2	1	3	0	0	4	2	1	1	0	3	0	1	3	1	0	3	8	0	0	0	0	0	0	5	0	1	1	8	2	1
mmu-miR-5119	UniRef90_S4WAB8	1363	RNAase	Muribaculum sp002358615	2	7	2	2	0	0	0	0	0	0	2	1	2	1	1	7	1	3	9	0	4	1	1	2	2	5	1	0	2	1	2	3
mmu-miR-2137		1409		Oscillospiraceae_NOV MGBC163448	6	3	8	7	14	0	12	37	1	1	10	2	1	10	3	6	0	4	1	1	2	2	7	0	22	5	1	7	44	15	5	1
mmu-miR-5106		603		Mailhella MGBC107932	3	1	0	0	5	0	2	2	0	0	0	4	0	0	4	9	0	3	7	0	0	0	0	0	0	5	1	1	7	0	4	0
mmu-miR-5119		69		Acutalibacter	0	1	1	0	0	0	0	0	0	0	0	0	0	1	1	4	1	1	4	2	0	2	1	0	1	5	1	0	0	1	5	1
mmu-miR-5126	UniRef90_N1ZV82	4	Terminase	Clostridia	6	5	0	2	3	1	6	2	5	1	3	3	1	3	3	7	2	7	1	3	0	2	1	0	0	5	4	0	1	6	10	1
mmu-miR-6538	UniRef90_A0A4Q0J6R7	574		UBA7173 sp001689485	2	4	8	2	6	4	4	5	8	6	12	9	0	5	4	2	4	0	4	6	12	10	7	5	3	5	16	18	7	9	7	3
mmu-miR-5119		1150		Lachnospiraceae_NOV MGBC136627	9	4	2	4	0	0	0	0	3	2	4	3	3	1	0	13	0	1	9	1	3	2	3	3	5	5	5	3	3	5	6	1
mmu-miR-2137	UniRef90_E5CAY2	12	histidine kinase	Bacteroidales	16	13	10	10	6	18	1	22	5	2	10	1	0	12	1	4	5	5	2	7	12	15	35	14	5	5	4	10	9	8	16	4
mmu-miR-5126		861		Flavonifractor MGBC117744	6	9	2	7	13	3	7	10	1	0	1	2	3	4	4	11	2	9	27	2	2	15	5	2	4	5	1	2	12	8	11	2
mmu-miR-141-3p		0		root	13	0	1	3	4	1	10	4	1	0	1	0	2	4	1	8	0	5	8	0	1	7	7	3	7	5	1	0	7	0	2	0
mmu-miR-2137	UniRef90_UPI00136A1FAB	1417	MFS transporter	Lawsonibacter MGBC163672	0	1	0	3	1	0	0	0	0	0	0	0	0	2	0	0	0	3	1	0	0	1	1	0	1	5	3	2	2	2	2	0
mmu-miR-23a-3p	UniRef90_A0A6L9HWJ1	1073		1XD42-69 MGBC129998	7	9	1	3	13	5	4	7	2	3	3	1	4	9	0	0	1	5	4	3	0	1	7	5	3	5	4	0	3	0	8	0
mmu-miR-26b-5p	UniRef90_A0A4S2A6I3	45	IS66 family transposase	Lachnospiraceae_NOV	0	0	0	0	0	0	0	0	0	0	0	0	0	0	0	0	0	0	0	1	1	0	4	0	0	5	0	0	0	1	1	2
mmu-miR-5119	UniRef90_A0A173U349	4	RNAase	Clostridia	6	7	2	7	5	4	2	12	5	2	4	11	1	4	4	5	2	8	1	8	1	4	1	0	1	5	5	1	3	4	5	0
mmu-miR-6238	UniRef90_A0A174U0N1	14	site-specific DNA-methyltransferase (adenine-specific)	Bacteroides	15	9	5	8	9	20	1	23	9	9	14	1	0	14	3	2	6	1	12	7	7	19	32	21	7	5	3	8	6	5	12	9
mmu-miR-5119	UniRef90_UPI00203E520C	1088	GH25 family lysozyme	Acetatifactor MGBC130908	9	5	3	3	5	1	5	11	1	1	0	5	5	1	2	14	1	5	6	0	0	4	4	2	0	5	1	1	1	4	1	0
mmu-miR-5119	UniRef90_D7K5P4	2	Uncharacterized protein	Bacteria	1	0	0	0	0	1	2	0	16	9	7	4	0	0	1	0	9	3	2	13	6	4	5	2	0	5	1	3	1	2	3	1
mmu-miR-5126		1489		CAG-485 MGBC165885	1	6	4	10	5	20	2	10	3	1	9	2	1	6	1	1	5	2	1	0	8	14	12	4	0	5	2	5	3	3	4	0
mmu-miR-5119	UniRef90_UPI001FAABFE7	1363	hypothetical protein	Muribaculum sp002358615	2	3	2	4	0	0	0	0	0	2	1	2	1	5	2	3	1	4	8	1	0	0	2	3	5	5	0	1	3	7	2	1
mmu-miR-6538		1052		Acetatifactor MGBC129547	1	3	0	0	0	1	1	7	0	1	0	0	0	12	0	1	0	0	0	0	2	0	3	0	22	5	1	0	3	2	1	0
mmu-miR-6538	UniRef90_A0A9D2S0T4	485	Galactokinase	Oscillospiraceae_NOV MGBC104380	1	2	0	1	1	0	0	0	0	0	0	1	0	0	1	4	2	7	1	1	0	0	2	1	0	5	4	0	1	2	4	0
mmu-miR-6538	UniRef90_A0A3A9AST9	237	MATE family efflux transporter	CAG-95 sp003612395	0	0	0	0	0	0	0	0	0	0	0	0	0	0	0	0	0	0	0	2	0	0	0	1	1	5	0	0	0	1	1	0
mmu-miR-6538	UniRef90_A0A845T5V4	55	DUF4366 domain-containing protein	Oscillospirales	2	2	0	1	1	1	1	2	1	0	2	3	1	5	3	7	0	1	5	0	0	1	2	5	1	5	2	0	2	1	5	1
mmu-miR-5119		1348		Oscillospiraceae_NOV MGBC161755	30	9	14	7	9	3	11	13	1	2	1	6	5	0	2	16	3	4	5	1	3	2	11	13	22	5	1	5	12	16	6	5
mmu-miR-6538	UniRef90_A0A4Q0J8A6	1244		UBA7173 sp001689685	0	0	0	0	0	0	0	0	0	2	7	1	0	0	2	2	1	3	0	5	2	0	1	0	0	5	8	4	3	3	6	6
mmu-miR-5119	UniRef90_A0A9D3AQP8	84	Prephenate dehydrogenase/arogenate dehydrogenase family protein	UBA9475	0	0	0	0	0	0	0	0	0	0	0	1	0	0	1	0	0	0	0	0	1	0	0	0	0	5	3	0	0	0	0	0
mmu-miR-6538	UniRef90_R9LVF5	747	M18 family aminopeptidase	Anaerotruncus sp000403395	7	6	0	0	0	0	7	0	2	0	0	3	1	0	6	5	1	1	9	1	1	1	2	0	3	5	0	0	0	6	3	2
mmu-miR-6538	UniRef90_A0A2K4ZCL1	127	Carboxylic ester hydrolase	Acetatifactor	7	4	4	3	1	1	3	3	1	1	1	7	3	1	2	7	0	3	4	0	0	4	6	4	10	5	0	1	2	1	1	0
mmu-miR-6538	UniRef90_V2ZFH1	78	Probable tRNA sulfurtransferase	Lawsonibacter	3	2	3	2	2	1	0	0	0	0	0	0	0	1	0	1	0	0	3	0	0	0	4	1	0	5	1	0	0	1	2	0
mmu-miR-5119	UniRef90_E6SPB3	1256	Dipeptidyl-peptidase	Bacteroides intestinalis	1	2	1	9	3	12	0	8	15	8	10	13	0	2	5	3	20	13	0	16	17	3	5	5	1	5	9	14	10	3	13	7
mmu-miR-6538		1354		Lachnospiraceae_NOV MGBC162097	1	2	0	0	1	0	1	0	0	0	2	1	0	1	0	1	0	3	6	0	1	1	0	0	1	5	0	1	1	0	2	1
mmu-miR-6538	UniRef90_A0A1Y4LL54	127	Mannitol dehydrogenase	Acetatifactor	5	0	2	1	1	0	3	2	1	0	0	4	2	1	5	6	0	2	7	0	0	4	3	2	0	5	2	0	0	2	1	1
mmu-miR-8101	UniRef90_A5ZTV7	2	Uncharacterized protein	Bacteria	4	4	0	2	3	0	1	4	3	3	3	5	0	1	0	5	2	1	7	4	0	5	2	1	2	5	6	0	1	3	3	0
mmu-miR-6538	UniRef90_V2XT19	1315	Uncharacterized protein	UBA9475 MGBC159253	8	6	1	4	1	1	0	2	1	1	1	1	1	2	0	1	0	2	4	1	1	4	3	2	9	5	1	2	5	2	2	1
mmu-miR-5119		768		Oscillibacter MGBC114107	0	0	0	0	0	0	0	0	0	0	0	0	0	1	0	0	0	0	0	0	0	3	1	0	1	5	0	0	1	0	0	0
mmu-miR-23a-3p	UniRef90_A0A7X3MJ88	93	GHKL domain-containing protein	Dorea MGBC000158	0	0	0	0	0	0	0	0	0	0	0	0	0	0	0	0	0	0	0	0	0	0	1	0	0	5	1	0	0	0	1	0
mmu-miR-6538	UniRef90_UPI000C153A25	1385	oleate hydratase	UBA9475 MGBC162871	8	9	2	1	5	3	1	3	0	0	5	1	1	7	1	6	1	5	3	0	2	10	4	3	14	5	2	1	9	2	2	3
mmu-miR-6538	UniRef90_A0A6N9PVP9	401	ABC transporter substrate-binding protein	Acutalibacter MGBC101916	1	2	0	2	1	0	0	0	1	0	2	2	0	1	1	2	0	3	4	3	1	1	0	1	1	5	1	1	4	8	9	0
mmu-miR-5119	UniRef90_A0A0K2JHH4	1363	RNAase	Muribaculum sp002358615	4	10	7	4	0	0	0	0	2	3	0	3	2	2	3	13	1	6	19	1	0	0	2	8	11	5	4	1	6	10	7	4
mmu-miR-6538	UniRef90_A0A3A9EJH4	4	NlpC/P60 family protein	Clostridia	4	6	2	2	7	3	1	4	0	0	0	0	1	9	1	7	0	5	2	5	3	2	3	0	4	5	3	2	8	0	0	0
mmu-miR-6538	UniRef90_UPI00136B8225	1099	DUF4316 domain-containing protein	Lawsonibacter MGBC131434	9	6	3	1	2	0	2	1	0	0	0	0	0	2	0	2	0	0	0	0	0	0	6	0	2	5	2	0	6	0	0	0
mmu-miR-5126		6		Lachnospiraceae	13	7	2	3	9	2	3	2	1	0	2	6	2	6	3	6	0	3	5	2	4	5	5	1	5	5	1	1	6	12	7	1
mmu-miR-5119	UniRef90_E6SSG9	1256	ABC-2 type transporter	Bacteroides intestinalis	1	4	4	3	1	4	0	1	8	4	9	3	0	0	1	4	15	11	0	11	16	5	1	3	0	5	3	8	2	5	14	3
mmu-miR-5119	UniRef90_A0A916JNU6	2	Cell wall-associated hydrolase	Bacteria	2	1	2	0	1	3	0	2	6	6	8	4	0	0	2	3	1	6	3	4	2	4	1	3	2	5	3	7	4	2	11	2
mmu-miR-5106		807		Lactococcus	12	6	20	22	3	14	0	10	4	4	19	5	15	19	8	5	0	4	10	11	5	33	10	17	9	5	7	9	4	5	18	1
mmu-miR-6538		1138		COE1 MGBC135202	0	0	0	1	0	0	2	0	1	0	0	1	0	3	0	0	1	7	1	0	0	2	2	2	4	5	0	0	1	4	1	0
mmu-miR-6538	UniRef90_A0A1C7GPK3	193	CARDB domain-containing protein	Acutalibacter muris	0	0	0	0	0	0	0	0	0	0	0	0	0	0	0	0	0	0	1	0	0	1	0	0	0	5	1	0	0	0	0	0
mmu-miR-6239	UniRef90_A0A0V1DTP1	2	Uncharacterized protein	Bacteria	4	4	6	18	3	5	0	4	1	28	18	2	40	1	21	3	13	5	4	1	6	29	2	34	4	5	23	6	2	8	11	6
mmu-miR-6538	UniRef90_A0A3A8Z3T9	0	Uncharacterized protein	root	4	1	1	1	0	2	1	4	0	0	0	2	1	0	0	3	0	0	0	0	1	1	0	1	0	5	1	0	0	0	1	0
mmu-miR-6538		169		Oscillibacter sp000403435	4	11	0	0	5	0	1	4	2	1	0	0	0	0	1	2	1	3	2	0	0	0	4	0	0	5	0	2	0	0	2	7
mmu-miR-6538	UniRef90_V2XWW2	826	Oleate hydratase	UMGS1872 MGBC116724	5	5	0	0	1	0	0	0	0	0	0	2	1	12	1	1	0	3	3	0	2	1	0	0	2	5	2	0	2	0	0	0
mmu-miR-5119	UniRef90_G9QKZ4	2	RNAase	Bacteria	19	4	11	10	8	29	1	10	7	2	15	2	5	23	7	2	4	4	9	6	10	20	8	5	6	5	6	7	6	6	9	0
mmu-miR-5119	UniRef90_V8CH43	2	Cell wall-associated hydrolase	Bacteria	4	1	5	20	11	38	2	20	6	5	7	9	0	6	6	2	13	19	13	20	24	16	41	14	4	5	4	15	10	11	10	2
mmu-miR-30e-5p	UniRef90_A0A7U9MQT7	1083	Putative diguanylate cyclase DgcQ	Kineothrix MGBC130615	1	9	0	0	3	2	1	0	2	0	2	0	0	6	2	0	0	3	5	4	0	2	6	0	1	5	0	1	0	0	2	4
mmu-miR-6538		897		UMGS1872 MGBC119734	5	1	0	1	0	6	0	4	0	0	6	2	0	0	0	0	2	4	1	0	0	0	0	0	0	5	5	0	0	15	2	3
mmu-miR-6538	UniRef90_UPI001F3E8680	484	argininosuccinate lyase	Oscillospiraceae_NOV	2	2	1	1	1	0	0	0	0	0	0	0	0	0	1	3	1	4	3	2	0	0	3	2	0	5	4	1	2	0	0	0
mmu-miR-5119	UniRef90_A0A6A5KRE4	2		Bacteria	11	9	9	22	9	23	2	24	20	10	19	5	0	3	5	2	22	15	12	12	30	26	14	16	2	5	11	15	11	6	18	7
mmu-miR-6538	UniRef90_UPI0020413C3A	1099	ABC transporter permease	Lawsonibacter MGBC131434	9	7	1	3	2	0	2	0	1	0	2	0	0	2	0	2	0	0	3	0	0	1	3	0	2	5	4	2	0	0	0	0
mmu-miR-23a-3p	UniRef90_A0A829ZQ25	1083		Kineothrix MGBC130615	2	8	0	1	5	0	1	0	1	0	1	0	1	4	1	1	0	2	6	2	1	1	4	1	4	5	3	1	2	3	1	1
mmu-miR-5119	UniRef90_A0A1D7TLJ4	2	Cell wall-associated hydrolase	Bacteria	1	7	2	3	1	5	1	1	0	1	2	1	3	2	5	6	1	1	6	0	2	3	5	4	5	4	1	1	0	2	6	1
mmu-miR-2137		1406		Oscillibacter MGBC163329	0	1	1	0	5	2	1	0	1	1	0	1	3	0	0	6	0	0	1	0	0	1	0	0	2	4	0	0	4	2	7	0
mmu-miR-5119	UniRef90_R9L3D9	4	Cell wall-associated hydrolase	Clostridia	4	3	0	3	4	4	2	7	3	3	1	4	2	7	2	4	3	7	4	2	5	3	5	2	4	4	1	1	1	2	5	0
mmu-miR-6538	UniRef90_UPI00195C11C2	2	DUF2190 family protein	Bacteria	0	0	0	1	1	0	0	0	0	0	0	0	0	0	0	0	0	0	0	0	0	1	0	1	1	4	1	0	0	0	1	1
mmu-miR-6538	UniRef90_R9L8M0	55	Alpha-2-macroglobulin domain-containing protein	Oscillospirales	3	3	0	2	0	0	0	1	0	0	0	1	0	0	3	0	0	0	2	0	0	0	1	0	1	4	0	0	1	1	0	0
mmu-miR-2137	UniRef90_A0A3A9AJ28	237	Bifunctional ligase/repressor BirA	CAG-95 sp003612395	1	0	0	0	0	0	0	1	0	0	1	0	0	0	0	0	0	1	0	0	1	0	0	1	1	4	1	0	0	0	0	0
mmu-miR-5119	UniRef90_A0A3A9A787	575	Stage IV sporulation protein A	Lachnospiraceae_NOV MGBC106400	0	0	0	0	0	0	0	0	0	0	0	0	0	0	0	0	0	0	0	0	0	0	2	0	0	4	0	0	1	1	1	0
mmu-miR-6538	UniRef90_A0A6N9PT85	401	Stage II sporulation protein P	Acutalibacter MGBC101916	0	0	0	0	0	1	0	0	0	1	2	1	0	1	0	9	0	4	3	4	5	1	0	0	3	4	1	3	5	5	13	1
mmu-miR-2137		484		Oscillospiraceae_NOV	7	10	1	1	3	1	3	5	2	0	0	0	2	1	1	2	0	2	0	1	1	0	0	0	9	4	0	3	3	2	4	2
mmu-miR-6538	UniRef90_A0A7X5IWW1	2	Bacterial repeat domain-containing protein	Bacteria	5	1	1	3	0	0	2	1	0	0	2	3	0	1	2	9	1	3	9	0	0	5	9	1	2	4	0	1	2	3	1	0
mmu-miR-5119	UniRef90_A0A938AQ76	547	RNAase	Lachnospiraceae_NOV MGBC105353	2	1	0	1	0	0	1	2	0	0	0	0	3	1	2	2	0	0	3	0	0	0	0	1	0	4	0	1	0	0	1	1
mmu-miR-5119		824		Lawsonibacter MGBC116689	0	0	2	2	5	0	1	3	2	1	0	1	1	15	1	5	0	3	7	0	1	8	0	0	12	4	0	1	0	5	6	0
mmu-miR-6538	UniRef90_R5D202	485		Oscillospiraceae_NOV MGBC104380	0	0	0	0	0	0	0	0	0	0	0	0	0	0	1	0	0	2	1	0	0	0	0	0	0	4	0	0	0	1	1	1
mmu-miR-6538	UniRef90_A0A921SS25	84	AAA family ATPase	UBA9475	0	1	0	0	0	0	0	1	1	0	1	0	0	0	0	0	0	2	1	0	0	0	0	0	0	4	2	0	0	0	0	0
mmu-miR-6538	UniRef90_A0A6N9PR04	401	MATE family efflux transporter	Acutalibacter MGBC101916	0	3	1	1	1	1	0	0	1	2	6	0	0	4	1	5	0	5	6	5	2	1	2	3	1	4	1	5	5	7	11	0
mmu-miR-6538	UniRef90_A0A316MXD8	603	FAD-binding protein	Mailhella MGBC107932	0	0	0	0	3	0	0	1	0	0	0	2	0	0	5	5	0	1	2	0	0	1	0	0	0	4	0	0	3	4	1	1
mmu-miR-5119	UniRef90_R9J2S6	473	RNAase	Oscillibacter MGBC104191	0	0	0	0	2	0	0	0	0	0	0	0	0	0	0	0	0	0	0	0	0	0	0	0	3	4	1	2	5	0	0	0
mmu-miR-215-3p	UniRef90_A0A7U9X4V8	100	HTH cro/C1-type domain-containing protein	14-2 MGBC000170	7	3	0	9	10	0	1	3	1	1	0	0	1	5	6	11	0	0	4	1	0	1	1	0	5	4	1	3	1	2	10	0
mmu-miR-6538	UniRef90_A0A1D2KCM1	485	ATP-dependent Clp protease ATP-binding subunit	Oscillospiraceae_NOV MGBC104380	1	1	1	2	0	0	0	0	0	0	0	1	0	0	1	0	2	4	3	1	0	0	1	0	1	4	2	0	0	1	2	0
mmu-miR-6538		1023		UBA7173 MGBC128759	9	3	2	1	1	0	0	0	1	3	0	2	0	2	0	3	0	0	1	1	0	1	3	0	3	4	0	0	2	1	0	2
mmu-let-7i-5p		1150		Lachnospiraceae_NOV MGBC136627	1	7	2	2	0	0	0	0	0	2	1	1	1	1	1	4	0	0	5	1	1	2	0	1	7	4	2	0	1	3	2	2
mmu-miR-6538	UniRef90_A0A0S2W055	485	Putative competence-damage inducible protein	Oscillospiraceae_NOV MGBC104380	1	3	0	2	2	0	0	0	0	0	0	0	0	0	2	1	0	7	6	0	0	0	1	1	2	4	4	0	2	1	3	0
mmu-miR-6538	UniRef90_A0A1C7GU85	193	HPr kinase/phosphorylase	Acutalibacter muris	0	1	0	0	0	0	0	0	0	0	0	0	0	0	1	1	1	2	5	1	0	0	0	0	0	4	0	1	3	2	1	0
mmu-miR-6538	UniRef90_V2YBY7	77	ParB/Sulfiredoxin domain-containing protein	Oscillospiraceae	3	5	1	1	1	1	0	2	0	2	2	2	0	1	0	8	1	0	0	1	2	4	6	0	1	4	0	3	3	2	7	1
mmu-miR-6538	UniRef90_UPI00195B079A	768	diguanylate cyclase	Oscillibacter MGBC114107	0	0	0	0	0	0	0	0	0	0	0	0	0	2	0	1	0	0	0	0	0	2	1	0	0	4	0	0	0	0	0	0
mmu-miR-5119	UniRef90_D6D848	369	Urea transporter	UBA7173	0	1	4	3	1	10	1	2	1	3	8	2	0	0	6	1	1	3	0	4	3	3	3	4	2	4	7	8	12	4	4	1
mmu-miR-6538	UniRef90_A0A174GL26	826	Precorrin-4 C11-methyltransferase	UMGS1872 MGBC116724	2	0	0	0	0	2	0	0	0	0	0	0	0	6	0	1	0	2	0	0	1	1	0	0	1	4	1	0	0	0	1	1
mmu-miR-27a-3p		0		root	3	3	2	1	3	0	2	5	0	2	1	3	0	1	0	1	0	0	0	0	0	1	0	2	2	4	1	0	0	0	0	1
mmu-miR-378a-3p	UniRef90_A0A6L9HMZ0	1073		1XD42-69 MGBC129998	12	6	3	3	10	6	10	5	1	1	7	5	4	5	2	4	1	4	5	1	3	0	10	4	3	4	1	0	0	4	2	0
mmu-miR-340-5p	UniRef90_A0A4S2HIF3	66	histidine kinase	14-2	7	9	0	1	13	1	2	3	1	0	0	4	0	10	8	11	0	0	6	3	1	1	5	3	4	4	3	5	3	7	7	3
mmu-miR-6538	UniRef90_UPI001C3E8B59	1262	ABC transporter ATP-binding protein	Oscillospiraceae_NOV MGBC148330	8	10	2	1	6	1	7	8	2	1	2	0	3	6	2	1	1	0	8	2	3	1	1	6	1	4	3	0	0	4	2	0
mmu-miR-6538	UniRef90_A0A351TFP2	1088	MFS transporter	Acetatifactor MGBC130908	2	1	3	4	3	1	5	4	0	0	0	2	1	1	3	2	1	3	4	0	0	1	5	0	0	4	1	2	2	2	0	0
mmu-miR-6538		887		Alistipes_A MGBC119114	12	13	3	4	3	13	1	5	3	7	8	3	0	6	3	1	6	8	3	5	1	10	10	13	3	4	4	7	7	3	5	1
mmu-miR-6538		747		Anaerotruncus sp000403395	3	10	0	2	0	0	3	3	0	0	0	2	0	1	8	8	0	8	5	3	1	0	1	0	1	4	0	3	2	1	10	0
mmu-miR-6538	UniRef90_UPI00210CF5BA	2	N-acetylmuramoyl-L-alanine amidase	Bacteria	10	1	5	6	10	0	0	0	3	2	1	3	1	6	2	6	0	3	21	0	1	8	8	2	0	4	6	6	17	1	7	0
mmu-miR-6538	UniRef90_UPI0020418B61	127	hypothetical protein	Acetatifactor	0	0	0	0	2	0	0	0	0	0	0	0	0	0	0	0	0	0	0	0	0	0	0	0	0	4	0	0	0	0	0	0
mmu-miR-215-5p		1150		Lachnospiraceae_NOV MGBC136627	0	6	0	0	0	0	0	0	0	1	1	1	2	1	0	1	2	0	7	0	1	1	1	0	0	4	1	2	2	3	4	1
mmu-miR-140-3p		0		root	11	3	5	3	1	0	6	6	0	0	2	2	6	0	3	1	0	1	3	1	2	3	3	4	5	4	2	2	3	2	8	1
mmu-miR-5119	UniRef90_A0A0K9N8M1	2	Cell wall-associated hydrolase	Bacteria	15	13	6	9	10	3	4	12	2	1	5	7	4	8	11	21	5	11	25	1	5	8	9	10	7	4	1	5	10	14	6	6
mmu-miR-5119	UniRef90_R9J2S6	6	RNAase	Lachnospiraceae	4	8	3	1	4	3	7	3	0	2	1	3	1	2	2	0	1	1	2	0	1	0	3	2	0	4	1	1	3	2	1	0
mmu-miR-8101		1149		Angelakisella MGBC136623	7	3	1	2	1	0	5	6	2	0	1	0	2	1	1	4	1	1	5	3	2	3	0	1	2	4	2	2	11	3	4	6
mmu-miR-6538		45		Lachnospiraceae_NOV	1	2	1	2	2	0	1	0	0	0	3	0	0	0	1	2	0	1	0	1	3	2	3	1	2	4	1	1	5	7	5	2
mmu-miR-5126	UniRef90_UPI00195A1F8D	768	hypothetical protein	Oscillibacter MGBC114107	0	0	0	0	0	0	0	0	0	0	0	0	0	0	0	0	0	0	0	0	0	3	1	0	0	4	1	0	0	0	0	0
mmu-miR-6538	UniRef90_A0A7U9MVV8	595	DUF4316 domain-containing protein	UBA3282 MGBC107550	0	0	0	0	0	0	0	0	0	0	0	0	0	0	0	0	0	0	0	0	0	0	0	0	0	4	3	0	0	2	0	0
mmu-miR-5119	UniRef90_A0A7U9NGH6	101	Ribosome biogenesis GTPase A	Lachnospiraceae_NOV MGBC000171	3	0	0	0	0	2	2	0	0	0	0	1	1	2	0	0	2	3	0	1	1	1	0	1	2	4	3	3	2	1	4	1
mmu-miR-6538		551		Lawsonibacter MGBC105408	3	1	0	0	1	1	1	1	1	0	0	0	0	1	3	3	0	1	5	4	2	0	9	2	3	4	3	3	16	4	2	0
mmu-miR-6538		401		Acutalibacter MGBC101916	0	3	1	0	0	0	0	2	1	1	2	3	0	2	1	5	0	2	4	1	2	1	1	1	5	4	5	1	4	5	8	0
mmu-miR-378a-3p	UniRef90_A0A7X3MLJ1	60	Extracellular solute-binding protein	Dorea MGBC000111	9	0	1	1	7	15	4	6	2	2	3	2	3	6	4	6	0	5	16	2	0	3	8	9	4	4	1	2	6	7	14	1
mmu-miR-6538	UniRef90_A0A6N9PR61	401	GerMN domain-containing protein	Acutalibacter MGBC101916	0	0	0	0	2	0	0	0	0	1	2	2	0	1	1	4	0	1	4	0	2	0	0	0	1	4	1	0	0	3	3	2
mmu-miR-8101	UniRef90_A7B5W9	2	Uncharacterized protein	Bacteria	2	2	2	0	1	0	0	1	0	0	0	3	2	0	0	4	1	7	0	2	1	5	4	1	2	4	2	2	4	2	1	4
mmu-miR-8101	UniRef90_A0A1Y4WHX8	826	RNA polymerase subunit sigma-70	UMGS1872 MGBC116724	2	1	1	0	2	0	0	1	0	2	0	0	0	1	0	1	0	2	0	0	0	0	0	0	0	4	0	0	0	1	0	1
mmu-miR-6538	UniRef90_A0A3N2N806	1489	UPF0597 protein EEL51_09775	CAG-485 MGBC165885	1	1	3	0	0	0	0	2	2	1	5	2	0	0	0	2	2	1	0	3	3	3	2	2	2	4	1	0	0	0	3	0
mmu-miR-27a-3p		484		Oscillospiraceae_NOV	7	10	4	1	2	0	8	8	2	4	1	1	3	0	1	0	1	0	5	1	1	3	1	5	0	4	1	0	0	1	2	0
mmu-miR-6538		547		Lachnospiraceae_NOV MGBC105353	7	2	0	0	3	1	3	2	0	0	0	0	1	3	1	5	0	0	6	0	0	0	2	2	0	4	1	1	1	1	0	1
mmu-miR-5119	UniRef90_R9J2S6	4	RNAase	Clostridia	6	7	0	1	15	3	10	7	0	2	1	2	7	4	1	2	4	3	4	1	1	0	10	3	4	4	2	1	0	0	4	1
mmu-miR-5126		1151		Anaerotignum MGBC136833	0	0	0	0	0	1	0	2	0	1	0	0	0	1	0	1	1	0	0	1	0	0	1	0	0	4	0	0	2	1	1	0
mmu-miR-26b-5p	UniRef90_A0A7U9T973	45	IS66 family transposase	Lachnospiraceae_NOV	0	0	0	0	0	0	0	0	0	0	0	0	0	0	0	0	0	0	0	1	2	4	0	2	1	4	0	2	3	0	0	2
mmu-miR-5126		1463		Butyricicoccaceae_NOV MGBC165025	1	2	1	0	1	1	1	1	2	0	0	0	0	2	0	0	1	0	2	0	0	0	1	3	3	4	0	0	3	2	2	0
mmu-miR-2137	UniRef90_A0A3A8YV02	1099	DNA polymerase IV	Lawsonibacter MGBC131434	9	3	2	2	1	0	1	0	0	0	1	0	1	2	0	4	0	0	0	0	0	0	0	0	1	4	2	1	4	0	0	0
mmu-miR-6538	UniRef90_UPI00203D317C	127	MATE family efflux transporter	Acetatifactor	3	2	2	3	2	0	6	7	2	0	0	3	2	4	5	1	1	2	8	1	0	1	3	0	0	4	1	0	2	3	3	0
mmu-miR-6538	UniRef90_A0A810Q4U9	484	Argininosuccinate lyase	Oscillospiraceae_NOV	1	5	1	5	1	0	0	0	0	0	1	0	0	0	3	4	2	4	4	0	1	0	1	3	1	4	2	0	0	0	1	0
mmu-miR-5119	UniRef90_A0A0H2VIM3	2	RNAase	Bacteria	12	7	10	7	10	18	4	7	5	2	15	6	5	17	2	9	3	6	7	9	16	18	7	6	4	4	4	16	4	5	7	2
mmu-miR-6538	UniRef90_A0A174TZ79	485		Oscillospiraceae_NOV MGBC104380	0	2	1	1	0	0	0	0	0	0	0	1	0	0	2	2	1	4	6	0	0	0	1	1	0	4	5	0	0	0	0	2
mmu-miR-6538	UniRef90_R9L5Y7	747	Uncharacterized protein	Anaerotruncus sp000403395	4	7	1	1	0	0	5	4	1	0	0	2	1	0	2	10	1	4	14	1	0	0	5	0	1	4	2	1	3	9	6	1
mmu-miR-2137	UniRef90_A0A975JQK6	485		Oscillospiraceae_NOV MGBC104380	0	6	2	1	0	0	0	0	0	0	0	0	0	0	0	2	0	0	7	0	0	0	0	0	0	4	3	0	1	0	0	0
mmu-miR-5126	UniRef90_A0A3A9G247	0	Phage tail protein I	root	2	0	1	0	0	0	1	1	0	0	1	1	0	1	1	3	1	3	2	0	0	0	1	0	2	4	0	0	0	3	0	0
mmu-miR-5119		878		Acetatifactor MGBC118768	7	3	1	0	2	0	4	9	0	3	2	1	0	1	2	1	0	0	1	2	0	3	0	1	0	4	2	1	0	4	0	0
mmu-miR-5119	UniRef90_A5KL02	2	Uncharacterized protein	Bacteria	3	2	0	2	2	2	0	2	1	1	2	2	0	1	2	4	3	1	2	1	2	0	1	1	1	4	2	1	2	2	2	0
mmu-miR-6538	UniRef90_UPI0020422A40	1086	L-serine ammonia-lyase, iron-sulfur-dependent subunit beta	Acetatifactor MGBC130773	0	0	0	0	0	0	0	0	0	0	0	0	0	0	0	0	0	0	0	0	0	0	0	0	0	4	0	0	0	0	0	0
mmu-miR-2137		597		Oscillospiraceae_NOV MGBC107693	4	19	1	6	5	4	4	7	6	0	1	15	0	3	4	3	6	2	3	0	0	0	10	0	6	4	3	7	13	25	26	8
mmu-miR-6538		819		Alistipes finegoldii	20	14	10	14	4	21	4	36	8	3	2	2	1	3	3	0	8	3	1	10	9	9	7	7	7	4	5	4	13	2	8	3
mmu-miR-191-5p	UniRef90_R9JMM9	3	ABC transporter ATP-binding protein	Firmicutes_A	3	2	1	2	2	0	0	3	0	0	0	0	0	4	2	4	1	0	4	1	1	0	1	1	1	4	1	0	1	3	2	0
mmu-miR-5119	UniRef90_A0A975H8T5	127	Esterase	Acetatifactor	1	1	0	0	0	0	0	2	0	0	0	2	0	3	2	2	0	3	5	0	0	2	3	1	0	4	1	1	0	0	1	0
mmu-miR-5119	UniRef90_A0A0J1FIM8	2	RNAase	Bacteria	21	8	20	17	14	15	5	18	3	5	13	9	12	28	11	13	4	10	11	8	8	22	22	23	14	4	13	14	8	9	28	3
mmu-miR-6538	UniRef90_A0A9D1EL38	485	ATP-dependent Clp protease ATP-binding subunit	Oscillospiraceae_NOV MGBC104380	1	1	0	0	1	0	0	0	0	0	0	0	0	0	3	0	0	4	1	0	0	0	0	0	0	4	0	0	1	0	2	0
mmu-miR-5126	UniRef90_R9M3Y2	1332	Sigma-70 family RNA polymerase sigma factor	Oscillibacter MGBC161115	0	1	0	0	0	2	0	0	0	4	1	0	0	0	0	0	0	0	0	1	0	0	1	0	0	4	0	0	8	0	1	0
mmu-miR-6538	UniRef90_UPI002407A173	77	ParB N-terminal domain-containing protein	Oscillospiraceae	6	3	4	0	2	0	0	4	0	0	0	0	0	1	5	4	1	1	6	0	4	1	2	1	2	4	6	0	4	1	0	1
mmu-miR-2137		655		AM07-15 MGBC109914	0	0	0	1	0	0	1	2	0	0	0	0	0	2	0	3	0	1	0	1	0	2	1	1	1	4	0	0	2	1	3	1
mmu-miR-6538	UniRef90_R9L9X2	747	Flagellar hook-associated protein 2	Anaerotruncus sp000403395	3	3	0	4	0	0	3	0	3	1	0	3	2	0	3	9	1	5	5	0	2	0	3	0	0	4	3	1	1	5	4	0
mmu-miR-5119	UniRef90_A0A943B674	603	Type III secretion system export apparatus subunit SctR	Mailhella MGBC107932	2	1	0	2	1	0	0	3	0	0	1	4	0	0	1	1	0	0	3	1	0	1	1	0	0	4	1	1	1	0	2	1
mmu-miR-6538	UniRef90_UPI00210CF5BA	12	N-acetylmuramoyl-L-alanine amidase	Bacteroidales	1	1	0	0	1	0	0	0	1	2	1	0	0	0	0	0	0	1	0	1	3	0	0	0	0	4	0	1	9	0	1	0
mmu-miR-2137		603		Mailhella MGBC107932	1	0	0	0	0	0	1	3	2	0	1	1	0	0	3	8	0	1	5	0	0	0	1	0	0	4	2	0	5	3	5	1
mmu-miR-6538	UniRef90_A0A316N0P3	603	Sigma-54 factor interaction domain-containing protein	Mailhella MGBC107932	1	1	0	2	2	1	1	2	0	0	0	0	0	1	4	2	0	1	2	0	0	0	0	0	1	4	0	0	0	3	2	0
mmu-miR-215-5p	UniRef90_A0A1C5ZZT8	1256	Uncharacterized protein	Bacteroides intestinalis	0	0	1	2	0	0	0	0	7	2	1	2	0	0	1	0	4	0	0	3	3	1	0	0	0	4	0	2	2	0	2	0
mmu-miR-6538	UniRef90_A0A7J0AJY0	1244	4-hydroxy-3-methylbut-2-en-1-yl diphosphate synthase (flavodoxin)	UBA7173 sp001689685	0	0	0	0	0	0	0	0	0	0	3	0	0	0	2	2	5	2	0	5	1	0	1	0	0	4	4	1	0	0	4	0
mmu-miR-6538		1462		Hungatella_A MGBC165023	1	0	2	0	0	0	0	1	0	0	1	4	1	0	3	4	0	9	8	2	0	0	4	0	0	4	5	0	0	6	3	3
mmu-miR-5119	UniRef90_A0A5E5Q6T6	2	Cell wall-associated hydrolase	Bacteria	3	2	2	0	2	1	6	4	0	0	1	0	0	2	1	6	0	1	3	0	1	0	4	1	4	4	1	0	4	2	4	0
mmu-miR-5106		529		Dorea sp000403455	0	0	0	1	3	1	1	0	0	0	1	1	0	0	0	0	2	2	6	0	0	1	3	3	2	4	1	0	1	1	3	0
mmu-miR-5119	UniRef90_A0A212L433	1038	uroporphyrinogen-III C-methyltransferase	Desulfovibrio MGBC129232	3	4	3	2	10	4	5	6	0	0	0	2	1	7	5	7	1	5	5	3	0	1	7	1	11	4	5	1	6	10	9	8
mmu-miR-5119	UniRef90_A0A923LNN5	1025	Uracil-xanthine permease	1XD42-69 MGBC128780	3	4	0	3	0	2	1	5	0	0	2	3	0	3	0	2	0	10	0	1	0	0	0	0	0	4	2	0	0	5	2	0
mmu-miR-6538	UniRef90_A0A1C7GKA6	193	DNA translocase FtsK	Acutalibacter muris	0	1	0	0	0	0	0	0	0	0	0	0	0	2	1	4	0	1	3	0	0	0	0	1	0	4	0	1	4	0	1	0
mmu-miR-6538	UniRef90_UPI00203BBC2B	1086	DeoR/GlpR family DNA-binding transcription regulator	Acetatifactor MGBC130773	0	0	0	0	2	0	0	0	0	0	0	0	0	0	0	0	0	0	0	0	0	0	0	0	0	4	0	0	0	0	0	0
mmu-miR-6538	UniRef90_A0A845RE55	656	MobA/VirD2-like nuclease domain-containing protein	Oscillospiraceae_NOV MGBC109982	0	0	1	0	0	0	0	0	0	0	0	0	0	0	0	0	0	0	4	0	0	0	0	1	0	4	2	0	0	0	2	1
mmu-miR-22-3p	UniRef90_A0A6L9HG20	1073		1XD42-69 MGBC129998	12	8	3	4	11	3	10	10	3	3	7	5	4	11	2	2	1	5	5	1	1	1	1	6	4	4	2	0	0	9	5	1
mmu-miR-6538	UniRef90_A0A3A8YQS0	78	ATP-dependent Clp protease ATP-binding subunit	Lawsonibacter	8	7	1	1	1	0	1	1	0	3	1	0	2	3	0	0	0	0	2	1	0	3	1	1	3	4	0	0	0	3	2	0
mmu-miR-6538		60		Dorea MGBC000111	13	2	3	7	7	10	8	9	4	1	6	4	8	3	19	23	2	4	20	2	0	1	7	3	11	4	5	3	9	6	12	4
mmu-miR-5126		401		Acutalibacter MGBC101916	1	1	0	0	2	0	1	0	0	0	1	2	0	3	0	3	0	4	4	0	4	2	0	1	0	4	1	0	1	1	8	0
mmu-miR-6538	UniRef90_UPI00203EBDE2	1088	SAM-dependent methyltransferase	Acetatifactor MGBC130908	0	0	1	0	0	0	1	1	1	0	1	0	0	0	0	1	0	4	1	0	0	1	2	2	0	3	0	0	1	0	0	0
mmu-miR-6538	UniRef90_V2ZLD0	1099	FAD-dependent oxidoreductase	Lawsonibacter MGBC131434	3	8	1	1	1	0	0	0	1	1	0	0	1	1	1	1	0	2	0	1	1	1	1	2	3	3	4	1	2	2	0	1
mmu-miR-5119	UniRef90_A0A1G5E231	1025	Uracil permease	1XD42-69 MGBC128780	2	3	0	0	1	0	1	2	0	1	0	6	1	1	0	0	0	0	0	1	0	0	0	0	0	3	3	0	0	0	2	0
mmu-miR-5119	UniRef90_A5Z309	625	RNAase	Hungatella_A MGBC108684	0	0	0	0	0	0	0	0	0	0	0	1	0	0	0	1	0	0	1	0	0	0	2	0	0	3	0	1	2	2	0	0
mmu-miR-5119	UniRef90_A0A173U349	3	RNAase	Firmicutes_A	0	0	0	1	0	0	0	0	0	0	0	0	0	0	0	0	0	0	0	0	0	0	0	0	0	3	0	0	0	0	0	0
mmu-miR-8101		1315		UBA9475 MGBC159253	9	17	1	1	7	4	0	8	1	1	7	0	2	14	0	5	0	1	3	5	3	19	15	4	14	3	5	5	13	9	5	5
mmu-miR-6538		398		Kineothrix sp000403275	1	0	1	0	0	0	5	1	1	0	1	1	2	0	0	1	0	2	3	0	0	0	0	3	2	3	1	0	1	2	1	1
mmu-miR-6238	UniRef90_A0A7U9MQH8	1083	ATP-dependent RNA helicase CshA	Kineothrix MGBC130615	3	9	0	1	3	2	0	0	0	1	0	0	0	4	1	1	1	2	6	2	2	2	8	0	3	3	0	1	1	2	3	5
mmu-miR-6538		848		UBA9475 MGBC117253	1	20	1	0	0	0	3	8	0	0	22	106	0	0	1	49	3	9	0	31	26	1	0	2	0	3	1	0	0	1	0	0
mmu-miR-5119	UniRef90_A0A3S1AQ91	2	RNAase	Bacteria	37	14	4	6	13	45	1	14	1	3	68	5	46	46	5	13	3	14	8	8	13	9	32	7	12	3	5	9	6	6	10	3
mmu-miR-8101		1232		UBA9475 MGBC143610	2	0	0	0	0	0	0	1	1	0	1	1	0	1	0	0	0	4	2	0	1	0	0	0	0	3	2	0	0	0	0	0
mmu-miR-6538	UniRef90_A0A2K4ZCL1	1088	Carboxylic ester hydrolase	Acetatifactor MGBC130908	3	1	2	1	2	0	1	2	0	0	0	1	0	0	1	3	1	0	1	0	0	0	1	4	0	3	0	1	0	0	0	0
mmu-miR-5119	UniRef90_A0A926ISA6	369	Urea transporter	UBA7173	2	2	0	1	2	6	1	2	1	2	4	3	0	5	2	0	0	0	0	0	2	2	4	1	0	3	1	5	4	0	2	0
mmu-miR-191-5p	UniRef90_A0A4V3R981	4	ATP-binding cassette domain-containing protein	Clostridia	2	1	2	0	0	0	0	2	0	0	2	3	1	0	2	0	1	4	1	1	0	3	1	1	4	3	1	1	2	1	0	1
mmu-miR-6538	UniRef90_UPI0024084B42	1275	SpaA isopeptide-forming pilin-related protein	UBA9475 MGBC152423	0	1	0	0	0	0	0	0	0	0	0	3	0	1	0	0	0	1	4	0	0	0	0	1	0	3	1	0	0	0	0	1
mmu-miR-6538		825		UMGS1872	2	0	0	0	1	0	0	0	0	0	0	0	0	0	0	0	0	0	0	0	0	0	0	0	0	3	0	0	0	0	1	1
mmu-miR-378a-3p		6		Lachnospiraceae	4	1	3	1	6	6	5	10	0	3	2	3	2	4	9	18	1	4	18	2	1	3	2	5	7	3	2	1	5	4	15	2
mmu-miR-5106		4		Clostridia	1	4	0	0	3	1	0	4	0	1	0	0	0	2	0	0	0	0	3	1	0	0	0	1	2	3	0	0	2	0	0	1
mmu-miR-6538	UniRef90_A0A845RE55	77	MobA/VirD2-like nuclease domain-containing protein	Oscillospiraceae	0	0	0	0	1	0	0	1	0	0	0	0	0	0	0	0	2	2	5	0	0	0	1	1	0	3	0	0	0	0	0	1
mmu-miR-6538	UniRef90_A0A1Y4LJ63	1262	Zinc-binding protein	Oscillospiraceae_NOV MGBC148330	2	0	1	0	2	0	1	5	0	2	1	1	0	0	0	0	0	0	1	1	1	1	0	1	2	3	0	1	0	1	0	0
mmu-miR-5119	UniRef90_UPI00242E517C	194	CatA-like O-acetyltransferase, family 2	Muribaculaceae	0	1	0	2	0	0	0	2	2	3	5	3	0	0	1	0	0	0	0	0	1	2	2	1	0	3	0	2	0	0	0	0
mmu-miR-26b-5p		2		Bacteria	1	1	0	0	4	1	1	0	1	0	0	0	0	1	0	1	2	1	1	1	1	0	1	0	2	3	2	0	3	0	1	0
mmu-miR-6538	UniRef90_A0A1Y4WCC3	485	SAM-dependent methyltransferase	Oscillospiraceae_NOV MGBC104380	0	0	1	1	1	0	0	0	0	0	0	0	0	0	0	1	2	3	3	1	0	0	0	0	3	3	1	0	0	0	2	3
mmu-miR-141-3p	UniRef90_A0A4P6LUN4	1083	Sugar ABC transporter permease	Kineothrix MGBC130615	0	3	1	0	2	2	0	0	0	0	1	0	1	8	0	1	0	2	4	3	1	6	10	0	3	3	3	1	1	4	1	3
mmu-miR-5126		1354		Lachnospiraceae_NOV MGBC162097	1	1	3	1	0	0	0	0	0	1	0	1	0	2	3	2	0	2	6	1	4	0	0	0	2	3	1	0	3	1	2	0
mmu-miR-429-3p	UniRef90_A0A3A9F7B2	6	Uncharacterized protein	Lachnospiraceae	2	1	0	0	0	0	0	0	0	0	0	0	0	1	0	1	0	0	1	0	1	1	0	1	0	3	0	1	0	1	0	1
mmu-miR-5126		907		Oscillibacter MGBC120045	35	7	2	5	21	16	16	33	5	7	21	8	1	0	3	5	0	6	1	7	18	7	0	2	21	3	2	9	4	12	8	7
mmu-miR-6538	UniRef90_A0A845R4S2	1417	Polyprenyl synthetase family protein	Lawsonibacter MGBC163672	0	2	0	1	1	0	0	0	0	0	0	1	0	0	0	0	0	0	0	0	0	2	0	0	1	3	1	0	0	1	0	0
mmu-miR-6538	UniRef90_UPI001C3EE784	193	VaFE repeat-containing surface-anchored protein	Acutalibacter muris	0	0	0	0	0	0	0	0	0	0	0	0	0	2	0	4	1	2	7	0	0	0	0	0	0	3	0	0	1	2	0	1
mmu-miR-5119	UniRef90_UPI001FACA720	77	translation initiation factor 2	Oscillospiraceae	3	6	0	0	1	1	0	0	0	1	0	1	0	4	0	1	0	1	0	0	0	3	2	0	4	3	2	1	0	3	1	6
mmu-miR-5119	UniRef90_A0A077ZLP9	69	Cell wall-associated hydrolase	Acutalibacter	0	0	0	0	0	0	0	0	0	0	0	0	0	0	1	0	0	1	1	0	0	0	0	0	0	3	0	0	0	0	2	0
mmu-miR-6538		369		UBA7173	0	0	0	1	0	5	0	0	1	2	1	1	0	0	1	0	1	0	0	1	2	0	0	1	2	3	2	1	2	0	2	1
mmu-miR-5119		45		Lachnospiraceae_NOV	2	3	0	1	0	0	4	0	0	2	0	0	2	0	1	1	2	2	1	0	1	6	1	1	2	3	2	2	8	0	1	2
mmu-miR-5119	UniRef90_A0A3A8YQS0	235	ATP-dependent Clp protease ATP-binding subunit	Lawsonibacter sp003612335	0	1	0	0	0	0	0	0	1	2	1	0	0	1	0	0	0	1	2	0	0	0	0	0	0	3	0	0	0	0	0	0
mmu-miR-5126		1052		Acetatifactor MGBC129547	0	0	0	0	1	0	0	0	1	0	0	0	0	7	0	0	0	0	0	0	2	2	0	0	7	3	1	0	2	0	0	0
mmu-miR-6538	UniRef90_A0A9D3ANX3	85	Large ribosomal subunit protein uL3	UBA9475 MGBC000146	12	0	0	3	1	3	1	2	0	1	0	1	0	2	3	3	0	5	8	0	0	2	2	0	7	3	4	3	5	1	1	0
mmu-miR-6538	UniRef90_UPI0023B918AA	733	heavy metal translocating P-type ATPase	CAG-552_NOV MGBC113161	0	2	0	0	0	0	0	0	0	0	0	0	0	0	0	1	0	0	0	0	0	0	0	0	0	3	0	0	0	6	4	1
mmu-miR-6538	UniRef90_A0A921M513	819	RagB/SusD family nutrient uptake outer membrane protein	Alistipes finegoldii	10	10	2	3	4	10	0	14	5	1	5	1	0	5	2	0	7	3	0	3	5	2	2	6	1	3	0	1	6	1	4	2
mmu-miR-8101		1268		Alistipes sp002428825	10	39	0	0	1	0	0	0	0	0	11	1	0	4	32	35	0	0	6	1	15	0	1	1	13	3	0	3	0	1	6	0
mmu-miR-6538	UniRef90_UPI002041FE57	1088	DUF6056 family protein	Acetatifactor MGBC130908	5	3	1	1	1	1	1	4	0	0	2	3	1	0	4	4	0	1	2	0	0	0	0	1	0	3	1	0	4	0	3	0
mmu-miR-6538	UniRef90_A0A6L9HET3	1073		1XD42-69 MGBC129998	3	7	3	5	13	9	9	14	1	3	8	4	5	1	0	2	3	3	5	1	1	1	8	8	2	3	5	1	0	3	5	2
mmu-miR-6538	UniRef90_A0A1Y3SL23	0	MATE family efflux transporter	root	1	0	0	0	0	0	0	0	0	1	0	0	0	0	1	0	1	0	2	0	0	0	0	0	0	3	1	0	0	0	0	0
mmu-miR-6538	UniRef90_A0A4P7UG09	1038	Flagellar motor switch protein FliN	Desulfovibrio MGBC129232	0	1	0	1	0	0	0	1	0	1	0	0	1	3	3	0	0	1	0	0	0	0	0	0	1	3	0	0	0	0	0	1
mmu-miR-5106		3		Firmicutes_A	5	6	2	0	3	1	1	6	3	0	1	2	0	2	2	3	1	3	6	0	0	2	0	1	4	3	1	0	1	1	7	3
mmu-miR-5126	UniRef90_A0A7X5IP87	55	Uncharacterized protein	Oscillospirales	1	0	1	0	1	0	0	1	0	1	0	1	1	0	5	1	0	2	0	0	0	2	0	1	1	3	1	1	0	1	0	0
mmu-miR-429-3p		1151		Anaerotignum MGBC136833	4	0	1	1	0	3	2	2	0	0	1	2	1	1	0	3	0	0	4	0	0	1	0	1	1	3	0	2	2	2	1	0
mmu-miR-5119	UniRef90_UPI002042104C	1086	helicase-exonuclease AddAB subunit AddB	Acetatifactor MGBC130773	0	0	0	0	0	0	0	0	0	0	0	0	0	0	0	0	0	0	0	0	0	0	0	0	0	3	1	0	0	0	0	0
mmu-miR-6538	UniRef90_A0A3A8YKR3	0	Chloride channel protein	root	1	3	0	0	3	0	0	3	0	0	0	0	0	1	1	5	0	1	2	0	0	0	0	2	0	3	0	0	1	0	0	1
mmu-miR-5119		1256		Bacteroides intestinalis	1	0	0	1	1	6	0	3	10	4	5	11	0	1	0	1	6	9	0	10	8	0	2	0	0	3	4	5	3	1	3	3
mmu-miR-6538	UniRef90_UPI00207A2F28	485	cytidine deaminase	Oscillospiraceae_NOV MGBC104380	0	0	0	0	0	0	0	0	0	0	0	0	0	0	0	0	0	2	1	0	0	0	0	1	0	3	0	0	0	0	1	0
mmu-miR-6538	UniRef90_R9LIN5	747	Phosphomannomutase/phosphoglucomutase	Anaerotruncus sp000403395	4	1	0	4	0	0	4	3	1	1	0	2	1	0	2	3	1	5	15	1	1	1	5	1	3	3	0	0	5	3	5	2
mmu-miR-6538		746		UBA9475 MGBC113509	2	2	5	14	23	15	1	1	0	0	38	1	0	0	50	163	42	140	8	50	48	2	1	1	21	3	2	7	98	1	0	39
mmu-miR-2137		1149		Angelakisella MGBC136623	3	2	3	1	4	1	3	3	2	1	3	0	0	0	2	6	1	0	9	1	2	6	1	1	5	3	1	4	6	2	5	5
mmu-miR-6538	UniRef90_A0A3L7ZZP2	1244	4-hydroxy-3-methylbut-2-en-1-yl diphosphate synthase (flavodoxin)	UBA7173 sp001689685	0	0	0	0	0	0	0	0	1	0	3	2	0	0	0	1	1	0	0	3	6	0	0	0	0	3	2	1	1	2	3	1
mmu-miR-6239	UniRef90_A0A4Z0V4E6	543	Peptidylprolyl isomerase	Duncaniella sp002492665	3	5	4	2	1	3	1	2	2	0	2	1	0	0	2	2	0	0	2	0	1	2	9	3	2	3	2	3	0	4	5	3
mmu-miR-6538	UniRef90_A0A1C7GLJ4	193	DUF2344 domain-containing protein	Acutalibacter muris	0	0	0	0	0	0	0	0	0	0	0	0	0	0	0	5	0	1	0	0	0	0	0	0	0	3	0	1	1	1	0	0
mmu-miR-5119	UniRef90_A0A645DM21	12	Cell wall-associated hydrolase	Bacteroidales	0	1	6	1	1	13	0	3	1	1	0	3	0	0	1	0	3	3	2	3	1	7	8	1	1	3	6	5	0	1	1	2
mmu-miR-6538	UniRef90_UPI0019567D88	768	response regulator transcription factor	Oscillibacter MGBC114107	0	0	0	0	0	0	0	0	0	0	0	0	0	1	0	0	0	0	0	0	0	1	0	0	0	3	0	0	0	0	0	0
mmu-miR-6538	UniRef90_A0A1Y4WCQ5	539	F420-0--gamma-glutamyl ligase	Oscillospiraceae_NOV MGBC105270	0	0	0	0	0	0	0	0	0	0	0	0	0	1	0	0	0	0	0	0	0	0	0	0	0	3	0	0	1	0	0	0
mmu-miR-23a-3p		786		Dorea sp000403475	0	0	0	0	1	0	0	5	0	0	0	0	0	0	0	3	0	1	1	6	0	0	1	0	0	3	0	0	1	2	6	0
mmu-miR-2137		6		Lachnospiraceae	2	0	1	1	0	1	2	0	0	1	0	7	0	7	1	3	0	2	1	0	0	0	4	0	6	3	1	2	5	0	0	1
mmu-miR-5126	UniRef90_V2YC35	2	Sulfatase-modifying factor enzyme domain-containing protein	Bacteria	0	0	1	0	0	0	0	0	0	0	0	0	0	0	0	0	0	0	0	0	0	0	0	0	0	3	1	0	0	0	0	0
mmu-miR-6538	UniRef90_A0A1Y4WCC3	77	SAM-dependent methyltransferase	Oscillospiraceae	1	1	0	0	1	0	0	0	0	0	0	0	0	1	1	1	1	0	1	0	0	0	0	0	0	3	0	0	0	0	0	0
mmu-miR-378c		603		Mailhella MGBC107932	1	0	0	1	3	1	0	0	1	1	0	1	0	0	0	5	0	1	2	0	0	0	0	0	0	3	1	0	3	2	4	1
mmu-miR-378c		6		Lachnospiraceae	5	1	4	3	10	10	5	11	2	3	2	4	3	4	11	18	2	5	20	3	1	4	2	5	9	3	2	2	5	7	16	2
mmu-miR-101a-3p	UniRef90_R9I1Y4	12	Nudix hydrolase domain-containing protein	Bacteroidales	5	8	13	16	3	16	3	17	2	4	12	3	0	12	3	3	11	2	5	2	4	13	16	4	5	3	3	3	6	3	4	3
mmu-miR-192-5p		6		Lachnospiraceae	1	0	0	0	0	0	0	0	0	0	0	0	0	0	0	0	0	0	1	0	0	0	0	0	0	3	0	0	1	0	0	0
mmu-miR-6538	UniRef90_A0A975JQD6	485		Oscillospiraceae_NOV MGBC104380	0	0	0	1	1	0	0	0	0	0	0	0	0	0	0	0	0	2	1	0	0	0	0	0	0	3	0	0	1	0	0	0
mmu-miR-6538	UniRef90_UPI00242AC1CC	532	glycoside hydrolase family 2 TIM barrel-domain containing protein	Parabacteroides goldsteinii	1	3	3	4	0	30	0	2	0	0	5	0	0	4	0	1	2	1	0	6	4	1	3	0	0	3	1	1	0	2	0	1
mmu-miR-6538	UniRef90_UPI0023A7DC35	485	cyclodeaminase/cyclohydrolase family protein	Oscillospiraceae_NOV MGBC104380	0	0	0	0	1	0	0	0	0	0	0	0	0	0	0	1	0	1	0	0	0	0	1	0	1	3	0	0	0	1	2	0
mmu-miR-6538	UniRef90_A0A6N9PNN5	401	Extracellular solute-binding protein	Acutalibacter MGBC101916	2	0	0	1	0	0	0	1	1	0	0	0	0	0	2	3	2	3	3	1	3	4	0	1	4	3	2	0	3	6	5	0
mmu-miR-6538		1347		Oscillibacter MGBC161747	4	4	2	0	0	1	2	2	1	0	2	0	0	1	0	2	0	0	1	0	1	1	2	0	1	3	0	0	3	1	3	0
mmu-miR-6538	UniRef90_R9M6J4	551	Prealbumin-like fold domain-containing protein	Lawsonibacter MGBC105408	0	0	0	0	0	0	0	1	0	0	0	1	0	0	0	0	0	0	2	0	1	0	0	0	0	3	0	0	0	0	0	1
mmu-miR-5126	UniRef90_UPI002407A173	77	ParB N-terminal domain-containing protein	Oscillospiraceae	2	0	1	0	0	0	1	0	0	0	0	0	0	1	0	1	0	0	0	0	0	1	1	1	0	3	0	0	0	0	0	0
mmu-miR-6538		1452		Oscillospiraceae_NOV MGBC164714	16	5	2	19	85	53	3	12	0	3	0	1	0	0	5	8	4	3	4	5	9	7	1	1	32	3	1	9	2	34	27	6
mmu-miR-6538		1443		UBA9475 MGBC164455	29	37	1	1	1	2	5	0	0	5	1	2	1	4	2	6	1	1	6	1	0	3	21	1	10	3	3	0	2	3	2	0
mmu-miR-6538	UniRef90_A0A1C7GPP4	193	Multidrug ABC transporter ATP-binding protein	Acutalibacter muris	0	1	0	0	0	0	0	0	0	0	1	0	0	1	1	3	1	3	4	0	0	1	0	0	1	3	2	1	3	1	0	2
mmu-miR-6538	UniRef90_UPI0024084B42	84	SpaA isopeptide-forming pilin-related protein	UBA9475	0	0	0	0	0	0	0	0	0	0	0	0	0	0	0	0	0	0	1	0	0	0	0	0	0	3	0	0	0	0	0	0
mmu-miR-6538	UniRef90_A0A2K4ZCK3	1284	Multidrug resistance protein NorM	Lachnospiraceae_NOV MGBC153991	5	1	2	7	1	0	2	2	2	0	0	0	2	1	0	1	4	8	1	0	1	4	11	0	7	3	1	1	2	1	3	7
mmu-miR-5119	UniRef90_A0A1B2YQH7	2	Cell wall-associated hydrolase	Bacteria	7	2	2	0	3	5	0	6	3	3	13	1	0	3	3	1	7	5	8	7	8	10	8	4	3	3	6	7	5	1	8	4
mmu-miR-6538	UniRef90_A0A3A9D7C2	485	MFS transporter	Oscillospiraceae_NOV MGBC104380	0	2	1	0	0	0	0	0	0	0	0	0	0	0	3	1	0	3	4	1	0	0	0	1	0	3	1	0	1	0	0	1
mmu-miR-192-5p	UniRef90_R9LWZ3	1151	Sigma-70 family RNA polymerase sigma factor	Anaerotignum MGBC136833	7	2	2	1	0	9	3	5	0	2	1	3	0	1	0	4	2	3	2	1	1	4	3	2	5	3	2	1	3	5	3	1
mmu-miR-5119	UniRef90_V2ZGU0	78	Glutaconate CoA-transferase subunit B	Lawsonibacter	0	0	0	3	1	2	0	0	0	1	1	1	1	1	0	0	0	4	0	0	0	0	1	1	0	3	1	1	3	0	1	0
mmu-miR-6538	UniRef90_A0A1C7GU85	69	HPr kinase/phosphorylase	Acutalibacter	0	0	0	0	0	0	0	0	0	0	0	0	0	0	0	1	1	4	0	0	0	1	0	0	0	3	0	0	0	0	0	0
mmu-miR-6538	UniRef90_UPI00067F2B7C	539	L-serine ammonia-lyase, iron-sulfur-dependent, subunit alpha	Oscillospiraceae_NOV MGBC105270	0	0	0	0	0	0	0	3	0	0	0	0	0	0	4	1	0	2	0	0	0	3	2	7	2	3	0	0	1	1	1	0
mmu-miR-378c	UniRef90_UPI0020CE1ADA	1489	glutamine-hydrolyzing GMP synthase	CAG-485 MGBC165885	4	4	1	2	0	1	2	5	3	1	5	0	0	3	0	0	2	2	0	1	1	1	5	3	1	3	1	1	2	1	2	0
mmu-miR-6538	UniRef90_UPI00195C92A4	768	hydratase	Oscillibacter MGBC114107	0	0	0	0	0	0	0	0	0	0	0	0	0	1	0	1	0	0	0	0	0	1	1	1	0	3	0	0	0	0	0	0
mmu-miR-27b-3p	UniRef90_A0A3A9H409	1475	Uncharacterized protein	Lachnospiraceae_NOV MGBC165282	0	0	0	0	1	0	0	0	0	0	0	0	0	0	0	0	0	0	0	0	0	0	0	0	0	3	0	0	0	0	0	0
mmu-miR-93-5p		547		Lachnospiraceae_NOV MGBC105353	2	0	1	0	0	0	0	0	1	0	0	0	1	1	0	1	0	0	0	0	0	0	0	0	0	3	0	0	0	0	0	0
mmu-miR-5126	UniRef90_R9ML17	485	Uncharacterized protein	Oscillospiraceae_NOV MGBC104380	1	0	0	0	1	0	0	0	0	0	0	0	0	0	0	0	0	0	0	0	0	0	0	2	0	3	1	0	0	0	0	2
mmu-miR-5119	UniRef90_A0A352HQC0	194	Sugar transferase	Muribaculaceae	0	0	0	0	0	0	0	0	0	0	2	0	0	0	1	0	1	2	0	3	2	0	0	0	0	3	3	3	0	1	4	3
mmu-miR-6538	UniRef90_R6GYZ9	826	Conserved domain protein	UMGS1872 MGBC116724	4	7	0	0	1	1	0	0	0	2	1	1	0	7	0	1	0	1	0	0	1	4	1	0	0	3	0	0	0	0	0	1
mmu-miR-5119	UniRef90_A0A3T1C9I3	2	Uncharacterized protein	Bacteria	4	3	0	1	1	0	1	2	0	0	0	0	1	0	1	1	3	1	5	1	0	2	0	0	1	3	2	0	2	1	0	0
mmu-miR-6538		859		Acetatifactor MGBC117628	0	5	0	0	0	0	0	0	0	0	0	0	0	0	0	0	0	0	7	9	0	0	0	0	25	3	1	2	1	0	0	0
mmu-miR-6538	UniRef90_A0A9D2P057	485	tRNA (N(6)-L-threonylcarbamoyladenosine(37)-C(2))-methylthiotransferase MtaB	Oscillospiraceae_NOV MGBC104380	0	0	0	0	0	0	0	0	0	0	0	0	0	0	0	0	0	0	1	0	0	0	0	0	0	3	0	0	0	0	0	0
mmu-miR-6538	UniRef90_V2Y874	55	DUF6329 domain-containing protein	Oscillospirales	0	5	0	0	4	1	0	1	0	0	0	0	0	1	0	1	0	3	3	0	0	0	1	1	2	3	0	2	3	2	3	2
mmu-miR-8101	UniRef90_R5HDB7	725	Stage IV sporulation protein A	Evtepia MGBC111873	4	2	1	0	1	2	1	6	0	1	1	2	2	3	4	3	0	1	5	0	0	6	3	1	2	3	1	0	1	2	3	3
mmu-miR-6538	UniRef90_A0A3A6HMF3	2	NlpC/P60 family protein	Bacteria	0	0	0	0	1	0	2	4	0	0	1	2	1	5	0	2	0	2	1	0	2	0	0	0	1	3	0	0	1	0	2	2
mmu-miR-5119	UniRef90_A0A1B2ZBF3	2	Cell wall-associated hydrolase	Bacteria	5	2	6	7	3	9	1	7	1	3	8	1	1	4	0	1	4	3	2	6	8	8	7	5	2	3	5	5	4	4	5	0
mmu-miR-5119	UniRef90_A0A1C5VFF1	2	RNAase	Bacteria	9	5	1	4	13	15	4	9	2	2	7	2	6	15	8	10	5	9	18	2	0	3	17	6	10	3	4	5	9	7	10	2
mmu-miR-5119		1052		Acetatifactor MGBC129547	1	1	0	0	1	2	0	2	0	1	0	0	0	6	0	0	0	0	0	0	1	0	0	0	4	3	0	2	1	0	0	3
mmu-miR-6538	UniRef90_A0A1Y4L7L4	1315	Uncharacterized protein	UBA9475 MGBC159253	1	4	1	3	3	0	2	2	0	1	2	0	0	6	0	2	0	0	0	1	0	3	1	0	7	3	1	1	5	1	2	2
mmu-miR-6538	UniRef90_A0A7U9NIU1	63	DUF4190 domain-containing protein	Lachnospiraceae_NOV MGBC000113	4	1	0	0	0	1	3	1	1	0	0	1	1	2	1	0	2	3	0	0	0	0	4	0	4	3	2	2	1	1	5	1
mmu-miR-6538		235		Lawsonibacter sp003612335	2	2	0	2	3	1	1	8	1	0	0	0	0	0	3	0	0	4	0	0	0	0	0	2	0	3	1	1	5	1	1	1
mmu-miR-26b-5p	UniRef90_A0A3R8KUS0	45	Transposase IS66 C-terminal domain-containing protein	Lachnospiraceae_NOV	0	0	0	1	0	0	0	0	0	0	0	0	0	0	0	0	0	0	0	1	0	4	2	1	2	3	0	2	5	1	2	6
mmu-miR-6538	UniRef90_F4XCZ9	1417	Phosphoglycerate kinase	Lawsonibacter MGBC163672	0	1	0	0	0	0	0	0	0	0	0	0	0	2	0	0	0	0	0	0	0	1	0	0	0	3	0	0	0	1	2	0
mmu-miR-6538	UniRef90_A0A921DQF7	603	SLC13 family permease	Mailhella MGBC107932	1	0	0	0	1	0	1	0	0	0	0	1	0	0	5	4	0	2	4	0	0	0	2	0	0	3	0	0	1	0	1	0
mmu-miR-215-3p		6		Lachnospiraceae	0	2	0	0	5	2	1	1	1	0	1	0	0	6	0	2	1	2	3	4	1	2	6	0	0	3	3	0	1	1	2	3
mmu-miR-6538	UniRef90_V2ZER1	78	Methyl-accepting transducer domain-containing protein	Lawsonibacter	7	3	0	0	1	0	0	0	0	0	0	2	0	1	0	1	0	0	0	0	1	0	1	0	0	3	0	0	1	0	0	0
mmu-miR-378c	UniRef90_A0A1C5W9Y6	13	Periplasmic beta-glucosidase	Bacteroidaceae	14	4	7	10	2	6	0	15	2	2	6	0	1	7	0	2	2	1	4	4	5	11	24	10	4	3	2	7	11	2	8	3
mmu-miR-6538	UniRef90_A0A3D3TA30	1315	Homoserine dehydrogenase	UBA9475 MGBC159253	3	9	0	1	4	1	0	1	0	0	2	0	0	5	0	2	0	1	0	4	2	2	4	0	5	3	1	2	2	2	2	2
mmu-miR-6538	UniRef90_A0A7U9SSK9	485	asparaginase	Oscillospiraceae_NOV MGBC104380	1	0	0	0	0	0	0	0	0	0	0	1	0	0	0	1	0	1	1	0	0	0	0	0	0	3	0	0	1	0	1	0
mmu-miR-5119	UniRef90_UPI00136D1C1D	286	ATP-dependent Clp protease ATP-binding subunit	Lawsonibacter MGBC000555	1	3	0	2	2	0	0	0	0	1	0	1	0	1	0	0	0	0	3	0	1	1	0	2	0	3	1	0	3	0	0	0
mmu-miR-6538	UniRef90_A0A4Q0J827	1144		UBA7173 sp002491305	0	3	0	1	0	1	0	0	2	1	2	1	0	0	0	0	2	0	0	0	1	2	0	0	1	3	1	3	2	0	0	0
mmu-miR-6538	UniRef90_A0A6N9PZZ5	77	LPXTG cell wall anchor domain-containing protein	Oscillospiraceae	0	1	0	0	0	0	1	1	0	0	1	0	0	0	0	0	0	0	0	0	0	0	0	0	1	3	1	0	0	0	1	1
mmu-miR-215-5p		1256		Bacteroides intestinalis	0	2	0	1	3	7	0	4	9	5	5	8	0	1	2	0	12	12	0	5	13	1	2	5	2	3	10	3	2	4	5	8
mmu-miR-5119	UniRef90_UPI001957F117	1262	HAD family phosphatase	Oscillospiraceae_NOV MGBC148330	7	8	2	3	6	0	3	14	0	3	5	2	2	2	0	1	0	0	0	0	1	2	1	2	0	3	0	1	0	3	0	0
mmu-miR-6538	UniRef90_A0A7U9X4V9	2	Phage major capsid protein	Bacteria	0	0	0	1	1	0	0	0	1	0	2	2	0	0	1	0	0	0	0	1	0	0	0	0	0	3	1	0	0	2	0	0
mmu-miR-6538	UniRef90_A0A3A8YMV0	826	RNA helicase	UMGS1872 MGBC116724	4	2	0	0	1	1	0	0	0	0	0	1	1	4	0	0	0	1	0	0	1	2	0	0	1	3	0	0	0	0	1	0
mmu-miR-5119	UniRef90_UPI002040BE3B	1086	exopolysaccharide Pel transporter PelG	Acetatifactor MGBC130773	0	0	0	0	1	0	0	0	0	0	0	0	0	0	0	0	0	0	0	0	0	0	0	0	0	3	0	0	0	0	0	0
mmu-miR-6538	UniRef90_R9MHE8	36	Energy-coupling factor transporter transmembrane protein EcfT	Dorea	1	1	0	1	0	0	1	0	0	1	0	0	0	1	0	0	0	0	1	0	0	0	1	0	1	3	1	1	1	0	1	0
mmu-miR-5126		819		Alistipes finegoldii	7	7	0	1	1	2	2	5	1	1	0	1	0	2	0	0	1	2	0	1	2	2	1	3	2	3	1	1	0	1	1	1
mmu-miR-6538		878		Acetatifactor MGBC118768	2	4	3	1	4	0	4	8	0	0	0	1	0	2	0	1	0	0	1	1	1	1	1	1	0	3	0	1	0	2	0	0
mmu-miR-6538	UniRef90_A0A6N9PSK1	401	Serine hydroxymethyltransferase	Acutalibacter MGBC101916	1	0	0	0	1	0	1	0	0	0	1	0	0	2	1	5	1	2	2	1	2	3	0	0	0	3	0	1	3	1	1	0
mmu-miR-6538	UniRef90_A0A845T5V4	4	DUF4366 domain-containing protein	Clostridia	3	0	1	1	0	0	1	1	0	1	0	2	0	3	0	1	0	0	3	0	0	2	0	1	1	3	4	0	1	3	1	2
mmu-miR-6538		282		Flavonifractor MGBC000542	4	10	1	3	1	0	2	2	0	0	2	0	1	7	0	3	0	0	0	1	0	0	4	0	5	3	0	4	0	2	0	0
mmu-miR-2137		1052		Acetatifactor MGBC129547	0	5	0	0	1	0	4	7	0	1	0	1	0	8	0	0	0	0	2	1	1	1	0	1	17	3	1	1	6	0	1	1
mmu-miR-5119	UniRef90_UPI0018A8DBB8	1323	nicotinate phosphoribosyltransferase	CAG-873 MGBC159997	3	1	0	0	1	1	0	0	0	0	0	0	0	0	0	0	0	0	0	0	0	0	0	0	0	3	2	1	0	0	1	1
mmu-miR-6538	UniRef90_A0A8J6J849	485	Ribosome-binding ATPase YchF	Oscillospiraceae_NOV MGBC104380	0	1	0	1	0	0	0	0	0	0	0	0	0	0	1	4	0	1	4	0	0	0	0	0	0	3	2	0	1	0	1	0
mmu-miR-6538	UniRef90_V2YFX8	78	Enolase	Lawsonibacter	3	4	0	0	0	0	1	1	0	1	0	0	0	1	0	1	0	0	0	0	0	0	0	0	0	3	4	0	4	0	0	1
mmu-miR-6538	UniRef90_A0A2V2CMU8	485	MFS transporter	Oscillospiraceae_NOV MGBC104380	3	1	1	2	1	0	0	0	0	0	0	0	0	0	1	3	3	5	3	1	0	0	3	1	1	3	5	1	2	1	3	2
mmu-miR-6538		138		Lachnospiraceae_NOV MGBC000269	0	0	0	0	0	0	0	0	0	0	0	1	0	0	0	0	0	3	1	0	0	0	0	0	1	3	2	0	1	1	0	0
mmu-miR-6538	UniRef90_A0A9D9IMQ7	574	Bifunctional (P)ppGpp synthetase/guanosine-3',5'-bis(Diphosphate) 3'-pyrophosphohydrolase	UBA7173 sp001689485	0	0	1	2	0	6	1	1	0	3	3	0	0	1	1	0	1	1	3	2	0	5	2	1	1	3	2	2	4	1	3	1
mmu-miR-6538	UniRef90_A0A3A9EWK2	1276	ParB/RepB/Spo0J family partition protein	UBA9475 MGBC152544	0	0	0	1	0	0	0	2	0	0	0	0	0	1	1	2	0	0	0	0	0	0	2	0	0	3	2	0	1	0	0	0
mmu-miR-6538	UniRef90_UPI00203F1B2B	127	tRNA pseudouridine(38-40) synthase TruA	Acetatifactor	5	0	7	1	3	0	0	7	0	0	0	2	1	1	2	6	1	2	5	0	0	1	7	1	2	3	0	2	1	3	2	0
mmu-miR-5119	UniRef90_I3QGN4	2	Cell wall-associated hydrolase	Bacteria	4	0	1	0	3	6	1	3	4	0	1	1	0	1	3	0	11	7	7	3	7	2	2	5	1	3	3	4	1	6	5	1
mmu-miR-6538	UniRef90_UPI00137AE54B	747	tape measure protein	Anaerotruncus sp000403395	0	0	0	0	0	0	0	1	0	0	0	0	0	0	0	0	0	0	5	0	0	0	0	0	0	3	0	0	0	1	0	0
mmu-miR-6538	UniRef90_A0A0V1B8Z9	0	Uncharacterized protein	root	1	6	1	5	0	7	0	0	4	3	7	1	6	1	9	2	4	9	1	1	1	10	1	9	1	3	2	0	2	2	2	0
mmu-miR-6538	UniRef90_V2ZDD7	2	ParB/Sulfiredoxin domain-containing protein	Bacteria	0	2	0	0	3	0	4	1	0	1	2	1	1	2	0	4	0	0	4	0	1	1	4	0	2	3	1	2	1	4	1	3
mmu-miR-6538	UniRef90_A0A6N9PWA3	401	AEC family transporter	Acutalibacter MGBC101916	1	1	1	2	0	0	0	0	1	0	0	8	0	1	1	2	0	5	8	5	1	5	2	0	1	3	3	1	5	10	10	2
mmu-miR-6538	UniRef90_V2XTF8	539	DUF434 domain-containing protein	Oscillospiraceae_NOV MGBC105270	0	2	1	0	0	0	1	3	0	1	1	0	0	2	2	1	0	0	2	1	1	1	4	0	2	3	1	0	1	1	0	0
mmu-miR-6538	UniRef90_R9M3I5	90	HTH marR-type domain-containing protein	Oscillibacter	0	0	0	0	0	1	0	0	1	1	2	0	0	0	0	0	0	0	0	3	1	0	0	0	0	3	0	0	5	0	0	0
mmu-miR-2137	UniRef90_UPI002041A118	127	MBOAT family protein	Acetatifactor	1	3	2	0	1	0	3	5	1	0	1	4	4	3	3	5	0	2	4	0	0	3	0	2	1	3	0	0	1	3	1	0
mmu-miR-6538	UniRef90_R5IMZ7	485	Formiminotransferase-cyclodeaminase	Oscillospiraceae_NOV MGBC104380	0	2	1	0	4	0	0	0	0	0	0	0	0	0	1	0	1	0	2	0	0	0	0	0	0	3	1	0	0	0	1	0
mmu-miR-5119	UniRef90_A0A7U9SVG8	6	Chromosome partition protein Smc	Lachnospiraceae	0	0	0	0	0	0	0	2	0	0	0	1	0	0	0	0	0	0	0	0	0	1	3	0	1	3	0	0	2	0	0	0
mmu-miR-6538	UniRef90_V2YF00	1417	Cysteine--tRNA ligase	Lawsonibacter MGBC163672	2	0	1	2	1	0	0	0	1	0	0	2	0	2	0	1	0	0	0	0	0	3	0	0	0	3	3	5	1	3	2	0
mmu-miR-6238	UniRef90_A0A0V0W8Y6	2	Uncharacterized protein	Bacteria	3	5	4	10	2	6	0	2	4	21	4	1	34	0	17	1	11	4	2	1	2	18	4	14	6	3	10	10	1	9	10	1
mmu-miR-5126	UniRef90_A0A1C7GPU1	193	PilZ domain-containing protein	Acutalibacter muris	0	1	0	0	1	0	0	0	0	0	0	0	0	0	0	2	0	0	1	0	1	0	0	0	0	3	0	1	0	1	0	0
mmu-miR-6538	UniRef90_UPI002407A173	655	ParB N-terminal domain-containing protein	AM07-15 MGBC109914	0	0	1	0	0	0	0	0	0	0	0	0	0	0	0	0	0	2	2	0	0	0	0	0	0	3	1	0	1	0	1	1
mmu-miR-6538	UniRef90_A0A923MGB2	90	Small ribosomal subunit protein uS9	Oscillibacter	0	0	0	0	0	0	0	0	0	0	0	0	0	1	0	0	0	0	0	0	0	1	0	0	0	3	0	0	0	0	0	0
mmu-miR-6538	UniRef90_A0A928LUV9	485	Large ribosomal subunit assembly factor BipA	Oscillospiraceae_NOV MGBC104380	0	1	0	2	0	0	0	0	0	0	0	2	0	0	2	1	1	0	5	3	0	0	0	0	0	3	0	0	1	0	0	0
mmu-miR-5119	UniRef90_A0A1Y3YYG1	1256	ABC-2 type transporter transmembrane domain-containing protein	Bacteroides intestinalis	0	5	3	1	4	6	0	3	21	11	14	7	0	1	4	1	18	14	1	17	10	6	3	8	1	3	5	11	7	7	20	9
mmu-miR-27b-3p		65		UBA7182 MGBC000116	7	1	0	0	1	7	0	0	1	0	1	0	1	0	1	1	0	1	0	0	0	0	0	0	0	3	0	0	1	1	1	0
mmu-miR-5119		369		UBA7173	2	5	5	4	1	2	1	8	9	5	16	5	2	5	4	0	0	1	0	3	7	7	8	7	4	3	5	11	11	4	5	3
mmu-miR-6538	UniRef90_A0A7U9T4W1	1315	L-arabinose transport system permease protein AraP	UBA9475 MGBC159253	6	4	1	3	2	1	0	0	0	0	2	0	0	2	0	0	0	0	0	0	0	3	4	0	2	3	1	0	2	2	1	1
mmu-miR-5119	UniRef90_A0A5C6HSW9	1256	ABC transporter permease	Bacteroides intestinalis	2	2	1	2	3	6	0	2	10	5	6	10	0	2	0	0	6	7	0	7	12	4	1	1	0	3	3	6	5	2	4	2
mmu-miR-5119	UniRef90_A0A1C7GP77	193	4-hydroxy-3-methylbut-2-enyl diphosphate reductase	Acutalibacter muris	0	0	0	0	0	1	0	0	0	0	0	0	0	1	2	1	0	1	3	1	0	0	0	0	0	3	1	3	4	0	0	2
mmu-miR-215-5p	UniRef90_A0A7U9MN81	1083	FAD/NAD(P)-binding oxidoreductase	Kineothrix MGBC130615	1	0	0	0	1	0	1	0	0	0	0	0	0	1	0	1	0	1	4	1	2	3	2	0	3	3	2	1	0	1	1	1
mmu-miR-6538	UniRef90_A0A845RCX2	286	Acyl-CoA reductase	Lawsonibacter MGBC000555	4	6	0	0	1	0	1	1	0	1	0	1	0	2	0	2	0	0	0	0	0	0	1	0	0	3	1	1	3	2	0	0
mmu-miR-6538	UniRef90_A0A6N9PZ74	401	Large ribosomal subunit protein uL13	Acutalibacter MGBC101916	0	0	0	0	0	0	0	1	0	0	0	3	0	1	3	2	1	0	5	0	0	2	1	0	0	3	2	4	1	1	3	0
mmu-miR-5126	UniRef90_N2AQJ0	2	Terminase	Bacteria	7	3	2	2	1	3	1	3	0	1	1	4	0	2	2	3	0	3	5	1	0	5	2	1	3	3	0	2	1	2	0	1
mmu-miR-6538	UniRef90_A0A316N2L5	603	Adenosylhomocysteinase	Mailhella MGBC107932	0	0	0	0	0	0	0	0	0	0	0	0	0	0	0	3	0	1	1	0	0	0	0	0	0	3	0	0	1	1	2	0
mmu-miR-6538	UniRef90_UPI00136B8225	77	DUF4316 domain-containing protein	Oscillospiraceae	10	8	1	3	0	1	1	3	0	0	0	1	0	3	1	7	0	0	3	0	0	0	0	0	1	3	1	2	1	2	2	2
mmu-miR-5126	UniRef90_A0A1C7GNQ0	193	Gfo/Idh/MocA-like oxidoreductase N-terminal domain-containing protein	Acutalibacter muris	0	0	0	0	0	0	0	0	0	0	0	0	0	0	0	0	0	1	1	0	0	0	0	0	0	3	0	0	0	0	0	0
mmu-miR-2137	UniRef90_A0A845R872	1099	DNA polymerase IV	Lawsonibacter MGBC131434	0	1	1	0	0	0	0	0	0	0	1	0	0	0	0	1	0	0	0	0	0	0	0	0	0	3	0	0	1	0	0	0
mmu-miR-5119	UniRef90_I9RQ26	1256	ABC-2 type transporter transmembrane domain-containing protein	Bacteroides intestinalis	5	2	0	1	3	3	0	3	6	2	5	5	0	0	3	1	10	9	1	7	12	0	2	3	1	3	4	14	2	5	4	3
mmu-miR-6538		1345		Acutalibacter MGBC161676	63	0	23	31	42	13	11	37	20	24	1	78	14	12	1	2	0	7	1	0	2	2	36	1	0	3	4	2	2	1	3	13
mmu-miR-2137		1244		UBA7173 sp001689685	0	1	0	0	0	0	0	0	0	0	3	1	0	0	1	2	2	0	0	6	1	0	0	0	0	3	3	5	1	3	4	4
mmu-miR-5119	UniRef90_A0A3A9C695	1162	histidine kinase	UBA9502 MGBC139341	3	0	0	0	0	0	2	1	0	1	0	0	0	0	0	3	0	0	2	0	0	0	0	0	2	3	0	1	2	2	1	1
mmu-miR-378a-3p		859		Acetatifactor MGBC117628	0	3	0	0	0	0	0	0	0	0	0	0	0	0	0	0	0	0	2	0	0	0	0	0	2	3	0	2	0	0	0	0
mmu-miR-5106	UniRef90_A0A811IDR1	1350	Uncharacterized protein	Lactococcus lactis_E	10	2	18	15	4	8	1	2	3	5	6	2	6	12	8	1	2	2	7	2	6	11	8	8	6	3	6	6	1	1	12	2
mmu-miR-5119	UniRef90_UPI00136BB2F1	1417	Aminotransferase class I/II-fold pyridoxal phosphate-dependent enzyme	Lawsonibacter MGBC163672	1	2	0	1	1	0	0	0	0	0	0	1	0	2	0	1	0	1	2	1	0	4	0	0	1	3	1	3	0	1	1	0
mmu-miR-6538		171		Lawsonibacter sp000492175	0	1	0	0	0	1	2	5	0	1	0	2	1	0	0	7	0	6	1	0	0	0	5	0	0	3	0	0	5	0	0	0
mmu-miR-6538	UniRef90_A0A1Y3SFA3	84	Cell shape-determining protein MreB	UBA9475	8	17	2	1	6	2	4	2	1	1	4	0	0	15	0	2	0	3	6	1	2	5	5	4	19	3	4	4	8	7	3	1
mmu-let-7d-5p		6		Lachnospiraceae	1	4	0	0	2	0	0	1	0	0	0	0	1	6	0	0	1	6	2	1	1	4	3	0	0	3	4	1	0	0	0	0
mmu-miR-215-5p		598		UMGS268 MGBC107741	4	3	0	0	0	0	0	0	0	2	0	2	0	0	0	0	0	0	0	0	0	0	0	0	0	3	4	5	5	2	1	2
mmu-miR-6538	UniRef90_A0A3A9CNG2	2	Methyltransferase	Bacteria	0	5	2	0	2	1	2	1	1	1	1	1	0	0	4	3	0	1	6	0	1	2	1	0	1	3	1	1	2	1	3	0
mmu-miR-6538	UniRef90_A0A1Q6SXD7	485		Oscillospiraceae_NOV MGBC104380	1	1	0	1	0	0	0	0	0	0	0	0	0	0	0	0	0	0	0	0	0	0	1	0	0	3	0	0	0	0	0	0
mmu-miR-6538	UniRef90_A0A7G9B2H5	1262	Glycine reductase	Oscillospiraceae_NOV MGBC148330	1	3	0	1	0	0	0	2	0	0	1	0	0	0	0	1	0	0	1	0	0	0	0	1	0	3	0	0	0	0	0	0
mmu-miR-6538	UniRef90_UPI00203D9C48	127	hypothetical protein	Acetatifactor	4	0	3	1	0	0	4	6	0	0	0	3	1	2	6	4	0	2	4	0	0	1	10	5	1	3	1	3	0	5	2	0
mmu-miR-5119		171		Lawsonibacter sp000492175	0	0	0	0	0	0	0	0	0	1	0	0	0	0	0	0	0	1	1	0	0	0	1	0	0	3	0	0	0	0	0	0
mmu-miR-6538		109		Adlercreutzia	0	1	3	0	2	8	0	1	0	1	4	0	2	2	3	2	1	0	1	1	0	8	7	8	1	3	2	0	3	1	7	0
mmu-miR-141-3p	UniRef90_UPI0021C72035	1083	sugar ABC transporter permease	Kineothrix MGBC130615	1	1	0	0	2	0	0	0	0	1	0	0	0	4	0	0	0	0	1	0	0	1	2	0	0	3	1	0	0	0	1	5
mmu-miR-429-3p	UniRef90_A0A0J1GDP1	1025	Radical SAM core domain-containing protein	1XD42-69 MGBC128780	4	1	2	2	1	1	0	3	1	0	1	1	0	1	2	0	2	4	0	0	0	0	0	0	0	3	5	0	0	0	1	0
mmu-miR-6538	UniRef90_A0A0S2W0R0	1262	Small multidrug export protein (QacE) like	Oscillospiraceae_NOV MGBC148330	3	7	0	0	2	0	2	2	0	1	0	0	1	1	0	0	0	0	2	0	1	1	2	2	0	3	2	0	0	1	2	0
mmu-miR-5119	UniRef90_UPI00203ADC42	127	response regulator	Acetatifactor	1	1	1	1	0	0	2	5	0	1	0	1	2	3	1	3	0	1	5	0	0	1	3	1	0	3	0	0	0	0	1	0
mmu-miR-5119	UniRef90_R9L3D9	6	Cell wall-associated hydrolase	Lachnospiraceae	1	0	0	0	1	2	2	3	0	1	1	3	0	0	1	2	0	1	3	1	0	2	3	0	2	3	0	1	1	2	1	2
mmu-miR-6538	UniRef90_A0A6N9PSY8	401	DNA ligase	Acutalibacter MGBC101916	0	0	0	0	1	1	0	0	0	1	3	0	0	4	4	4	0	2	6	0	3	2	2	0	1	3	6	2	2	3	2	3
mmu-miR-6538	UniRef90_A0A6N9PZZ5	55	LPXTG cell wall anchor domain-containing protein	Oscillospirales	2	0	0	2	2	0	0	0	0	0	0	0	1	0	0	5	0	0	4	1	0	1	4	2	3	3	0	3	1	0	1	0
mmu-miR-27b-3p		1338		Marseille-P3106 MGBC161418	0	1	1	0	1	0	2	1	0	0	0	1	0	0	1	0	1	0	0	1	0	0	2	1	1	3	1	0	1	0	0	0
mmu-miR-5126	UniRef90_A0A1Y4W6G4	1417	Hydrolase	Lawsonibacter MGBC163672	0	1	0	0	0	0	0	0	0	1	0	2	0	2	0	0	0	0	0	0	0	6	0	0	0	3	1	4	0	1	1	0
mmu-miR-191-5p		1037		CAG-590 MGBC129221	1	0	0	1	0	0	0	1	0	1	1	2	0	0	1	1	0	3	3	0	0	0	1	0	1	2	0	3	0	1	2	0
mmu-miR-215-5p		0		root	2	0	0	2	4	0	1	0	0	0	2	0	0	0	1	1	0	1	0	0	0	1	0	1	2	2	0	0	0	1	0	0
mmu-miR-5126		1469		Lachnospiraceae_NOV MGBC165061	0	0	0	0	0	0	0	0	0	0	0	0	0	0	0	0	0	0	0	0	0	0	0	0	0	2	0	0	0	0	0	0
mmu-miR-5119	UniRef90_A0A9D1JYI0	1088	Alpha-N-acetylglucosaminidase C-terminal domain-containing protein	Acetatifactor MGBC130908	5	0	1	2	4	1	6	2	1	0	0	1	1	1	3	2	0	3	3	0	0	3	3	2	0	2	3	0	1	2	1	0
mmu-miR-6538	UniRef90_A0A3A9EWK2	92	ParB/RepB/Spo0J family partition protein	Oscillibacter MGBC000153	3	5	1	0	0	0	0	3	0	2	0	0	1	2	0	0	0	0	0	0	0	0	0	1	0	2	1	0	0	0	2	0
mmu-miR-6538	UniRef90_R5D2F3	1348		Oscillospiraceae_NOV MGBC161755	2	3	2	1	5	0	1	6	0	0	0	2	2	0	2	0	0	2	2	0	0	1	0	1	2	2	0	0	2	1	0	1
mmu-miR-5119	UniRef90_A5Z309	6	RNAase	Lachnospiraceae	0	1	0	1	0	0	0	0	0	0	0	0	0	1	0	0	0	0	0	0	0	2	0	0	0	2	1	0	0	1	1	1
mmu-miR-6538	UniRef90_A0A3A8ZCI7	1417	Biotin-dependent carboxyltransferase family protein	Lawsonibacter MGBC163672	0	0	0	0	0	0	0	0	0	0	1	0	0	0	0	0	1	0	0	1	0	1	0	0	0	2	1	0	1	0	1	1
mmu-miR-6538	UniRef90_A0A810QDN5	77	Magnesium chelatase	Oscillospiraceae	1	2	0	0	0	0	0	0	0	0	1	1	0	1	1	0	0	0	0	0	0	0	0	0	0	2	0	0	0	0	0	0
mmu-miR-6538	UniRef90_A0A3D3Y5E8	70	ATP-dependent Clp protease ATP-binding subunit ClpC	Acutalibacter MGBC000120	0	0	0	0	0	0	0	0	0	0	1	0	0	0	0	0	0	1	0	0	0	1	0	0	0	2	0	0	1	0	0	0
mmu-miR-6538	UniRef90_UPI00203DFD51	84	molecular chaperone DnaK	UBA9475	4	5	2	1	2	1	4	2	0	0	1	1	2	4	0	6	1	2	7	0	0	0	2	1	6	2	0	1	1	2	4	1
mmu-miR-5119	UniRef90_A0A1F9C532	45	Carbamoyl-phosphate synthase large chain	Lachnospiraceae_NOV	0	0	0	0	0	0	0	0	0	0	0	0	0	0	0	0	0	0	0	1	0	0	0	1	0	2	0	0	0	0	0	0
mmu-miR-6538	UniRef90_V2Y9K9	2	Nucleoid occlusion protein	Bacteria	3	0	1	4	2	0	0	0	0	0	0	0	0	0	3	1	1	1	2	0	0	1	3	1	3	2	0	2	2	0	1	0
mmu-miR-23a-3p		1392		Kineothrix MGBC162921	10	14	0	0	0	0	0	0	0	0	7	1	0	1	1	0	0	0	2	2	7	0	0	0	8	2	0	1	0	2	3	0
mmu-miR-6538	UniRef90_V2XWW2	1385	Oleate hydratase	UBA9475 MGBC162871	6	3	3	0	5	1	0	4	0	2	0	0	1	4	2	2	0	2	2	2	4	0	5	1	4	2	1	1	2	2	2	2
mmu-miR-5119	UniRef90_UPI00203AA658	6	glycosyltransferase	Lachnospiraceae	0	8	0	0	5	0	0	0	0	0	0	0	0	0	0	0	0	0	0	0	0	0	0	0	0	2	0	0	3	0	0	0
mmu-miR-6538	UniRef90_V2XWG5	77	Negative regulator of genetic competence ClpC/MecB	Oscillospiraceae	0	1	0	1	0	2	1	0	0	0	0	0	0	1	0	0	1	0	0	0	0	2	0	0	1	2	0	0	0	1	1	0
mmu-miR-5119	UniRef90_N2A8M4	1079	TIGR01212 family radical SAM protein	Eubacterium_J MGBC130483	0	1	0	0	0	0	0	0	0	0	0	0	0	0	1	3	0	0	1	0	0	0	0	0	0	2	0	0	0	0	0	0
mmu-miR-6239		0		root	5	5	1	4	8	0	6	12	4	1	4	1	1	0	2	3	0	1	0	0	1	1	2	0	12	2	1	5	11	5	7	1
mmu-miR-191-5p	UniRef90_A0A4V3R981	6	ATP-binding cassette domain-containing protein	Lachnospiraceae	1	0	0	1	0	0	0	0	0	0	1	2	0	3	0	1	0	0	4	0	0	0	0	0	0	2	1	0	2	0	0	0
mmu-miR-6538	UniRef90_A0A7X5EDA8	2	Bacterial repeat domain-containing protein	Bacteria	0	0	0	0	0	0	0	0	0	0	0	0	0	0	0	0	0	0	0	0	0	0	0	0	1	2	0	0	2	0	0	0
mmu-miR-6538	UniRef90_UPI00203B9E3A	0	translation initiation factor IF-2	root	0	0	0	0	0	0	0	0	0	0	0	1	0	0	0	1	0	0	1	0	0	0	0	0	1	2	0	0	0	0	0	0
mmu-miR-6538	UniRef90_V2XTF8	77	DUF434 domain-containing protein	Oscillospiraceae	2	3	2	3	2	2	2	1	1	2	1	0	0	3	3	6	0	4	3	0	0	2	2	6	2	2	2	0	6	1	0	2
mmu-miR-5126	UniRef90_A0A943FCK7	485	UPF0371 protein KHW56_07220	Oscillospiraceae_NOV MGBC104380	0	0	0	2	0	0	0	0	0	0	0	0	0	0	0	0	2	1	3	0	0	0	0	0	0	2	1	0	0	0	0	0
mmu-miR-140-3p	UniRef90_UPI001FD2C24D	2	hypothetical protein	Bacteria	8	8	14	11	2	10	4	18	3	5	9	3	3	3	1	1	6	2	7	4	10	16	27	11	4	2	1	10	9	5	14	4
mmu-miR-5126	UniRef90_A0A1Y4W6G4	78	Hydrolase	Lawsonibacter	2	5	0	0	3	1	1	0	0	1	3	2	1	1	2	3	2	0	3	0	0	2	0	0	0	2	0	0	1	0	1	0
mmu-miR-6538	UniRef90_A0A1C7GN68	69	Peptide chain release factor 2	Acutalibacter	0	0	0	0	0	0	0	1	0	0	0	0	0	1	0	2	0	3	1	0	0	0	0	0	0	2	1	2	1	1	1	2
mmu-miR-6538	UniRef90_UPI001C122F73	1315	tRNA uracil 4-sulfurtransferase ThiI	UBA9475 MGBC159253	0	0	0	0	0	0	0	0	0	0	0	0	0	0	0	0	0	0	1	0	0	1	0	0	1	2	0	0	0	0	0	0
mmu-miR-5126	UniRef90_R9M228	1315	Glycosyltransferase 2-like domain-containing protein	UBA9475 MGBC159253	0	5	0	0	1	0	0	0	0	0	0	0	0	1	0	0	1	0	0	0	0	1	0	0	5	2	1	0	2	0	0	1
mmu-miR-6538	UniRef90_A0A9D1CNU4	485	Cyclodeaminase/cyclohydrolase family protein	Oscillospiraceae_NOV MGBC104380	0	2	3	0	2	0	0	0	0	0	0	0	0	0	0	0	1	1	0	0	0	0	0	1	0	2	0	0	2	1	0	0
mmu-miR-6538	UniRef90_A0A1C6DLE5	485	Ribosome-binding ATPase YchF	Oscillospiraceae_NOV MGBC104380	2	1	0	1	0	0	0	0	0	0	0	0	0	0	1	1	0	5	4	0	0	0	0	0	0	2	0	0	0	0	0	1
mmu-miR-5119	UniRef90_A0A396M763	1031	Sodium:solute symporter	Muribaculaceae_NOV MGBC128991	7	4	5	13	0	7	1	7	1	2	4	1	0	3	2	2	6	7	2	5	4	9	5	5	7	2	0	6	5	1	3	1
mmu-miR-6538	UniRef90_UPI001959FD7C	768	dipicolinate synthase subunit DpsA	Oscillibacter MGBC114107	0	0	0	0	0	0	0	0	0	0	0	0	0	0	0	0	0	0	0	0	0	1	1	0	0	2	0	0	0	0	0	0
mmu-miR-6538	UniRef90_R9MDN4	169	PTS system, Fru family, IIC component	Oscillibacter sp000403435	0	2	0	0	0	2	0	0	0	0	0	0	0	0	0	0	0	1	0	1	0	1	0	0	0	2	0	1	0	0	0	2
mmu-miR-6538	UniRef90_A0A1C6EEZ6	1417	Sporulation inhibitor kipI	Lawsonibacter MGBC163672	0	3	0	1	0	0	0	0	0	1	0	1	0	1	0	0	0	0	0	0	0	1	2	0	1	2	0	0	1	1	0	0
mmu-miR-2137	UniRef90_A0A9D5YJ03	826	Beta sliding clamp	UMGS1872 MGBC116724	3	2	0	0	1	5	0	0	0	0	0	0	0	2	0	1	0	1	0	0	0	2	0	0	0	2	0	0	0	1	0	0
mmu-miR-6538		1100		Oscillibacter MGBC131504	0	0	2	0	1	0	0	1	0	1	1	0	0	2	0	1	0	1	0	0	0	0	0	1	1	2	0	0	0	1	0	0
mmu-miR-5119	UniRef90_C0KTD4	485	Iron-sulfur cluster carrier protein	Oscillospiraceae_NOV MGBC104380	1	0	0	2	0	0	0	0	0	0	0	0	0	0	0	0	1	1	2	1	0	0	0	0	0	2	0	0	1	0	0	0
mmu-miR-5126	UniRef90_A0A645BPJ7	485	Phosphate import ATP-binding protein PstB 3	Oscillospiraceae_NOV MGBC104380	0	0	0	0	0	0	0	0	0	0	0	0	0	0	0	1	0	2	0	0	0	0	0	0	0	2	0	0	0	0	1	0
mmu-miR-5119	UniRef90_A0A928M7H0	0	Elongation factor G	root	0	0	0	1	1	1	0	0	0	0	0	0	0	0	0	0	0	0	0	0	0	0	0	0	0	2	0	0	0	0	0	0
mmu-miR-6538	UniRef90_A0A1C6DIP1	77	Chaperone protein ClpB	Oscillospiraceae	1	1	3	0	3	1	1	1	0	1	0	0	1	0	0	3	0	3	4	0	0	0	1	0	4	2	3	1	2	0	0	0
mmu-miR-2137		768		Oscillibacter MGBC114107	0	0	0	0	0	0	0	0	0	0	0	0	0	2	0	0	0	0	0	0	0	1	3	1	0	2	0	0	2	0	0	0
mmu-miR-6538	UniRef90_UPI001EE293EA	826	adenosylcobinamide-phosphate synthase CbiB	UMGS1872 MGBC116724	2	0	0	0	0	0	0	0	0	0	0	0	0	7	1	0	0	2	0	0	1	1	0	0	1	2	0	0	0	0	1	0
mmu-miR-6538	UniRef90_A0A9D5TGY3	485	SAM-dependent methyltransferase	Oscillospiraceae_NOV MGBC104380	1	1	1	0	0	0	0	0	0	0	0	0	0	0	0	0	0	1	0	0	0	0	0	1	0	2	0	0	0	0	0	0
mmu-miR-6538	UniRef90_UPI00195D1DE8	473	glutamine synthetase III	Oscillibacter MGBC104191	1	0	3	7	0	1	0	0	0	0	2	0	0	5	2	4	0	8	4	0	2	0	3	0	2	2	2	1	7	0	2	0
mmu-miR-6538	UniRef90_UPI0020412D7B	127	beta-galactosidase	Acetatifactor	2	4	2	0	0	1	0	1	2	0	0	2	1	1	4	2	0	2	3	0	0	1	1	3	0	2	2	1	0	1	0	0
mmu-miR-6538	UniRef90_A0A3A8YC43	235	LysR family transcriptional regulator	Lawsonibacter sp003612335	2	0	0	1	1	1	0	1	0	0	0	0	0	2	1	1	1	1	0	0	0	0	0	0	0	2	1	0	1	0	0	0
mmu-miR-5119	UniRef90_A0A7C1CA15	2	RNAase	Bacteria	1	3	1	2	6	1	2	4	1	1	1	1	1	2	3	6	1	2	7	1	0	3	2	0	0	2	3	0	1	4	2	0
mmu-miR-5106		1344		Angelakisella MGBC161672	3	1	0	0	0	0	0	0	0	0	0	4	0	7	2	5	1	2	1	0	0	0	0	0	1	2	0	0	0	2	2	2
mmu-miR-6538	UniRef90_A0A1Y3SMN6	1315	ATP-dependent Clp protease ATP-binding subunit ClpC	UBA9475 MGBC159253	2	5	0	2	2	1	1	0	0	0	1	0	0	2	0	1	0	0	0	3	0	4	3	1	6	2	1	0	3	1	1	1
mmu-miR-6538	UniRef90_R6GK76	485	Flavoprotein family protein	Oscillospiraceae_NOV MGBC104380	0	1	0	1	0	0	0	0	0	0	1	0	0	0	1	3	0	3	3	0	0	0	0	1	1	2	0	0	2	1	1	1
mmu-miR-6538	UniRef90_A0A1C6H9Q8	725	Methionine gamma-lyase	Evtepia MGBC111873	1	0	0	0	0	0	1	0	0	0	0	0	0	2	0	0	0	0	0	0	0	0	0	0	1	2	0	0	0	1	2	1
mmu-miR-5119	UniRef90_A0A520V5G7	2	RNAase	Bacteria	1	3	2	0	2	4	0	1	1	1	1	1	1	3	0	0	1	0	2	0	1	5	0	4	0	2	3	0	0	2	6	1
mmu-miR-6538	UniRef90_R6Y342	70	Large ribosomal subunit assembly factor BipA	Acutalibacter MGBC000120	0	0	0	0	0	0	0	0	0	1	0	0	0	1	0	0	0	1	2	1	1	1	0	0	0	2	1	0	2	1	3	1
mmu-miR-6538	UniRef90_UPI001F220D00	1315	ATP-dependent zinc metalloprotease FtsH	UBA9475 MGBC159253	0	3	0	0	2	0	0	0	0	0	2	0	1	1	0	1	0	0	0	0	0	1	3	1	1	2	0	0	2	0	0	0
mmu-miR-5126	UniRef90_A0A2V7R301	485	Phosphate ABC transporter ATP-binding protein	Oscillospiraceae_NOV MGBC104380	0	0	0	0	0	0	0	0	0	0	0	0	0	0	0	0	0	0	0	0	0	0	0	0	0	2	0	0	0	0	1	0
mmu-miR-6538	UniRef90_A0A2K4ZF92	1088	Alpha-ketoglutarate transporter	Acetatifactor MGBC130908	0	0	2	5	0	0	0	3	0	0	0	1	0	0	1	1	0	2	4	0	0	0	5	3	0	2	0	1	0	0	0	1
mmu-miR-5119	UniRef90_A0A6L9HPL8	1073		1XD42-69 MGBC129998	2	1	1	1	1	0	7	0	0	2	3	1	1	1	0	2	1	1	1	0	1	0	3	1	3	2	2	0	2	1	3	2
mmu-miR-6538	UniRef90_A0A212K9G1	485	Stage 0 sporulation protein A homolog	Oscillospiraceae_NOV MGBC104380	0	1	1	0	0	0	0	0	0	0	0	0	0	0	0	0	0	0	0	0	0	0	0	0	0	2	1	0	0	0	0	0
mmu-miR-6538	UniRef90_A0A3N2LGK0	729	Glycosyltransferase family 2 protein	Duncaniella muris	3	2	1	0	1	1	0	7	1	0	10	1	0	8	0	0	0	3	0	2	8	13	28	0	6	2	3	5	3	2	1	1
mmu-miR-6538	UniRef90_A0A3C0NL81	77	Chaperone protein DnaK	Oscillospiraceae	0	0	0	2	0	0	0	0	0	0	0	0	0	0	0	0	0	0	0	0	0	0	0	0	0	2	0	0	0	0	0	0
mmu-miR-6538	UniRef90_A0A7U9XHQ0	705	Calcium-transporting ATPase 1	Dorea MGBC111235	1	0	0	0	0	0	0	0	0	0	0	2	0	0	1	1	1	0	5	0	1	1	0	0	0	2	0	0	1	0	0	0
mmu-miR-5126	UniRef90_A0A3B8R033	1244	DUF1846 domain-containing protein	UBA7173 sp001689685	0	0	0	0	0	0	0	0	0	0	0	0	0	0	0	0	0	0	0	0	0	0	0	0	0	2	0	0	0	0	0	1
mmu-miR-6538	UniRef90_UPI002433B232	84	SpaA isopeptide-forming pilin-related protein	UBA9475	0	0	0	0	0	0	0	0	0	0	0	1	0	0	0	0	0	0	1	0	0	0	1	0	0	2	0	0	0	0	0	0
mmu-miR-5119		656		Oscillospiraceae_NOV MGBC109982	4	5	3	1	3	1	3	6	0	0	1	2	2	0	1	4	2	2	4	0	1	0	6	8	3	2	0	0	1	3	1	0
mmu-miR-205-5p		535		CAG-95 MGBC105224	0	0	0	1	0	0	0	2	0	0	0	1	0	0	1	1	0	5	2	0	0	1	2	0	3	2	1	0	1	1	4	0
mmu-miR-8101	UniRef90_A5KR91	6	Uncharacterized protein	Lachnospiraceae	0	0	0	0	0	0	0	0	0	0	0	0	0	0	0	0	0	0	0	1	0	0	0	0	1	2	0	0	0	0	0	0
mmu-miR-6538	UniRef90_V2YFD1	171	Polysaccharide pyruvyl transferase CsaB	Lawsonibacter sp000492175	0	0	0	0	0	0	0	1	0	0	0	0	0	0	0	1	0	2	0	0	0	0	0	0	0	2	0	0	1	0	0	0
mmu-miR-6538	UniRef90_A0A3A9EJH4	2	NlpC/P60 family protein	Bacteria	4	5	2	1	1	1	9	7	0	4	2	13	3	13	5	11	2	10	10	2	2	4	5	1	6	2	1	0	5	2	2	1
mmu-miR-5119		1073		1XD42-69 MGBC129998	2	0	0	1	1	1	1	1	0	0	1	0	1	4	1	1	0	1	2	2	0	0	0	1	2	2	0	0	1	0	1	0
mmu-miR-5119	UniRef90_UPI00214A62AB	283	translation initiation factor 2	Acutalibacter MGBC000548	0	0	0	0	0	0	0	0	0	0	0	0	0	0	0	0	0	0	0	0	0	0	0	0	0	2	0	0	0	0	0	0
mmu-miR-8101	UniRef90_A0A4S2B1R2	194	DUF3987 domain-containing protein	Muribaculaceae	0	1	0	2	0	5	0	4	2	1	6	2	1	6	0	7	10	3	3	1	0	2	26	0	0	2	0	4	4	4	11	2
mmu-miR-6538	UniRef90_UPI00195A9D97	768	helicase-related protein	Oscillibacter MGBC114107	0	0	0	1	0	0	0	0	0	0	0	0	0	4	0	0	0	0	0	0	0	1	1	0	0	2	0	0	0	0	0	0
mmu-miR-6538	UniRef90_A0A212LBN1	603	Permease	Mailhella MGBC107932	1	0	0	0	1	0	0	1	0	0	0	0	0	0	4	2	1	0	3	0	0	0	0	0	1	2	1	0	2	0	1	0
mmu-miR-5119	UniRef90_A0A7X3MD97	60	V-type ATP synthase subunit I	Dorea MGBC000111	1	0	0	3	2	1	1	2	0	2	0	2	1	3	3	4	0	1	3	1	0	0	1	0	1	2	1	1	2	1	2	0
mmu-miR-6538	UniRef90_A0A9D2W9E3	1232	Probable tRNA sulfurtransferase	UBA9475 MGBC143610	0	2	0	0	0	0	0	0	0	0	0	0	0	0	0	1	0	0	2	0	0	0	0	0	0	2	1	1	0	0	0	0
mmu-miR-8101		3		Firmicutes_A	0	1	1	0	0	0	0	0	1	0	0	0	0	0	0	0	0	1	2	0	1	2	2	1	0	2	1	1	3	0	3	1
mmu-miR-5126		574		UBA7173 sp001689485	1	1	4	3	0	4	1	6	2	2	5	2	0	0	0	0	0	0	1	1	5	3	6	3	2	2	2	8	1	2	4	4
mmu-miR-5119	UniRef90_Q1MP74	2	Uncharacterized protein	Bacteria	2	3	0	0	5	1	1	3	0	0	1	0	0	0	1	2	0	1	7	1	0	0	2	1	1	2	0	0	3	2	2	0
mmu-miR-6538	UniRef90_R5AH42	484	Formiminotransferase-cyclodeaminase	Oscillospiraceae_NOV	1	4	2	0	2	0	0	0	0	0	0	2	0	0	2	1	2	2	5	0	0	0	1	2	1	2	2	0	1	1	1	0
mmu-miR-6538	UniRef90_UPI0013ED8D32	1038	hydratase	Desulfovibrio MGBC129232	2	2	1	1	3	0	2	1	0	0	1	1	0	1	3	8	2	1	1	0	0	0	0	1	3	2	1	0	9	4	1	1
mmu-miR-6538	UniRef90_C0CW37	2	Membrane protein	Bacteria	0	0	1	0	1	1	1	2	0	0	1	1	1	0	1	0	0	0	0	0	0	0	1	1	0	2	0	2	1	1	1	2
mmu-miR-5119	UniRef90_R9N1E5	45	Carbamoyl-phosphate synthase pyrimidine-specific large chain	Lachnospiraceae_NOV	2	0	0	0	0	0	0	0	0	0	0	0	0	0	0	0	0	0	0	0	0	0	0	0	0	2	0	0	0	0	0	0
mmu-miR-6538	UniRef90_F4XA68	77	Ribosome-binding ATPase YchF	Oscillospiraceae	0	1	0	0	0	0	0	0	0	0	0	0	0	0	0	0	0	0	0	0	0	0	0	0	0	2	0	0	0	1	0	0
mmu-miR-5126		110		Adlercreutzia sp004793465	0	0	0	4	0	1	0	0	2	1	2	0	0	2	1	0	0	1	1	0	0	4	8	6	0	2	1	2	1	1	2	0
mmu-miR-6538	UniRef90_A0A3A8YP67	235	ABC transporter ATP-binding protein	Lawsonibacter sp003612335	1	0	0	0	0	0	0	1	0	0	0	0	0	0	0	0	0	3	0	0	0	1	0	1	0	2	0	0	2	1	1	0
mmu-miR-6538	UniRef90_UPI0007732C79	1086	Phage tail tape measure protein	Acetatifactor MGBC130773	0	0	0	0	0	0	0	0	0	0	0	0	0	0	0	0	0	0	0	0	0	0	0	0	0	2	0	0	0	0	0	0
mmu-miR-6538	UniRef90_A0A927TJV1	1086	Ion-translocating oxidoreductase complex subunit A	Acetatifactor MGBC130773	0	0	0	0	0	0	0	0	0	0	0	0	0	0	0	0	0	0	0	0	0	0	0	0	0	2	0	0	0	0	0	0
mmu-miR-5119	UniRef90_A0A7G9B2R4	485	Iron-sulfur cluster carrier protein	Oscillospiraceae_NOV MGBC104380	0	1	1	0	0	0	0	0	0	0	0	0	0	0	2	0	0	0	5	0	0	0	0	1	0	2	2	0	0	1	1	1
mmu-miR-6538	UniRef90_A0A3A8YW48	77	Tail fiber protein	Oscillospiraceae	0	1	0	3	1	0	0	1	1	1	0	0	0	2	3	1	0	2	3	0	0	1	0	1	0	2	1	1	0	0	1	1
mmu-miR-6538	UniRef90_A0A2V2CBL1	485	MFS transporter	Oscillospiraceae_NOV MGBC104380	0	0	0	0	0	0	0	0	0	0	0	0	0	0	1	0	0	2	3	0	0	0	0	3	0	2	0	0	0	0	0	0
mmu-miR-5119	UniRef90_V2XXR9	171	Galactose/methyl galactoside import ATP-binding protein MglA	Lawsonibacter sp000492175	0	1	0	0	0	0	0	0	0	0	0	0	0	0	0	0	0	5	0	0	0	0	1	0	1	2	0	1	2	0	0	0
mmu-miR-5119	UniRef90_UPI001C3DB4F2	194	hypothetical protein	Muribaculaceae	0	1	1	0	0	0	0	3	0	0	1	1	0	1	0	0	0	0	0	1	1	1	2	0	0	2	0	0	2	0	0	0
mmu-miR-5119	UniRef90_A0A810PY70	1099	Glutamyl-tRNA amidotransferase	Lawsonibacter MGBC131434	0	4	0	0	0	1	0	0	1	0	0	0	0	0	0	0	0	0	0	0	0	0	0	0	0	2	1	0	0	0	0	0
mmu-miR-6538	UniRef90_UPI00195ECA46	1440	bifunctional (p)ppGpp synthetase/guanosine-3',5'-bis(diphosphate) 3'-pyrophosphohydrolase	Oscillibacter MGBC164430	1	2	0	0	0	0	1	1	1	0	0	0	1	0	0	0	0	2	0	0	1	0	0	0	0	2	1	0	0	1	1	0
mmu-miR-2137		575		Lachnospiraceae_NOV MGBC106400	0	0	0	0	0	0	0	0	0	0	0	0	0	0	0	0	0	0	0	0	6	4	1	1	0	2	0	1	0	1	0	3
mmu-miR-6538	UniRef90_A0A316PH65	85	ABC transporter permease	UBA9475 MGBC000146	2	0	1	0	0	0	2	0	0	0	0	0	1	0	0	2	1	1	0	0	0	1	0	2	3	2	0	0	1	1	0	0
mmu-miR-30e-5p		603		Mailhella MGBC107932	1	0	0	0	1	1	0	4	0	0	0	1	0	1	1	3	0	1	3	0	0	0	2	0	0	2	1	2	1	2	3	0
mmu-miR-6538	UniRef90_V2YEF1	473	ECF RNA polymerase sigma factor RpoE	Oscillibacter MGBC104191	0	0	0	0	1	0	0	1	0	0	0	0	0	0	0	0	0	0	1	0	0	2	0	0	3	2	0	1	0	0	0	0
mmu-miR-6538	UniRef90_V2XVY3	1262	Probable zinc-binding domain-containing protein	Oscillospiraceae_NOV MGBC148330	0	2	0	0	1	0	0	0	0	0	0	0	0	0	0	0	0	0	0	0	1	0	0	1	0	2	0	0	0	0	0	0
mmu-miR-6538	UniRef90_V2ZLC1	539	Coenzyme F420:L-glutamate ligase-like domain-containing protein	Oscillospiraceae_NOV MGBC105270	1	1	0	0	0	0	0	1	0	0	1	0	0	0	0	1	0	0	0	0	0	0	0	0	0	2	0	0	0	0	0	0
mmu-miR-5119	UniRef90_UPI00204054F2	1088	glycosyltransferase	Acetatifactor MGBC130908	3	2	1	2	2	1	4	5	0	0	0	1	0	2	2	1	0	1	4	0	0	3	2	1	0	2	0	0	0	6	1	0
mmu-miR-6538	UniRef90_A0A9D2WA44	1315	DNA 3'-5' helicase	UBA9475 MGBC159253	3	3	0	2	0	1	0	1	0	0	0	0	0	0	0	3	0	2	0	0	2	1	0	2	3	2	0	0	1	2	0	0
mmu-miR-26b-5p	UniRef90_A0A7U9SXV1	45	IS66 family transposase	Lachnospiraceae_NOV	0	0	0	0	0	0	0	0	0	0	0	0	0	0	0	0	0	0	0	0	2	1	2	0	0	2	0	2	2	1	0	4
mmu-miR-26b-5p		1348		Oscillospiraceae_NOV MGBC161755	0	2	1	0	1	0	0	1	0	0	0	1	0	0	0	2	0	0	0	1	0	0	0	0	3	2	0	1	1	1	0	0
mmu-miR-2137	UniRef90_UPI0014134598	193	DHHW family protein	Acutalibacter muris	0	0	0	0	0	0	0	0	0	0	0	0	0	1	0	0	0	0	0	0	0	0	0	0	0	2	0	0	0	0	0	0
mmu-miR-6538	UniRef90_A0A3A8YMV0	235	RNA helicase	Lawsonibacter sp003612335	1	1	0	0	1	0	0	3	0	0	0	2	0	1	0	0	1	4	2	0	1	0	1	0	0	2	0	0	1	0	0	0
mmu-miR-5119	UniRef90_V2ZHG8	77	Translation initiation factor 2	Oscillospiraceae	1	2	1	2	0	1	0	0	0	0	1	0	0	3	0	1	1	0	0	0	1	2	1	1	1	2	0	0	0	0	0	1
mmu-miR-6538	UniRef90_V2XTF8	1095	DUF434 domain-containing protein	UBA3282 MGBC131258	1	1	0	3	3	1	0	2	0	0	0	0	0	0	0	1	1	1	0	1	1	1	5	1	2	2	0	1	0	4	3	0
mmu-miR-5119	UniRef90_A0A6L5DEE2	2		Bacteria	8	6	1	5	5	7	2	8	5	6	10	6	1	3	1	4	5	7	4	5	8	2	11	4	2	2	9	15	9	3	12	6
mmu-miR-5119	UniRef90_A0A9D2K4Z2	4	ABC transporter ATP-binding protein	Clostridia	0	0	0	0	0	0	0	1	0	1	0	0	0	0	0	0	0	0	0	0	0	0	0	0	0	2	0	0	0	0	0	0
mmu-miR-5119		1385		UBA9475 MGBC162871	0	0	0	1	0	0	0	0	0	0	0	0	0	0	0	0	0	0	0	0	0	0	0	0	0	2	0	0	0	0	0	0
mmu-miR-6538		511		COE1	0	0	3	2	0	0	7	1	1	0	1	0	0	0	0	0	0	4	1	0	1	5	0	0	2	2	3	0	0	4	1	2
mmu-miR-6538	UniRef90_A0A929FUN5	0	Serine hydroxymethyltransferase	root	1	1	0	0	0	0	0	0	0	0	0	0	0	0	0	0	0	0	0	0	0	0	0	0	0	2	0	0	0	0	0	0
mmu-miR-5126	UniRef90_A0A9D1RT71	1262	60 kDa chaperonin	Oscillospiraceae_NOV MGBC148330	0	1	0	0	0	0	1	1	0	0	0	0	0	0	0	0	0	0	0	0	0	0	0	0	0	2	0	0	0	0	0	0
mmu-miR-5119	UniRef90_UPI0023B187E9	1256	S46 family peptidase	Bacteroides intestinalis	0	0	0	0	0	1	0	0	0	1	0	0	0	0	0	0	1	0	0	1	0	0	0	0	0	2	0	1	1	0	1	0
mmu-miR-6538	UniRef90_A0A7U9N2Y6	2	Modification methylase RsrI	Bacteria	5	2	0	0	9	2	1	0	0	2	1	0	0	1	3	5	1	4	2	0	0	1	0	2	3	2	0	1	1	2	3	1
mmu-miR-6538	UniRef90_V2Y9K1	2	Nucleoid occlusion protein	Bacteria	2	1	0	0	0	0	1	0	1	0	0	1	0	2	0	1	0	0	4	0	0	0	0	1	0	2	0	2	0	0	2	0
mmu-miR-6538	UniRef90_A0A8J8ASY0	85		UBA9475 MGBC000146	2	0	0	3	2	0	0	0	0	0	0	0	0	4	1	1	0	1	3	1	1	1	0	0	4	2	3	1	3	0	1	0
mmu-miR-6538		1425		QANA01 MGBC163952	0	0	3	0	1	1	1	2	1	1	4	2	0	0	1	2	1	3	0	1	1	1	2	1	1	2	3	2	0	2	7	0
mmu-miR-6538	UniRef90_A0A1Q6R7K0	485	FAD-dependent oxidoreductase	Oscillospiraceae_NOV MGBC104380	0	0	0	1	0	0	0	0	0	0	0	0	0	0	0	0	0	0	2	0	0	0	0	0	0	2	1	0	0	0	1	0
mmu-miR-6538	UniRef90_V2YCS9	1099	Chaperone protein ClpB	Lawsonibacter MGBC131434	7	7	2	2	0	0	2	0	1	1	2	0	0	3	1	2	0	0	1	0	1	0	5	0	1	2	5	1	1	0	0	0
mmu-miR-6538	UniRef90_UPI00136FAB9F	0	D-2-hydroxyacid dehydrogenase	root	0	0	0	1	2	0	0	0	0	0	0	0	0	0	0	0	1	0	0	0	0	1	0	0	0	2	0	0	0	0	1	0
mmu-miR-2137		539		Oscillospiraceae_NOV MGBC105270	0	1	1	0	0	0	2	2	0	0	1	0	0	1	1	2	0	0	0	0	0	0	4	1	3	2	0	0	0	0	3	0
mmu-miR-5126	UniRef90_A0A1Y4W6G4	1099	Hydrolase	Lawsonibacter MGBC131434	5	1	1	1	3	0	0	0	0	0	0	1	0	0	0	3	0	0	0	0	0	0	3	0	3	2	1	0	0	0	0	2
mmu-miR-5119	UniRef90_A0A6N9PUH1	401	Flagellar biosynthesis protein	Acutalibacter MGBC101916	0	0	0	0	0	0	0	0	0	0	0	1	0	0	0	0	0	1	1	1	0	0	0	0	0	2	0	0	0	1	1	0
mmu-miR-6538	UniRef90_A0A928QUV1	485	Large ribosomal subunit assembly factor BipA	Oscillospiraceae_NOV MGBC104380	0	1	0	0	0	0	0	0	0	0	0	0	0	0	0	0	0	0	0	0	0	0	0	0	0	2	0	0	1	0	0	0
mmu-miR-6538		1338		Marseille-P3106 MGBC161418	4	2	8	7	3	3	1	7	5	5	2	5	2	7	3	14	10	6	7	6	4	11	11	9	3	2	4	4	4	7	23	2
mmu-miR-429-3p	UniRef90_A0A9D0ZXG3	1025	TIGR03960 family B12-binding radical SAM protein	1XD42-69 MGBC128780	10	8	3	1	2	5	0	0	0	1	2	4	2	4	3	1	4	5	0	4	0	0	0	0	0	2	6	0	0	2	3	0
mmu-miR-6538	UniRef90_A0A845RGT1	0	Serine hydroxymethyltransferase	root	5	3	1	1	0	0	0	0	0	0	2	0	1	2	0	3	0	0	0	0	1	1	2	0	0	2	3	1	5	1	0	2
mmu-miR-6538	UniRef90_UPI001959EF19	768	NADH peroxidase	Oscillibacter MGBC114107	0	0	0	0	0	0	0	0	0	0	0	0	0	0	0	0	0	0	0	0	0	1	0	0	0	2	0	0	1	0	0	0
mmu-miR-26b-5p	UniRef90_A0A7U9T973	6	IS66 family transposase	Lachnospiraceae	0	1	0	0	2	0	1	2	0	0	0	1	0	0	2	1	0	0	2	1	1	0	1	0	0	2	0	0	0	0	1	1
mmu-miR-6538	UniRef90_A0A8J6IVB3	77	Chaperone protein ClpB	Oscillospiraceae	2	0	0	2	2	0	0	1	0	1	0	0	1	2	2	4	2	1	5	2	0	0	0	1	2	2	0	3	5	0	1	0
mmu-miR-5119	UniRef90_A0A845RCW8	85	DUF4368 domain-containing protein	UBA9475 MGBC000146	1	3	0	1	0	0	1	0	0	0	0	1	0	0	2	0	1	2	0	0	0	0	0	0	0	2	0	0	0	1	0	0
mmu-miR-6538	UniRef90_UPI00195C4A3B	90	efflux RND transporter permease subunit	Oscillibacter	6	2	0	1	4	3	2	0	0	0	1	1	0	4	1	0	2	1	8	0	0	2	2	5	0	2	1	1	5	1	3	2
mmu-miR-2137	UniRef90_UPI00203B54EF	1086	YqeG family HAD IIIA-type phosphatase	Acetatifactor MGBC130773	0	0	0	0	0	0	0	0	0	0	0	0	0	0	0	0	0	0	0	0	0	0	0	0	0	2	0	0	0	0	0	0
mmu-miR-5119		286		Lawsonibacter MGBC000555	0	0	0	1	3	0	1	0	0	1	0	2	0	0	0	0	0	0	4	1	0	2	2	1	0	2	0	1	4	1	0	1
mmu-miR-6538	UniRef90_A0A921SS25	1443	AAA family ATPase	UBA9475 MGBC164455	0	1	0	0	0	0	0	0	0	0	0	0	0	0	0	0	0	0	0	0	0	0	0	0	0	2	0	0	0	0	0	0
mmu-miR-5119	UniRef90_UPI00195C53EE	90	pyruvate:ferredoxin (flavodoxin) oxidoreductase	Oscillibacter	0	0	0	0	0	0	0	0	0	0	0	0	0	1	0	1	0	0	0	0	0	0	1	0	0	2	0	0	1	0	0	0
mmu-miR-6538	UniRef90_A0A3A9HYP3	747		Anaerotruncus sp000403395	0	3	0	0	0	0	2	0	1	0	0	1	0	0	0	2	1	0	1	0	0	0	3	0	1	2	0	0	0	0	3	0
mmu-miR-429-3p	UniRef90_A0A351VAQ1	1392	Acetolactate synthase	Kineothrix MGBC162921	3	8	0	0	0	0	0	0	0	0	2	0	0	0	4	4	0	0	0	1	2	0	0	0	1	2	0	1	0	0	0	0
mmu-miR-8101	UniRef90_A0A923MFH7	768	Stage IV sporulation protein A	Oscillibacter MGBC114107	0	0	0	0	0	0	0	0	0	0	0	0	0	1	0	0	0	0	0	0	0	0	0	0	0	2	0	0	0	0	0	0
mmu-miR-6538	UniRef90_A0A8I0LAC0	485	Aminoacetone oxidase family FAD-binding enzyme	Oscillospiraceae_NOV MGBC104380	0	0	0	0	0	0	0	0	0	0	0	0	0	0	0	0	0	0	0	0	0	0	0	0	0	2	0	0	0	0	0	1
mmu-miR-5119	UniRef90_A0A0H5Q415	78	Uncharacterized protein	Lawsonibacter	1	0	0	1	1	0	2	0	0	1	0	1	0	3	0	0	0	0	0	0	0	1	0	0	0	2	2	0	2	0	0	1
mmu-miR-6538	UniRef90_R9MFH4	77	NlpC/P60 domain-containing protein	Oscillospiraceae	0	0	0	0	0	0	0	0	0	0	0	0	0	0	0	0	0	0	0	0	0	0	0	0	0	2	0	0	0	1	0	0
mmu-miR-6538	UniRef90_UPI000371B267	1315	serine hydroxymethyltransferase	UBA9475 MGBC159253	5	2	1	1	1	0	0	0	0	0	1	0	0	2	0	0	0	0	1	0	1	3	3	1	4	2	0	1	1	0	0	0
mmu-miR-5119		90		Oscillibacter	3	0	0	1	2	2	1	1	0	0	0	4	1	1	0	1	2	0	1	0	0	0	0	0	1	2	0	0	2	2	0	0
mmu-miR-5119	UniRef90_A0A381YQZ6	2	Uncharacterized protein	Bacteria	1	3	7	8	7	2	20	14	2	1	2	6	1	5	14	19	2	3	9	2	3	1	7	4	22	2	3	0	4	22	13	3
mmu-miR-2137	UniRef90_UPI0010313E79	77	methionine--tRNA ligase	Oscillospiraceae	0	0	0	0	0	0	0	0	0	0	0	0	0	0	0	0	0	0	0	0	0	0	0	0	0	2	0	0	0	0	0	0
mmu-miR-5119	UniRef90_A0A6A5L0I0	2		Bacteria	7	12	15	18	8	32	2	16	15	9	15	9	2	6	10	4	21	15	21	20	20	20	13	6	2	2	12	18	5	12	22	6
mmu-miR-5119	UniRef90_R9I995	369	Urea transporter	UBA7173	1	1	0	1	0	1	0	4	2	0	5	1	0	0	0	0	0	2	0	0	2	3	5	2	2	2	2	5	2	4	6	3
mmu-miR-6538	UniRef90_A0A3A8YQB4	235	DNA polymerase I	Lawsonibacter sp003612335	0	0	0	1	1	0	0	2	0	0	1	1	0	1	1	0	1	2	0	0	0	0	0	0	0	2	0	0	0	0	1	0
mmu-miR-5119	UniRef90_V2YF62	77	Translation initiation factor 2	Oscillospiraceae	2	11	1	1	0	0	1	1	0	1	1	2	2	5	0	2	1	1	1	0	0	1	1	0	3	2	2	0	6	2	3	1
mmu-miR-340-5p	UniRef90_A0A4S2HIF3	100	histidine kinase	14-2 MGBC000170	4	4	0	1	10	0	2	3	0	0	0	2	1	1	4	8	0	0	0	1	0	1	2	0	2	2	1	0	3	1	3	2
mmu-miR-6538	UniRef90_R5HDF6	725	2-isopropylmalate synthase	Evtepia MGBC111873	0	0	0	0	0	0	0	1	0	0	0	0	0	0	0	2	0	0	0	0	0	0	2	0	1	2	0	0	1	0	0	0
mmu-miR-6538	UniRef90_A0A9D1UNI7	485	Putative competence-damage inducible protein	Oscillospiraceae_NOV MGBC104380	0	0	0	0	0	0	0	0	0	0	0	0	0	0	0	0	0	0	0	0	0	0	0	0	0	2	0	0	0	0	0	0
mmu-miR-6538	UniRef90_UPI002432125E	77	isoleucine--tRNA ligase	Oscillospiraceae	0	0	0	0	0	0	0	0	0	0	0	0	0	0	0	0	0	0	0	0	0	0	0	0	0	2	0	0	1	0	0	0
mmu-miR-5119	UniRef90_R9M7P1	77	Type I restriction enzyme, R subunit	Oscillospiraceae	2	0	0	0	1	0	2	3	0	1	0	0	1	0	0	2	0	1	1	1	0	1	1	1	0	2	0	1	3	4	1	0
mmu-miR-5119	UniRef90_A0A1B2Z4D4	2	Integron gene cassette protein	Bacteria	1	6	2	5	2	5	0	5	7	4	3	3	1	2	4	2	7	5	3	5	7	8	3	2	1	2	1	6	4	4	3	1
mmu-miR-6538	UniRef90_A0A845RBE3	1348	RNA helicase	Oscillospiraceae_NOV MGBC161755	2	2	0	0	0	0	1	2	0	0	0	0	2	0	1	1	0	1	0	0	0	1	1	0	1	2	0	0	0	2	1	1
mmu-miR-26b-5p	UniRef90_A0A7U9SXV1	2	IS66 family transposase	Bacteria	4	3	1	1	5	5	2	0	1	1	1	2	1	4	0	2	0	1	3	1	2	1	5	5	4	2	0	1	2	5	2	1
mmu-miR-5119	UniRef90_A0A0K2JHH4	496	RNAase	Lachnospiraceae_NOV MGBC104699	3	2	1	1	0	0	0	0	0	1	2	3	1	1	1	4	1	1	9	2	2	0	3	0	2	2	0	0	2	3	3	0
mmu-miR-5119	UniRef90_A5Z309	4	RNAase	Clostridia	1	0	0	0	0	0	0	1	0	0	0	0	0	0	0	0	0	1	0	0	0	1	0	0	0	2	0	0	0	0	0	1
mmu-miR-5119	UniRef90_A0A416YJX4	2	Uncharacterized protein	Bacteria	2	2	5	0	0	0	0	0	0	0	0	0	1	0	1	2	1	1	1	0	0	1	5	7	0	2	0	0	2	2	6	2
mmu-miR-6538	UniRef90_A0A316N509	603	Hydroxyethylthiazole kinase	Mailhella MGBC107932	0	0	0	0	0	0	0	0	0	0	0	0	0	0	0	0	0	0	1	0	0	0	0	0	0	2	0	0	0	0	1	1
mmu-miR-5106		806		Dorea MGBC116392	1	2	0	0	1	0	0	1	0	1	1	2	0	2	0	4	0	0	2	0	0	3	3	0	0	2	0	0	1	0	2	0
mmu-miR-5119	UniRef90_V2XTJ9	551	Bifunctional protein FolD	Lawsonibacter MGBC105408	0	0	0	0	0	0	0	0	0	0	0	0	0	0	1	0	0	0	0	1	1	0	0	0	1	2	0	0	0	0	0	0
mmu-miR-5119	UniRef90_V2XWG5	824	Negative regulator of genetic competence ClpC/MecB	Lawsonibacter MGBC116689	0	0	0	1	2	0	0	0	0	0	0	0	0	1	0	0	0	0	0	0	0	2	0	1	2	2	0	0	0	0	0	0
mmu-miR-5126	UniRef90_A0A9D2RRU7	1262	60 kDa chaperonin	Oscillospiraceae_NOV MGBC148330	0	7	1	0	1	0	0	1	1	0	1	0	0	0	0	0	0	0	2	1	1	0	1	1	2	2	0	0	0	3	0	0
mmu-let-7f-5p		535		CAG-95 MGBC105224	0	1	0	1	1	0	0	0	0	0	1	1	0	0	0	0	0	0	0	0	0	0	1	1	0	2	0	0	1	0	0	0
mmu-miR-6538		548		UBA9502 MGBC105355	1	2	1	0	4	1	2	2	0	0	0	0	1	4	1	0	0	0	4	1	1	5	0	1	2	2	1	0	1	1	1	0
mmu-miR-5126	UniRef90_N2AQJ0	4	Terminase	Clostridia	4	1	0	2	0	0	0	2	0	0	0	1	0	1	1	2	1	3	0	1	3	1	0	1	0	2	3	0	0	3	1	0
mmu-miR-6538		1505		Eubacterium_J MGBC166616	0	0	0	0	0	0	0	0	0	0	0	0	0	0	0	0	3	5	0	0	0	0	0	0	0	2	0	0	0	3	7	0
mmu-miR-5119		861		Flavonifractor MGBC117744	2	5	0	0	7	0	3	7	0	0	2	1	3	6	0	1	2	5	6	3	0	6	1	1	4	2	1	0	4	4	2	1
mmu-miR-5119	UniRef90_U4R6F6	2	RNAase	Bacteria	5	2	3	2	3	1	0	2	0	1	8	0	3	6	2	1	1	1	1	1	3	6	1	2	3	2	1	2	3	1	2	0
mmu-miR-2137		92		Oscillibacter MGBC000153	0	1	0	1	0	0	0	0	0	0	0	0	0	0	0	0	0	0	1	0	0	0	1	0	1	2	0	0	2	0	0	0
mmu-miR-6538	UniRef90_V2ZHD8	171	NEAT domain-containing protein	Lawsonibacter sp000492175	1	0	0	0	0	0	0	0	0	1	0	0	0	0	1	0	0	4	0	0	0	0	1	0	0	2	0	1	0	0	0	0
mmu-miR-5126		655		AM07-15 MGBC109914	0	1	2	3	1	0	0	4	3	0	1	2	0	4	3	4	0	4	0	1	2	3	3	0	3	2	2	2	5	2	3	2
mmu-miR-6538		59		Anaerotruncus sp003612625	0	1	0	0	0	0	0	0	0	0	1	3	0	0	1	0	1	0	2	0	1	0	0	0	1	2	0	0	0	0	0	0
mmu-miR-5126	UniRef90_A0A1C7GMY2	193	GTPase Obg	Acutalibacter muris	0	0	0	0	0	0	0	0	0	0	0	0	0	0	0	0	0	2	0	0	0	0	0	0	0	2	0	0	0	0	0	0
mmu-miR-5119	UniRef90_R9NE00	45	Sensor histidine kinase NatK C-terminal domain-containing protein	Lachnospiraceae_NOV	2	1	0	1	1	1	1	2	0	0	0	1	2	3	1	1	0	2	0	0	0	0	3	1	2	2	1	1	1	0	2	0
mmu-miR-429-3p	UniRef90_R6Q8F6	1151		Anaerotignum MGBC136833	6	2	1	1	0	4	2	2	1	0	1	1	4	0	0	2	0	2	2	0	1	0	2	2	2	2	0	0	0	2	2	1
mmu-miR-6538	UniRef90_A0A7U9SUQ3	535	SGNH/GDSL hydrolase family protein	CAG-95 MGBC105224	0	0	0	0	0	0	1	1	0	0	0	1	0	0	0	1	1	1	1	1	0	1	1	0	0	2	1	0	1	2	0	0
mmu-miR-6538	UniRef90_A0A1C7GR32	193	ABC transporter ATP-binding protein	Acutalibacter muris	0	0	0	0	0	0	0	0	0	0	0	0	0	0	0	0	0	1	3	0	0	0	0	0	0	2	0	1	0	0	0	0
mmu-miR-30e-5p	UniRef90_A0A7U9MPX0	1392	Alkaline shock protein 23	Kineothrix MGBC162921	5	5	0	0	0	0	0	0	0	0	3	1	0	0	0	5	0	0	1	1	1	0	0	0	3	2	0	0	0	0	2	0
mmu-miR-6538		758		UBA9475 MGBC113841	0	1	0	0	1	4	5	2	1	3	3	1	0	1	2	9	4	5	2	11	2	1	0	0	4	2	5	2	1	4	2	1
mmu-miR-6538	UniRef90_A0A1Q6RWB5	485	Stage 0 sporulation protein A homolog	Oscillospiraceae_NOV MGBC104380	0	0	0	2	0	0	0	0	0	0	0	0	0	0	0	1	1	2	0	0	0	0	0	1	1	2	1	0	0	0	2	0
mmu-miR-6538	UniRef90_V2YGD8	171	DUF4179 domain-containing protein	Lawsonibacter sp000492175	0	0	0	0	0	0	0	0	0	2	0	0	0	0	1	0	0	4	0	0	0	0	0	1	0	2	1	0	2	0	0	1
mmu-miR-2137	UniRef90_A0A174WZU9	485	Ribonuclease HII	Oscillospiraceae_NOV MGBC104380	0	1	1	0	0	0	0	0	0	0	0	0	0	0	0	0	1	0	1	1	0	0	0	0	0	2	2	0	0	0	1	0
mmu-miR-5119	UniRef90_A0A7X3MH20	93	Transglutaminase-like domain-containing protein	Dorea MGBC000158	0	0	0	0	0	0	0	0	0	0	0	0	0	0	0	0	0	0	0	0	0	0	0	0	0	2	0	0	0	0	0	0
mmu-miR-5119	UniRef90_A0A845R396	1099	Metallophosphoesterase	Lawsonibacter MGBC131434	0	1	0	0	0	0	0	0	0	0	0	0	0	0	0	1	0	0	0	0	0	0	1	0	1	2	0	0	0	0	0	0
mmu-miR-6538	UniRef90_A0A1G8S2D4	4	Aconitate hydratase	Clostridia	1	0	1	1	0	0	0	0	0	0	1	0	0	0	2	0	0	0	2	0	0	1	0	0	0	2	0	0	1	0	1	0
mmu-miR-6538	UniRef90_UPI0019588670	768	M60 family metallopeptidase	Oscillibacter MGBC114107	0	0	0	0	0	0	0	0	0	0	0	0	0	1	0	0	1	0	0	0	0	2	0	1	0	2	0	0	0	0	0	0
mmu-miR-2137		90		Oscillibacter	3	0	3	3	2	1	1	0	0	0	0	0	0	5	0	0	0	0	2	1	0	0	0	0	2	2	1	0	3	1	3	0
mmu-miR-6538	UniRef90_A0A1C7GU04	193	N-acetylmuramoyl-L-alanine amidase domain-containing protein	Acutalibacter muris	1	2	0	0	0	0	0	0	0	0	0	0	0	0	3	5	0	4	2	0	0	1	0	0	0	2	4	0	0	0	0	0
mmu-miR-5126	UniRef90_UPI001F1D22BA	485	DUF1846 domain-containing protein	Oscillospiraceae_NOV MGBC104380	0	1	0	0	0	0	0	0	0	0	0	0	0	0	1	0	0	1	1	0	0	0	0	1	0	2	1	0	0	0	2	2
mmu-miR-5126	UniRef90_V2YFC7	1099	HD domain-containing protein	Lawsonibacter MGBC131434	1	0	0	0	0	0	0	0	0	0	0	0	0	0	0	1	0	0	0	0	0	0	0	0	0	2	1	0	0	0	0	0
mmu-miR-6538	UniRef90_A0A9D2W989	485	Large ribosomal subunit assembly factor BipA	Oscillospiraceae_NOV MGBC104380	0	0	0	0	1	0	0	0	0	0	0	0	0	0	0	0	0	0	0	0	0	0	0	0	0	2	0	0	0	1	0	0
mmu-miR-6538	UniRef90_A0A3A9EGW6	55	PcfB family protein	Oscillospirales	1	1	2	3	2	0	0	2	0	0	0	0	0	1	1	0	1	5	4	0	0	1	4	6	2	2	3	0	3	1	1	0
mmu-miR-6538	UniRef90_A0A3A8Z3T9	1099	Uncharacterized protein	Lawsonibacter MGBC131434	2	5	2	1	2	0	0	1	1	0	0	1	0	0	0	0	0	0	1	0	1	1	2	1	1	2	0	0	0	0	0	1
mmu-miR-6538	UniRef90_A0A1Y3SL23	1385	MATE family efflux transporter	UBA9475 MGBC162871	0	0	0	0	0	0	0	0	0	0	1	1	0	0	1	1	0	1	0	0	0	0	0	0	0	2	0	0	0	0	0	0
mmu-miR-6538	UniRef90_A0A8J6IVB3	84	Chaperone protein ClpB	UBA9475	0	0	0	0	0	0	0	0	0	0	0	0	0	1	0	1	1	4	2	0	0	2	0	0	0	2	1	1	0	0	0	0
mmu-miR-5119	UniRef90_R9M979	77	Sel1 repeat family protein	Oscillospiraceae	0	0	0	0	0	1	0	0	0	1	0	1	0	0	0	0	0	1	1	0	0	1	0	1	1	2	0	0	1	0	0	1
mmu-miR-6538	UniRef90_A0A6N8JL07	225	Sortase	Adlercreutzia mucosicola	0	0	1	2	0	1	1	2	1	0	2	0	0	0	0	0	0	0	0	0	0	0	0	0	0	2	0	0	0	0	0	0
mmu-miR-6538	UniRef90_R5HTD6	84	Chaperone protein DnaK	UBA9475	9	11	2	2	1	2	1	2	1	1	0	0	0	4	0	2	1	2	3	1	0	7	6	1	6	2	2	0	10	2	1	2
mmu-miR-6538	UniRef90_V2YJM9	1417	AAA+ ATPase domain-containing protein	Lawsonibacter MGBC163672	0	2	0	0	4	1	0	0	0	2	2	0	0	0	2	0	0	0	0	0	0	7	0	0	0	2	2	1	1	2	0	0
mmu-miR-5119		278		Lawsonibacter MGBC000538	1	1	0	0	1	0	0	0	0	2	0	6	2	8	3	2	0	1	4	1	0	0	1	2	0	2	2	2	1	0	0	0
mmu-miR-6538	UniRef90_A0A316MH62	603	HAMP domain-containing protein	Mailhella MGBC107932	0	2	0	2	2	1	4	1	1	1	1	0	0	0	3	5	0	1	3	0	0	0	0	1	2	2	0	0	0	1	3	1
mmu-miR-5119	UniRef90_UPI002040CDA5	1417	YitT family protein	Lawsonibacter MGBC163672	1	0	0	2	0	0	0	0	0	1	0	4	0	3	0	0	0	2	0	0	0	2	0	0	0	2	0	0	0	2	2	2
mmu-miR-6538		69		Acutalibacter	0	1	1	1	1	0	0	1	1	0	0	2	1	1	0	8	0	0	2	0	0	0	1	0	0	2	1	0	0	2	0	1
mmu-miR-6538	UniRef90_A0A971BHI4	1348	histidine kinase	Oscillospiraceae_NOV MGBC161755	0	0	0	0	0	0	0	0	0	0	0	0	0	0	0	0	0	0	0	0	0	0	0	0	0	2	0	0	0	1	0	0
mmu-miR-6538	UniRef90_R9M529	169	DivIVA domain-containing protein	Oscillibacter sp000403435	0	2	0	0	4	0	0	0	0	0	0	0	0	0	1	0	0	0	0	0	0	0	0	1	1	2	0	1	0	0	1	4
mmu-miR-5119	UniRef90_A0A3A8YC23	77	Translation initiation factor 2	Oscillospiraceae	1	6	0	0	1	2	0	0	0	1	0	0	0	0	0	4	1	0	0	0	0	0	2	0	0	2	0	0	1	0	2	0
mmu-miR-5119	UniRef90_A0A3A8TQ34	4	DUF4368 domain-containing protein	Clostridia	7	3	0	1	0	0	1	0	1	0	0	2	0	1	0	1	0	3	3	0	1	0	1	1	4	2	1	0	5	3	1	0
mmu-miR-5126	UniRef90_A0A7X5IR70	4	Defence against restriction A C-terminal domain-containing protein	Clostridia	0	0	0	0	0	0	0	0	0	0	0	0	0	1	0	1	0	0	2	0	0	0	0	0	1	2	0	0	0	1	0	0
mmu-miR-6538	UniRef90_R9MDN4	1332	PTS system, Fru family, IIC component	Oscillibacter MGBC161115	0	1	0	0	0	0	0	0	1	3	0	0	0	0	0	0	0	0	0	0	0	0	0	0	0	2	0	1	18	0	0	0
mmu-miR-6538	UniRef90_A0A845RAQ1	746	MobA/VirD2-like nuclease domain-containing protein	UBA9475 MGBC113509	1	0	0	2	0	0	0	0	0	0	0	0	0	0	1	1	0	6	6	0	0	0	0	2	1	2	7	1	0	1	1	0
mmu-miR-6538	UniRef90_UPI0023F73CB5	84	pyruvate, phosphate dikinase	UBA9475	1	0	0	0	0	0	0	0	1	0	0	1	0	0	0	0	0	1	0	0	0	1	0	0	0	2	1	0	0	0	0	0
mmu-miR-6538	UniRef90_UPI001367ED74	1099	Cytidylate kinase	Lawsonibacter MGBC131434	7	4	1	2	2	0	1	0	0	0	1	0	1	1	0	1	0	0	1	0	0	3	0	0	0	2	4	1	3	0	0	2
mmu-miR-30e-5p		127		Acetatifactor	12	7	6	3	6	0	7	8	0	1	1	1	6	2	7	6	0	7	7	0	1	5	4	7	6	2	2	2	1	6	2	1
mmu-miR-6538	UniRef90_R9KXJ3	109	Major facilitator superfamily (MFS) profile domain-containing protein	Adlercreutzia	0	1	0	1	1	3	0	0	0	0	0	0	0	0	3	0	0	0	1	2	0	0	0	0	0	2	1	0	0	0	3	0
mmu-miR-6538	UniRef90_A0A4Q0J6G6	1244		UBA7173 sp001689685	0	0	0	0	0	0	0	0	0	0	3	1	0	0	0	0	0	0	0	0	2	0	2	0	0	2	1	1	0	2	3	4
mmu-miR-5126	UniRef90_F2JHC2	485	DUF1846 domain-containing protein	Oscillospiraceae_NOV MGBC104380	0	1	0	0	0	0	0	0	0	0	0	0	0	0	0	0	0	0	0	0	0	0	0	0	0	2	0	0	0	0	0	0
mmu-miR-6538	UniRef90_R9MDY9	1332	NTF2 fold immunity protein domain-containing protein	Oscillibacter MGBC161115	0	0	0	0	1	0	0	0	0	1	2	0	0	0	0	0	0	0	0	0	1	0	0	0	0	2	0	0	17	0	0	0
mmu-miR-5126		1338		Marseille-P3106 MGBC161418	4	4	5	3	3	7	3	8	5	2	6	1	10	2	3	6	6	6	2	1	3	12	13	7	2	2	4	8	7	5	23	4
mmu-miR-6538	UniRef90_V2ZDD7	77	ParB/Sulfiredoxin domain-containing protein	Oscillospiraceae	3	1	3	1	1	0	1	3	1	1	0	1	0	0	4	5	0	0	5	0	1	4	2	0	2	2	0	4	4	4	7	1
mmu-miR-6538	UniRef90_A0A3A9EJH4	824	NlpC/P60 family protein	Lawsonibacter MGBC116689	0	0	0	0	2	0	2	0	1	0	0	1	0	0	1	2	0	1	0	0	0	4	1	0	1	2	2	0	0	0	2	0
mmu-miR-6538	UniRef90_A0A4R4D2M4	84	Resolvase	UBA9475	0	0	0	0	0	0	0	0	1	0	0	0	0	0	0	0	0	0	0	0	0	0	0	0	0	2	0	0	0	0	0	0
mmu-miR-5119	UniRef90_A0A7U9STJ0	705	Putative peptidoglycan glycosyltransferase FtsW	Dorea MGBC111235	0	0	0	0	0	0	1	0	1	1	0	1	0	1	0	1	0	0	0	0	0	1	0	0	0	2	0	0	0	0	1	0
mmu-miR-6538	UniRef90_A0A3A9AAS4	1284	UDP-N-acetylglucosamine 1-carboxyvinyltransferase	Lachnospiraceae_NOV MGBC153991	0	0	0	1	0	0	0	0	0	0	0	0	0	0	0	0	0	1	0	0	1	0	0	0	0	2	0	0	0	0	0	0
mmu-miR-27b-3p		484		Oscillospiraceae_NOV	1	4	2	0	1	0	3	1	1	2	1	0	3	0	0	0	0	0	0	0	0	0	0	0	0	2	0	0	0	1	0	0
mmu-miR-6538	UniRef90_UPI00195E5EDB	768	UvrD-helicase domain-containing protein	Oscillibacter MGBC114107	0	0	0	0	0	0	0	0	0	0	0	0	0	1	0	0	0	0	0	0	0	4	1	1	0	2	0	0	0	0	0	0
mmu-miR-101a-3p	UniRef90_R9I1Y4	2	Nudix hydrolase domain-containing protein	Bacteria	2	1	4	3	2	2	0	2	1	2	5	7	0	4	1	1	10	3	3	4	2	6	20	1	1	2	2	2	0	2	10	1
mmu-miR-6538	UniRef90_A0A9D1LG94	574	Bifunctional (P)ppGpp synthetase/guanosine-3',5'-bis(Diphosphate) 3'-pyrophosphohydrolase	UBA7173 sp001689485	0	0	1	0	0	4	0	3	0	2	4	1	0	0	3	0	0	0	1	1	0	0	0	3	0	2	3	3	1	1	0	0
mmu-miR-2137		193		Acutalibacter muris	0	0	0	0	0	0	0	1	0	0	1	0	0	0	0	0	0	0	1	0	0	0	0	0	0	2	0	1	0	1	0	1
mmu-miR-378c	UniRef90_A0A9D1SBH1	1489	GMP synthase (glutamine-hydrolyzing)	CAG-485 MGBC165885	8	7	12	12	4	7	2	22	6	2	10	2	0	6	1	2	5	6	4	7	4	6	11	4	3	2	1	4	3	1	7	3
mmu-miR-5126	UniRef90_V2YEN6	485	HAMP domain-containing protein	Oscillospiraceae_NOV MGBC104380	0	0	0	0	0	0	0	0	0	0	0	0	0	0	0	0	0	0	0	0	0	0	0	0	0	2	0	0	0	0	0	0
mmu-miR-6538	UniRef90_A0A3A8YH93	77	NlpC/P60 family protein	Oscillospiraceae	0	0	0	0	0	0	1	0	0	0	1	0	0	1	0	0	0	0	1	0	0	1	1	1	1	2	0	0	0	0	0	0
mmu-miR-5119	UniRef90_R7J0H2	1031	Sodium/iodide co-transporter	Muribaculaceae_NOV MGBC128991	11	1	11	14	5	12	2	8	0	4	8	3	0	6	3	3	5	5	4	5	6	21	8	5	8	2	2	14	7	2	4	0
mmu-miR-5119	UniRef90_A0A3A8YGH3	78	tRNA (N(6)-L-threonylcarbamoyladenosine(37)-C(2))-methylthiotransferase MtaB	Lawsonibacter	0	0	0	0	0	0	0	0	0	0	0	1	0	0	0	1	0	0	0	0	0	0	0	0	0	2	3	0	0	0	0	0
mmu-miR-6538	UniRef90_W7CF54	485	Class III stress response-related ATPase	Oscillospiraceae_NOV MGBC104380	1	2	1	1	0	0	0	0	0	0	0	0	0	0	1	1	0	4	4	1	0	0	1	0	0	2	0	1	1	1	2	1
mmu-miR-6538	UniRef90_A0A7U9RAR8	118	Swarming motility protein SwrC	Lachnospiraceae_NOV MGBC000200	0	0	1	0	2	0	2	1	0	0	1	0	1	0	0	0	1	0	1	1	0	1	1	1	1	2	0	1	1	0	0	0
mmu-miR-6538	UniRef90_A0A3A8YNP5	1417	Chaperone protein DnaK	Lawsonibacter MGBC163672	0	1	0	2	0	0	0	0	0	0	2	1	0	0	0	0	0	0	0	0	0	2	0	0	0	2	0	0	0	0	0	0
mmu-miR-6538	UniRef90_R9J4D9	511	histidine kinase	COE1	0	0	0	0	0	0	2	2	0	0	0	0	0	1	0	0	0	1	1	0	1	1	0	0	1	2	0	1	1	0	1	0
mmu-miR-5119	UniRef90_A0A927YBM0	618	Helicase-exonuclease AddAB subunit AddB	Acetatifactor MGBC108232	0	0	0	0	0	0	0	0	0	0	0	0	0	0	0	0	0	0	0	0	0	0	0	0	0	2	0	0	0	0	0	0
mmu-miR-6538	UniRef90_A0A3D4MWW4	1262	Zinc-binding protein	Oscillospiraceae_NOV MGBC148330	6	7	1	0	0	0	0	2	0	1	0	3	1	2	0	0	0	0	1	0	1	2	1	1	0	2	1	0	0	0	1	0
mmu-miR-6538	UniRef90_V2YC71	78	Large ribosomal subunit protein uL13	Lawsonibacter	2	5	0	1	2	1	1	1	1	1	0	1	0	0	0	0	0	1	0	0	3	3	0	1	0	2	0	2	3	2	2	3
mmu-miR-6538	UniRef90_A0A2V2GS03	2	Phage major capsid protein	Bacteria	0	1	0	0	0	0	0	0	0	0	0	0	0	0	2	0	0	0	1	0	0	0	0	1	0	2	1	0	2	0	0	0
mmu-miR-5126		848		UBA9475 MGBC117253	1	11	0	2	1	0	0	0	0	1	7	50	0	1	3	30	2	9	1	19	13	2	1	0	0	2	1	0	1	0	0	0
mmu-miR-6538	UniRef90_V2ZH28	78	Chaperone protein DnaK	Lawsonibacter	3	0	1	0	7	1	0	0	1	1	1	3	0	1	1	0	0	1	4	1	0	2	2	4	2	2	0	2	3	0	3	1
mmu-miR-6538	UniRef90_R9M2J2	169	UDP-N-acetylglucosamine 1-carboxyvinyltransferase	Oscillibacter sp000403435	1	0	0	0	1	0	0	0	0	0	0	0	0	0	0	0	0	0	0	0	0	0	0	0	0	2	0	0	0	0	0	0
mmu-miR-5119	UniRef90_A0A3A9D0W1	1086	Helicase-exonuclease AddAB subunit AddB	Acetatifactor MGBC130773	0	0	0	0	0	0	0	0	0	0	0	0	0	0	0	0	0	0	0	0	0	0	0	0	0	2	0	0	0	0	0	0
mmu-miR-6538	UniRef90_V2YGI0	171	SLH domain-containing protein	Lawsonibacter sp000492175	0	0	0	0	0	0	0	0	0	1	0	0	0	0	0	0	0	0	0	0	0	0	1	1	0	2	0	0	4	0	0	1
mmu-miR-6538	UniRef90_R9M2D5	1332	Phosphoesterase RecJ domain-containing protein	Oscillibacter MGBC161115	0	0	0	0	0	0	0	0	0	6	1	0	0	0	0	0	0	0	0	3	0	0	1	0	0	2	0	0	12	0	2	0
mmu-miR-2137		286		Lawsonibacter MGBC000555	6	5	1	1	11	0	1	0	2	3	1	5	0	5	1	3	0	0	2	0	2	3	1	1	0	2	1	2	8	0	0	0
mmu-miR-5119		610		1XD8-76 MGBC108016	1	1	2	0	0	0	0	0	0	0	0	3	0	0	0	3	1	1	4	1	1	0	0	1	4	2	0	1	5	3	3	0
mmu-miR-23a-3p		0		root	1	2	2	2	0	3	2	2	0	1	1	4	0	1	1	3	1	1	2	0	0	1	2	1	2	2	0	1	2	2	4	1
mmu-miR-2137		824		Lawsonibacter MGBC116689	1	0	6	3	4	1	1	5	0	0	0	1	0	12	1	5	2	3	4	1	0	8	1	2	8	2	5	0	1	1	8	1
mmu-miR-6538	UniRef90_R9M965	169	ECF transporter S component	Oscillibacter sp000403435	0	3	0	0	1	0	0	0	0	0	0	0	0	0	1	0	0	3	0	0	0	0	1	1	0	2	0	1	0	1	0	0
mmu-miR-5119	UniRef90_UPI001FAABFE7	1503	hypothetical protein	CAG-873 MGBC166434	2	1	3	4	2	1	1	5	1	1	2	1	0	5	4	0	1	0	0	2	3	2	8	1	0	2	1	2	0	2	3	2
mmu-miR-5126	UniRef90_A0A395YP92	4	Ferrous iron transporter B	Clostridia	1	1	0	0	0	0	1	0	0	0	0	0	0	1	0	0	0	0	0	0	0	0	1	0	0	2	0	0	0	1	0	0
mmu-miR-5119	UniRef90_A0A7X3MLH1	93	Glycosyltransferase	Dorea MGBC000158	0	0	0	0	0	0	0	0	0	0	0	0	0	0	0	0	0	0	0	0	0	0	0	0	0	2	1	0	0	0	0	0
mmu-miR-5119	UniRef90_A0A7U9S721	66	Microcin C7 self-immunity protein MccF	14-2	3	6	0	0	11	0	3	7	0	0	0	3	0	6	7	10	0	0	5	7	4	0	3	1	5	2	1	3	5	6	4	2
mmu-miR-5119		574		UBA7173 sp001689485	2	1	1	1	0	1	0	3	2	2	2	2	0	0	3	0	0	1	2	0	1	1	0	1	0	2	2	4	2	1	1	3
mmu-miR-6538	UniRef90_A0A845T5V4	747	DUF4366 domain-containing protein	Anaerotruncus sp000403395	0	0	0	0	0	0	0	0	0	0	1	1	0	0	0	0	0	0	0	0	0	1	0	0	2	2	0	1	1	0	1	0
mmu-miR-6538	UniRef90_R5HFZ8	725	Stage V sporulation protein AD	Evtepia MGBC111873	2	3	0	1	0	1	0	3	0	0	0	0	0	1	4	3	0	4	5	1	0	5	1	0	2	2	0	0	0	1	1	1
mmu-miR-6538		1460		D16-63 MGBC165015	3	4	1	1	1	1	0	4	0	0	1	1	1	1	2	2	1	0	5	2	1	0	13	0	0	2	0	1	2	4	5	1
mmu-miR-5119	UniRef90_A0A645DM21	1503	Cell wall-associated hydrolase	CAG-873 MGBC166434	7	2	4	4	2	7	1	6	0	0	5	3	0	7	5	1	5	2	1	2	1	9	3	11	3	2	6	5	2	0	3	1
mmu-let-7i-5p		390		Eubacterium_R MGBC101131	7	7	7	10	7	9	3	27	6	1	15	5	0	8	8	8	9	9	8	10	10	44	5	17	13	2	5	6	7	5	22	2
mmu-miR-6538	UniRef90_UPI0020414E01	1417	helix-turn-helix transcriptional regulator	Lawsonibacter MGBC163672	0	0	0	0	0	0	0	0	0	0	0	0	0	3	0	0	0	0	0	0	0	7	0	0	1	2	2	0	1	2	1	0
mmu-miR-5119	UniRef90_A0A7U9NGI0	101	Signal peptidase I	Lachnospiraceae_NOV MGBC000171	1	0	0	0	0	1	1	0	1	0	0	0	0	0	0	0	0	0	0	0	0	0	0	0	1	2	0	0	0	0	1	0
mmu-miR-6538	UniRef90_UPI00203B1311	127	hydratase	Acetatifactor	1	0	1	0	3	2	2	0	1	0	0	2	3	0	0	0	0	1	4	0	0	2	0	0	0	2	0	0	2	0	0	0
mmu-miR-148b-3p	UniRef90_Q8A9S7	1141	Serine hydroxymethyltransferase	Bacteroides sp002491635	8	4	13	5	6	3	1	3	11	0	2	3	1	7	12	2	11	5	18	0	6	16	10	12	0	2	1	0	8	13	23	1
mmu-miR-5119		15		Bacteroides acidifaciens	1	0	0	0	1	0	0	1	2	0	1	1	0	0	0	0	1	2	1	3	2	2	4	1	1	2	1	0	0	0	4	1
mmu-miR-2137	UniRef90_N2A7I1	1284	L-serine dehydratase	Lachnospiraceae_NOV MGBC153991	0	0	0	0	0	0	0	0	0	0	0	0	0	0	0	0	0	0	0	0	0	0	0	0	0	2	0	0	0	0	0	0
mmu-miR-5119		70		Acutalibacter MGBC000120	0	1	0	0	0	0	2	0	0	1	2	1	0	0	0	2	0	0	1	0	1	1	0	0	2	2	0	0	1	3	2	4
mmu-miR-6538	UniRef90_A0A926DDK5	1149	Aminotransferase	Angelakisella MGBC136623	3	4	2	1	1	2	3	3	0	0	0	1	2	0	0	4	1	2	3	0	1	1	3	0	2	2	1	7	7	1	2	3
mmu-miR-6538	UniRef90_A0A9D2LZS1	77	Chaperone protein DnaK	Oscillospiraceae	0	0	1	0	1	0	0	0	0	0	0	0	0	0	0	0	0	0	0	0	0	0	0	0	0	2	0	0	0	0	0	0
mmu-miR-6538	UniRef90_UPI00136ADBAE	78	Sigma-70 family RNA polymerase sigma factor	Lawsonibacter	4	0	0	1	0	0	0	1	1	0	0	0	0	0	0	3	0	1	5	0	0	2	0	0	2	2	1	1	1	0	0	0
mmu-miR-5126	UniRef90_A0A6N9PNR2	401	5-bromo-4-chloroindolyl phosphate hydrolysis protein	Acutalibacter MGBC101916	0	0	0	0	0	0	0	0	0	0	0	0	0	0	0	0	0	0	0	0	0	0	0	0	0	2	0	0	0	0	0	0
mmu-miR-5126		1352		Oscillospiraceae_NOV MGBC162040	3	1	0	0	1	0	0	0	0	0	0	1	0	0	0	1	0	1	2	1	0	0	0	1	1	2	0	0	0	1	0	0
mmu-miR-6538	UniRef90_A0A1Y4WCC3	826	SAM-dependent methyltransferase	UMGS1872 MGBC116724	0	2	0	0	0	0	0	0	0	0	0	0	1	3	0	0	0	2	0	0	0	0	1	0	0	2	0	0	0	0	0	0
mmu-miR-6538	UniRef90_V2Y0W5	1315	Diacetylchitobiose uptake system permease protein NgcF	UBA9475 MGBC159253	9	20	1	3	11	1	2	4	1	1	3	0	0	17	6	7	2	3	3	1	1	9	7	4	20	2	1	1	8	4	4	3
mmu-miR-6538	UniRef90_A0A3A8YT43	1480	Integrase	Lawsonibacter MGBC165440	0	0	0	0	2	0	1	1	0	0	0	2	1	2	0	2	0	0	1	0	0	1	0	0	0	2	1	0	4	0	0	0
mmu-miR-6538	UniRef90_C7HAJ6	0	AAA+ ATPase domain-containing protein	root	0	0	0	0	0	0	0	1	0	0	0	0	0	0	0	0	0	1	0	0	0	1	0	0	0	2	0	0	0	0	0	0
mmu-miR-6538	UniRef90_A0A3A9A6X6	826	ABC transporter substrate-binding protein	UMGS1872 MGBC116724	0	4	0	0	1	1	0	0	0	0	1	0	0	0	1	0	0	0	0	0	0	1	0	0	0	2	0	0	0	0	1	0
mmu-miR-6239		725		Evtepia MGBC111873	0	0	2	1	2	2	3	11	1	0	0	1	0	3	1	2	1	1	3	2	0	3	0	1	4	2	1	0	2	1	4	1
mmu-miR-6538	UniRef90_A0A845RAV5	1275	Uncharacterized protein	UBA9475 MGBC152423	0	0	0	2	1	0	0	0	0	0	0	0	0	0	0	1	2	2	2	0	0	0	0	1	2	2	2	0	0	0	1	0
mmu-miR-2137	UniRef90_UPI00204107BA	90	Plasmid mobilization relaxosome protein MobC	Oscillibacter	0	1	0	0	0	1	0	0	0	0	0	0	0	0	0	2	0	0	0	1	0	1	0	0	0	2	0	2	0	0	0	1
mmu-miR-6538	UniRef90_R9M304	169	Ferritin-like diiron domain-containing protein	Oscillibacter sp000403435	0	3	0	0	2	0	0	0	0	0	0	1	0	0	2	1	0	1	1	0	2	0	1	2	0	2	0	1	3	1	0	4
mmu-miR-6538	UniRef90_V2XWG5	1417	Negative regulator of genetic competence ClpC/MecB	Lawsonibacter MGBC163672	0	1	0	1	0	0	0	0	0	0	2	0	0	0	0	0	0	0	0	0	0	1	1	0	0	2	0	1	0	0	0	0
mmu-miR-5119	UniRef90_V2YEC1	539	GMP synthase [glutamine-hydrolyzing]	Oscillospiraceae_NOV MGBC105270	0	0	0	0	0	0	0	0	0	0	1	0	0	0	0	1	0	0	0	1	0	1	1	1	1	2	0	0	1	0	1	0
mmu-miR-6538	UniRef90_A0A3B8QZS2	1244	4-hydroxy-3-methylbut-2-en-1-yl diphosphate synthase (flavodoxin)	UBA7173 sp001689685	0	0	0	0	0	0	0	0	1	0	1	0	0	0	1	1	0	0	0	0	1	0	0	0	0	2	0	0	0	1	1	0
mmu-miR-6538	UniRef90_UPI00195E4CD2	768	glycosyltransferase family 4 protein	Oscillibacter MGBC114107	0	0	0	0	0	0	0	0	0	0	0	0	0	1	0	0	1	0	0	0	0	1	2	1	0	2	0	0	0	0	0	0
mmu-miR-5126	UniRef90_A0A975PSB9	485		Oscillospiraceae_NOV MGBC104380	1	1	0	1	0	0	0	0	0	0	0	1	0	0	0	0	0	2	1	0	0	0	0	0	0	2	0	0	0	1	1	0
mmu-miR-6538	UniRef90_A0A9D1DGC6	826	Chaperone protein DnaK	UMGS1872 MGBC116724	0	0	0	0	0	0	0	0	0	0	0	0	0	0	0	0	0	0	0	0	0	1	0	0	0	2	2	0	0	0	0	1
mmu-miR-5119	UniRef90_A0A7U9WVQ0	1284	Carbamoyl-phosphate synthase pyrimidine-specific large chain	Lachnospiraceae_NOV MGBC153991	1	0	0	1	1	0	0	0	0	0	0	0	0	1	0	1	0	1	1	0	0	0	1	0	2	2	0	0	0	1	0	1
mmu-miR-6538	UniRef90_R9MUY5	2	Bacterial repeat domain-containing protein	Bacteria	0	2	1	1	0	1	0	0	0	0	0	0	0	0	0	4	0	2	1	0	0	0	1	2	1	2	0	0	2	2	0	0
mmu-miR-5126		539		Oscillospiraceae_NOV MGBC105270	2	5	4	1	0	0	3	3	0	3	2	0	2	0	4	4	0	3	2	3	0	5	3	4	10	2	0	0	6	5	3	1
mmu-miR-5126		194		Muribaculaceae	3	2	2	2	2	2	0	3	4	6	9	2	0	0	1	1	5	5	2	3	5	3	6	1	4	2	4	13	5	5	7	4
mmu-miR-6538	UniRef90_UPI00204263F5	127	ATP-binding cassette domain-containing protein	Acetatifactor	3	0	0	4	0	1	4	2	0	1	1	1	0	0	3	2	0	0	5	0	0	1	1	0	0	2	0	2	0	3	1	0
mmu-miR-5126	UniRef90_A0A174Q1T3	485	UPF0371 protein DXC40_17005	Oscillospiraceae_NOV MGBC104380	0	0	1	0	0	0	0	0	0	0	0	0	0	0	0	0	1	0	0	0	0	0	0	0	0	2	0	0	0	0	0	0
mmu-miR-5119	UniRef90_UPI00203A4959	824	zinc ribbon domain-containing protein	Lawsonibacter MGBC116689	1	0	2	0	1	1	1	1	0	0	1	0	0	2	0	4	1	1	0	0	0	3	1	0	5	2	0	0	0	1	3	0
mmu-miR-6538	UniRef90_A0A9D1S738	77	Ribosome-binding ATPase YchF	Oscillospiraceae	2	1	1	0	0	0	1	2	0	1	1	0	0	0	0	0	0	0	0	0	0	0	0	0	1	2	0	0	0	0	0	1
mmu-miR-6538	UniRef90_A0A3A8YFH5	235	HlyD family efflux transporter periplasmic adaptor subunit	Lawsonibacter sp003612335	0	1	0	0	0	1	0	1	0	0	0	0	0	0	0	0	0	2	0	0	0	1	0	0	0	2	0	0	0	0	0	0
mmu-miR-6538		505		UBA11940 MGBC104819	0	0	0	0	0	0	0	2	1	1	2	1	0	0	0	15	0	0	11	0	1	0	1	0	1	2	2	4	10	1	23	47
mmu-miR-6538	UniRef90_UPI00204263F5	1088	ATP-binding cassette domain-containing protein	Acetatifactor MGBC130908	4	1	0	0	2	0	3	3	0	0	0	4	0	0	1	4	0	1	2	0	0	2	4	0	0	2	1	0	1	0	2	0
mmu-miR-6538	UniRef90_R9M8Z8	169	SLH domain-containing protein	Oscillibacter sp000403435	0	0	0	1	0	0	0	0	0	0	0	1	0	0	0	0	0	0	0	0	0	0	1	0	0	2	0	1	0	0	0	0
mmu-miR-6538	UniRef90_A0A1Y4WJ50	1099	Chloride channel protein	Lawsonibacter MGBC131434	0	1	0	0	0	0	0	0	0	0	0	0	0	1	0	0	0	0	0	0	0	0	0	0	0	2	0	0	0	0	0	0
mmu-miR-6538	UniRef90_R9M374	169	MotA/TolQ/ExbB proton channel domain-containing protein	Oscillibacter sp000403435	1	2	1	0	1	0	0	0	0	0	0	1	0	0	1	0	0	0	0	0	0	0	0	0	0	2	0	0	0	0	0	0
mmu-miR-6538	UniRef90_A0A3A8YCL6	235	ATP-binding cassette domain-containing protein	Lawsonibacter sp003612335	0	1	0	0	0	1	0	4	0	0	1	0	1	0	0	1	1	3	0	0	1	0	1	0	0	2	0	0	1	0	0	0
mmu-miR-6538	UniRef90_A0A943WYH5	551	DUF933 domain-containing protein	Lawsonibacter MGBC105408	2	0	0	1	1	0	0	0	0	0	0	0	0	0	0	0	0	0	0	0	0	1	0	0	1	2	0	0	0	3	0	0
mmu-miR-378a-3p	UniRef90_A0A7U9S5J8	100	peptidylprolyl isomerase	14-2 MGBC000170	2	10	1	0	7	1	1	1	4	0	0	2	0	3	6	4	0	0	5	2	1	0	2	1	3	2	1	0	3	3	2	0
mmu-miR-2137	UniRef90_A0A9D1W7A6	1086	YqeG family HAD IIIA-type phosphatase	Acetatifactor MGBC130773	0	0	0	0	0	0	0	0	0	0	0	0	0	0	0	0	0	0	0	0	0	0	0	0	0	2	0	0	0	0	0	0
mmu-miR-5119	UniRef90_UPI001370C972	1099	YitT family protein	Lawsonibacter MGBC131434	3	1	0	1	1	0	2	0	0	0	0	0	0	1	0	2	0	0	0	0	0	0	2	1	1	2	2	1	2	0	0	1
mmu-miR-5119	UniRef90_A0A0K0YL27	2		Bacteria	3	0	0	0	0	1	1	1	0	2	2	0	3	4	1	2	0	2	3	0	0	2	0	0	0	2	1	1	1	2	2	0
mmu-miR-5119	UniRef90_R6WME7	1284	Elongation factor Tu GTP binding domain-containing protein	Lachnospiraceae_NOV MGBC153991	0	0	1	0	0	0	1	0	0	0	0	0	0	0	0	0	1	0	0	0	0	0	0	0	1	2	0	0	0	2	0	0
mmu-miR-6238		2		Bacteria	1	0	0	1	0	5	0	2	1	0	0	0	3	0	6	0	2	2	1	0	1	3	2	4	0	2	1	0	0	1	1	0
mmu-miR-2137	UniRef90_A0A9D1IX47	485	Ribosome biogenesis GTPase A	Oscillospiraceae_NOV MGBC104380	0	3	0	3	1	0	0	0	0	0	0	0	0	0	0	1	1	2	2	1	0	0	1	0	0	2	1	0	0	3	0	0
mmu-miR-6538	UniRef90_R9MHP1	861	Methionine synthase	Flavonifractor MGBC117744	1	0	0	0	1	0	3	3	0	1	0	0	0	1	1	0	0	1	0	0	1	0	0	1	0	2	0	1	0	0	1	0
mmu-miR-6538	UniRef90_A0A3A8YP85	78	23S rRNA (Guanosine(2251)-2'-O)-methyltransferase RlmB	Lawsonibacter	0	0	1	0	0	0	0	3	1	1	0	0	0	1	0	3	1	1	2	0	1	6	1	0	3	2	0	0	1	0	3	0
mmu-miR-5119		551		Lawsonibacter MGBC105408	0	1	0	0	0	0	0	0	0	0	0	0	0	0	0	0	0	0	0	0	1	0	2	0	0	2	0	1	1	0	1	1
mmu-miR-6538	UniRef90_V2YEY0	1417	Multidrug efflux system ATP-binding protein	Lawsonibacter MGBC163672	0	0	0	0	0	0	0	0	0	0	1	0	0	0	0	0	0	0	0	0	0	3	0	0	0	2	0	3	0	0	0	0
mmu-miR-6538	UniRef90_UPI00136EF888	401	zinc ribbon domain-containing protein	Acutalibacter MGBC101916	0	0	0	0	0	0	0	0	2	0	1	1	0	0	2	3	1	2	4	1	3	0	1	0	1	2	4	0	1	3	6	3
mmu-miR-5119	UniRef90_A0A6N9P8I4	2	Uncharacterized protein	Bacteria	0	0	2	0	2	2	0	0	0	0	0	2	0	0	0	0	0	1	0	0	0	1	0	0	2	2	1	0	0	0	1	1
mmu-miR-5119		1475		Lachnospiraceae_NOV MGBC165282	0	1	0	0	2	0	3	1	0	0	0	1	0	0	2	1	1	0	0	0	0	0	0	1	2	2	1	0	1	3	1	0
mmu-miR-6538	UniRef90_R9MDY9	169	NTF2 fold immunity protein domain-containing protein	Oscillibacter sp000403435	0	2	0	0	0	0	0	1	0	0	0	0	0	0	0	1	0	0	0	0	0	0	0	0	0	2	0	0	0	0	0	0
mmu-miR-6538	UniRef90_R6UFL8	77	Chaperone protein DnaK	Oscillospiraceae	0	3	0	2	0	0	0	0	0	0	0	1	0	0	3	2	1	3	3	0	0	0	0	2	0	2	0	0	0	0	4	0
mmu-miR-378a-3p		625		Hungatella_A MGBC108684	3	0	0	0	4	2	2	2	0	0	0	1	0	1	1	2	0	0	3	0	2	0	0	1	1	2	0	0	2	2	0	2
mmu-miR-5126	UniRef90_A0A6N9PTU8	401	DnaD domain protein	Acutalibacter MGBC101916	0	0	0	0	0	0	0	0	0	0	1	0	0	0	0	0	0	0	0	0	0	1	0	1	0	2	0	0	0	0	0	0
mmu-miR-5126		109		Adlercreutzia	1	0	1	1	0	2	0	2	0	1	0	0	0	0	1	1	0	0	1	0	0	2	3	5	0	2	2	1	1	0	5	0
mmu-miR-6538	UniRef90_A0A1Y3YIU4	77	Chloride channel protein	Oscillospiraceae	0	0	0	1	0	0	0	0	0	0	0	0	0	0	0	1	0	0	0	0	0	1	1	0	3	2	1	0	2	0	1	1
mmu-miR-6538	UniRef90_A0A8C6GJY2	0	Uncharacterized protein	root	0	1	1	1	0	0	0	0	1	2	0	0	2	0	2	0	1	1	0	0	1	4	0	3	0	2	2	0	1	0	0	0
mmu-miR-5126		91		Oscillibacter MGBC000151	0	2	0	0	2	0	0	1	0	0	2	0	0	2	1	1	1	0	0	0	0	1	1	1	0	2	1	0	0	0	1	0
mmu-miR-6538	UniRef90_A0A645CIT5	84	50S ribosomal protein L13	UBA9475	0	0	0	0	1	0	0	0	0	0	0	0	0	0	0	1	0	0	0	0	0	0	0	0	0	2	0	0	1	0	0	0
mmu-miR-6538	UniRef90_R6LYQ5	535	Uracil-DNA glycosylase	CAG-95 MGBC105224	0	0	0	0	0	0	0	1	0	0	0	0	0	0	0	0	0	0	2	0	0	0	0	0	0	2	0	0	0	0	0	0
mmu-miR-6538	UniRef90_UPI00195A4DDB	473	aldo/keto reductase	Oscillibacter MGBC104191	7	1	3	4	1	0	1	3	0	0	0	2	0	2	0	4	0	4	6	0	0	0	1	3	2	2	2	0	4	0	0	0
mmu-miR-6538	UniRef90_D1Y7S1	597	Cupin domain protein	Oscillospiraceae_NOV MGBC107693	0	2	0	0	0	0	0	1	3	0	0	0	0	0	0	0	0	0	0	0	0	0	0	0	2	2	1	0	3	1	1	1
mmu-miR-6538	UniRef90_UPI0013710C63	84	ATPase	UBA9475	0	0	1	0	0	0	0	0	0	0	0	0	0	0	0	0	0	0	0	0	0	0	0	0	0	2	0	0	0	0	0	0
mmu-miR-5119	UniRef90_A0A351PSW8	625	histidine kinase	Hungatella_A MGBC108684	0	0	0	0	0	0	0	0	0	0	0	0	0	0	0	0	0	0	1	0	0	0	0	0	0	2	0	0	0	1	0	0
mmu-miR-6538	UniRef90_A0A1C6C189	1262	Predicted membrane protein	Oscillospiraceae_NOV MGBC148330	6	7	1	0	0	0	1	4	0	0	0	0	2	0	0	1	0	0	2	0	2	1	1	4	0	2	1	0	0	1	1	0
mmu-miR-5119	UniRef90_E7ABD3	2	Uncharacterized protein	Bacteria	5	2	0	1	2	3	0	6	2	4	3	3	0	1	2	3	1	0	2	1	0	2	1	1	0	2	2	1	2	5	3	1
mmu-miR-2137	UniRef90_UPI00204178C7	1417	site-specific integrase	Lawsonibacter MGBC163672	0	3	0	0	1	0	0	0	0	1	0	1	0	0	0	0	0	0	0	0	1	6	0	0	0	2	0	0	1	3	0	1
mmu-miR-5119	UniRef90_A0A2R3MQK3	1256	Dipeptidyl-peptidase	Bacteroides intestinalis	0	1	0	0	0	1	0	1	2	2	3	0	0	0	0	1	2	1	0	3	1	0	1	1	0	2	2	2	0	1	1	1
mmu-miR-6538	UniRef90_A0A212KJB7	485	Large ribosomal subunit assembly factor BipA	Oscillospiraceae_NOV MGBC104380	0	0	0	0	1	0	0	0	0	0	0	0	0	0	0	0	0	0	2	0	0	0	0	1	1	2	0	0	0	0	0	0
mmu-miR-6538	UniRef90_A0A1C7GRV5	193	Uncharacterized protein	Acutalibacter muris	0	0	0	0	0	0	0	0	0	0	0	0	0	0	0	1	0	0	1	0	0	0	0	0	0	2	1	0	0	0	0	1
mmu-miR-5119	UniRef90_C0CW46	1149	Hydrolyase, tartrate alpha subunit/fumarate domain protein, Fe-S type	Angelakisella MGBC136623	1	2	0	1	2	0	0	3	0	0	0	0	0	1	2	2	1	0	3	0	0	0	0	0	1	2	0	1	4	0	3	0
mmu-miR-5119	UniRef90_A0A426DG79	1284	GTP-binding protein	Lachnospiraceae_NOV MGBC153991	0	0	1	2	0	0	0	0	0	0	0	0	1	0	0	0	0	1	0	0	0	0	1	0	0	2	0	0	0	0	0	0
mmu-miR-5126		644		Oscillospiraceae_NOV MGBC109106	0	0	1	2	1	0	1	0	0	0	0	1	0	0	3	52	1	0	2	0	0	0	0	1	1	2	0	1	1	2	2	0
mmu-miR-6538	UniRef90_UPI00080F26C4	193	Beta-glucosidase	Acutalibacter muris	0	0	0	0	0	0	0	0	0	0	0	0	0	0	0	0	0	0	0	0	0	0	0	0	0	2	0	0	1	0	1	0
mmu-miR-5119	UniRef90_A0A4Z0V0T5	369	Urea transporter	UBA7173	1	0	0	1	0	0	0	2	0	2	0	0	0	1	0	0	0	0	0	2	2	0	1	1	0	2	1	4	2	0	3	0
mmu-miR-5119	UniRef90_R9L3D9	625	Cell wall-associated hydrolase	Hungatella_A MGBC108684	0	0	1	0	0	0	0	3	0	0	0	1	0	0	0	2	0	0	3	0	0	0	1	0	2	2	0	0	1	1	0	1
mmu-miR-6538	UniRef90_UPI00203A49DB	1088	hypothetical protein	Acetatifactor MGBC130908	3	0	1	1	2	0	2	1	0	0	0	2	1	0	0	1	1	2	2	0	0	2	3	2	0	2	0	1	1	0	0	0
mmu-miR-6538	UniRef90_V2XZJ9	171	PDZ domain-containing protein	Lawsonibacter sp000492175	1	1	0	0	0	0	0	0	0	1	0	0	0	0	2	1	0	3	0	0	0	0	1	2	0	2	0	0	2	0	0	0
mmu-miR-6538	UniRef90_A0A1Y4M6V9	84	Triosephosphate isomerase	UBA9475	1	2	1	0	0	0	1	0	0	0	0	0	0	0	0	0	1	1	1	1	1	1	0	0	1	2	1	0	2	0	0	1
mmu-miR-194-5p		6		Lachnospiraceae	1	0	0	0	2	1	0	3	0	1	0	1	2	2	1	2	0	0	2	0	0	0	1	2	0	2	0	0	0	0	0	0
mmu-miR-6538	UniRef90_A0A927NCK2	1262	tryptophan synthase	Oscillospiraceae_NOV MGBC148330	1	1	0	0	0	0	1	0	0	0	0	0	1	0	0	0	0	0	0	1	0	0	0	0	0	2	0	0	0	1	0	0
mmu-miR-6538	UniRef90_A0A3A8Z3L3	235	SrtB family sortase	Lawsonibacter sp003612335	0	0	0	0	0	0	0	2	0	0	1	2	0	0	0	0	0	0	2	1	0	2	0	0	0	2	0	0	1	0	1	0
mmu-miR-6538	UniRef90_V2XZ30	171	Calcium-translocating P-type ATPase, PMCA-type	Lawsonibacter sp000492175	0	0	0	0	0	0	0	1	0	0	0	1	0	0	0	0	0	0	0	0	0	0	0	0	0	2	0	0	1	0	0	0
mmu-miR-5126		92		Oscillibacter MGBC000153	2	0	0	0	0	0	0	0	0	1	0	1	0	1	0	1	0	1	0	0	0	0	0	3	3	2	1	1	1	0	0	0
mmu-miR-6538		1314		Acetatifactor MGBC159247	1	0	1	1	0	0	1	0	0	0	0	0	1	0	0	0	0	0	0	0	0	1	0	0	0	2	0	0	0	0	0	0
mmu-miR-6538	UniRef90_A0A3N2LDY2	729	Orotidine 5'-phosphate decarboxylase	Duncaniella muris	4	2	7	1	1	4	2	16	1	5	6	0	0	7	3	0	1	4	0	1	5	3	24	1	3	2	4	7	9	1	0	3
mmu-miR-6538	UniRef90_A0A9D1S738	1262	Ribosome-binding ATPase YchF	Oscillospiraceae_NOV MGBC148330	1	1	0	0	0	0	1	0	0	3	0	0	1	0	0	0	0	0	0	0	1	0	0	0	0	2	0	0	0	0	0	0
mmu-miR-6538	UniRef90_A0A1Y4M6V9	77	Triosephosphate isomerase	Oscillospiraceae	0	0	0	0	0	0	0	0	0	0	0	0	0	0	0	1	0	0	0	0	0	0	0	0	0	2	0	0	0	0	0	0
mmu-miR-6538	UniRef90_A0A8J6M4W9	1099	NAD(P)/FAD-dependent oxidoreductase	Lawsonibacter MGBC131434	2	2	1	0	0	0	1	0	1	0	1	0	0	0	0	1	0	0	0	0	0	0	0	0	0	2	0	0	2	0	2	1
mmu-miR-5119	UniRef90_R9M183	0	FIST C-domain domain-containing protein	root	0	0	0	1	0	0	0	0	0	0	1	0	0	0	0	0	0	0	0	0	0	0	0	0	1	2	0	0	0	0	1	0
mmu-miR-6538	UniRef90_R9M5S2	77	DNA polymerase V	Oscillospiraceae	1	0	0	0	0	0	0	0	0	0	0	0	0	0	0	1	0	0	0	0	0	0	0	0	0	2	0	0	1	0	0	0
mmu-miR-6538	UniRef90_A0A3A8YTY6	1443	ATPase	UBA9475 MGBC164455	0	0	0	0	0	0	0	0	0	1	0	1	0	0	0	0	0	0	1	0	0	0	0	0	0	2	0	0	0	0	0	0
mmu-miR-6538	UniRef90_A0A7U9R586	45	Oligopeptide transporter, OPT family	Lachnospiraceae_NOV	8	0	0	0	2	0	0	0	0	0	2	0	2	3	2	1	1	2	0	1	1	0	5	1	8	2	0	8	5	0	4	3
mmu-miR-6538	UniRef90_A0A7U9X773	100	5-proFAR isomerase	14-2 MGBC000170	12	20	1	1	28	0	5	6	2	3	0	6	1	13	19	24	0	0	7	8	4	1	5	3	11	2	4	2	10	20	17	3
mmu-miR-6538	UniRef90_V2XUF4	1417	Farnesyl diphosphate synthase	Lawsonibacter MGBC163672	0	0	0	0	0	0	0	0	0	0	0	0	0	0	0	0	0	0	0	0	0	1	0	0	0	2	0	0	0	0	0	0
mmu-miR-5119	UniRef90_A0A9D2K4Z2	848	ABC transporter ATP-binding protein	UBA9475 MGBC117253	0	0	0	0	0	0	0	1	0	0	0	1	0	1	0	0	0	0	1	1	0	0	0	0	0	2	0	0	0	0	0	0
mmu-miR-6538	UniRef90_A0A1C7GLL6	69	Sugar ABC transporter substrate-binding protein	Acutalibacter	0	0	2	0	0	0	0	0	0	0	0	0	0	0	1	1	1	1	2	0	0	0	0	0	0	2	0	0	0	0	0	0
mmu-miR-6538	UniRef90_UPI00210E3FD5	485	redox-regulated ATPase YchF	Oscillospiraceae_NOV MGBC104380	0	1	0	0	0	0	0	0	0	0	0	0	0	0	0	0	0	1	1	0	0	0	0	0	0	2	1	0	0	0	0	0
mmu-miR-6538	UniRef90_A0A8J6IY52	485	Large ribosomal subunit assembly factor BipA	Oscillospiraceae_NOV MGBC104380	1	1	0	1	0	0	0	0	0	0	0	1	0	0	2	1	0	2	1	0	0	0	0	0	0	2	1	0	0	0	1	0
mmu-miR-5119	UniRef90_UPI0008D9E5B0	1256	S46 family peptidase	Bacteroides intestinalis	0	1	0	1	0	1	0	0	1	1	1	3	0	0	0	0	3	2	1	2	2	0	0	0	0	2	1	3	3	2	1	0
mmu-miR-5126		1344		Angelakisella MGBC161672	2	0	1	0	0	0	0	1	0	0	0	0	0	1	2	2	0	0	2	0	0	1	0	0	7	2	2	0	1	0	0	0
mmu-miR-5119	UniRef90_S4WBH5	69	Cell wall-associated hydrolase family protein	Acutalibacter	0	1	0	0	0	0	0	0	0	0	0	0	0	0	0	0	0	1	2	0	0	0	0	0	0	2	1	0	0	0	0	0
mmu-miR-6538	UniRef90_UPI00136B2F70	55	ParB/RepB/Spo0J family partition protein	Oscillospirales	0	0	0	0	0	0	0	0	0	0	0	0	0	0	0	0	0	0	0	0	0	0	0	0	0	2	0	0	0	0	0	0
mmu-miR-5126		758		UBA9475 MGBC113841	1	1	0	2	0	0	2	0	0	0	0	0	0	0	0	2	0	0	1	0	0	0	0	0	0	2	0	0	1	1	1	0
mmu-miR-5119	UniRef90_A0A3A8YAA3	235	Trimeric intracellular cation channel family protein	Lawsonibacter sp003612335	0	0	0	0	1	0	0	0	0	0	0	0	0	0	0	0	0	1	0	1	0	0	0	1	0	2	1	1	0	0	0	0
mmu-miR-5119	UniRef90_A0A4Y7RD68	2	RNAase	Bacteria	8	2	9	8	2	10	0	3	0	4	9	1	3	7	2	6	1	1	4	4	4	14	12	11	4	2	9	10	5	4	15	2
mmu-miR-6538	UniRef90_A0A7X5CTD1	55		Oscillospirales	0	0	0	0	0	0	1	1	0	0	1	0	0	0	0	0	0	0	1	0	0	1	0	1	2	2	0	0	0	0	1	0
mmu-miR-5119	UniRef90_A5ZYK8	2	RNAase	Bacteria	5	4	0	2	1	0	0	1	0	1	0	3	2	1	0	2	0	4	2	0	0	2	0	0	5	2	1	1	1	2	1	1
mmu-miR-6538	UniRef90_A0A3A9EYW0	485	Extracellular solute-binding protein	Oscillospiraceae_NOV MGBC104380	0	1	1	0	0	0	0	0	0	0	0	0	0	0	0	0	0	0	0	0	0	0	0	0	0	2	1	0	0	0	0	0
mmu-miR-6538	UniRef90_A0A9D2W7Z9	1315	ABC transporter ATP-binding protein	UBA9475 MGBC159253	2	10	3	4	6	0	3	1	2	1	2	0	2	5	0	3	0	3	3	0	0	7	8	3	13	2	2	2	3	3	1	2
mmu-miR-6538	UniRef90_A0A9D8RZC9	1138	Hydratase	COE1 MGBC135202	0	0	0	0	0	0	1	1	2	0	0	0	0	0	0	0	0	0	2	0	0	0	1	0	1	2	0	0	0	3	1	0
mmu-miR-215-5p	UniRef90_UPI002040DF6E	1086	FprA family A-type flavoprotein	Acetatifactor MGBC130773	0	0	0	0	0	0	0	0	0	0	0	0	0	0	0	0	0	0	0	0	0	0	0	0	0	2	0	0	0	0	0	0
mmu-miR-6538	UniRef90_A0A4Z0V955	543	DEAD/DEAH box helicase	Duncaniella sp002492665	3	3	5	3	2	5	0	1	3	0	3	1	0	0	0	0	1	0	2	0	1	3	4	3	0	2	0	1	1	0	4	1
mmu-miR-5119		138		Lachnospiraceae_NOV MGBC000269	0	1	0	0	2	0	0	1	1	0	0	2	0	0	0	0	0	2	0	1	0	0	0	0	1	2	0	0	0	0	0	1
mmu-miR-6538		1480		Lawsonibacter MGBC165440	7	2	1	0	7	0	2	5	0	2	0	6	2	4	3	8	1	2	11	2	1	3	4	1	2	2	6	3	10	1	2	1
mmu-miR-6538	UniRef90_A0A351TFP2	127	MFS transporter	Acetatifactor	0	0	0	0	0	0	0	0	0	0	0	0	0	1	0	0	0	0	0	0	1	0	0	0	0	2	0	0	0	0	0	0
mmu-miR-6538	UniRef90_E4M989	819	Glycosyltransferase, group 2 family protein	Alistipes finegoldii	9	7	1	2	1	11	0	15	2	2	4	2	0	0	4	0	11	1	0	5	4	2	3	3	1	2	3	4	7	1	7	0
mmu-miR-6538	UniRef90_A0A9D1F8D6	484	Argininosuccinate lyase	Oscillospiraceae_NOV	1	2	1	1	0	0	0	0	0	0	0	0	0	0	0	0	0	4	4	0	0	0	0	0	0	2	0	0	1	0	3	0
mmu-miR-5119	UniRef90_A0A9D2W8X8	85	Phosphoserine aminotransferase	UBA9475 MGBC000146	5	0	1	3	0	0	1	1	0	2	0	0	0	1	1	2	0	2	4	0	1	2	1	2	1	2	1	2	3	1	2	0
mmu-miR-5126	UniRef90_A0A316MR35	603	Radical SAM protein	Mailhella MGBC107932	0	0	0	0	2	0	1	0	0	0	0	0	0	0	1	1	0	0	1	0	0	0	2	0	0	2	0	0	0	0	0	0
mmu-miR-6538	UniRef90_A0A9D9G5A5	1489	Efflux RND transporter permease subunit	CAG-485 MGBC165885	3	5	6	12	6	16	1	20	2	3	13	0	1	10	1	1	4	0	2	3	1	8	11	7	1	2	4	2	3	5	7	1
mmu-miR-6538	UniRef90_A0A1C7GTK9	2	NlpC/P60 domain-containing protein	Bacteria	1	0	0	0	0	0	2	1	0	0	1	1	0	2	0	1	0	0	0	0	2	0	1	0	1	2	0	0	0	1	2	1
mmu-miR-5119	UniRef90_V2YJM5	78	MiaB-like tRNA modifying enzyme	Lawsonibacter	7	2	0	1	0	0	1	1	0	1	0	1	0	0	0	2	0	1	0	0	0	0	1	0	2	2	0	0	3	0	1	0
mmu-miR-6538	UniRef90_UPI00203DECB6	1088	OFA family MFS transporter	Acetatifactor MGBC130908	2	4	2	1	2	0	2	3	0	0	1	1	1	2	1	4	0	7	6	0	0	0	3	1	0	2	1	0	1	0	1	0
mmu-miR-2137	UniRef90_UPI00203E0D35	1088	DUF6320 domain-containing protein	Acetatifactor MGBC130908	3	1	0	1	2	0	1	4	0	2	1	3	3	0	1	0	1	5	3	0	0	2	3	0	0	2	0	0	0	2	2	1
mmu-miR-8101		1348		Oscillospiraceae_NOV MGBC161755	3	2	2	4	5	0	1	2	0	1	0	2	1	0	0	4	0	1	3	1	0	2	2	2	6	2	0	0	2	2	4	0
mmu-miR-6538	UniRef90_UPI00195C5A16	768	HAD family hydrolase	Oscillibacter MGBC114107	0	0	0	0	0	0	0	0	0	0	0	0	0	0	0	0	1	0	0	0	0	0	0	0	0	2	0	0	0	0	0	0
mmu-miR-8101	UniRef90_A0A3E3I0Q8	2	Uncharacterized protein	Bacteria	0	1	2	0	0	0	0	0	2	0	2	0	0	0	0	0	0	2	0	2	0	0	0	0	0	2	2	0	0	1	0	0
mmu-miR-429-3p	UniRef90_A0A9D9N7B3	1025	TIGR03960 family B12-binding radical SAM protein	1XD42-69 MGBC128780	0	0	0	1	0	1	0	2	0	0	2	2	1	2	0	1	0	1	0	1	0	0	0	0	0	2	0	0	0	0	1	0
mmu-miR-6538	UniRef90_A0A3A8YNP5	78	Chaperone protein DnaK	Lawsonibacter	0	0	0	1	0	0	0	0	0	0	0	0	0	1	0	0	0	0	0	0	0	0	2	0	0	2	0	0	1	0	1	0
mmu-miR-6538	UniRef90_A0A7G9G2N9	1354	Histidine--tRNA ligase	Lachnospiraceae_NOV MGBC162097	1	1	1	0	0	0	0	1	1	0	0	2	0	0	0	0	0	0	7	0	0	0	0	0	0	2	0	1	1	0	1	0
mmu-miR-192-5p		286		Lawsonibacter MGBC000555	0	0	0	1	2	0	0	0	0	1	0	1	1	0	0	1	0	1	0	0	0	0	0	1	0	2	0	0	0	1	0	0
mmu-miR-6538	UniRef90_A0A1Y3SF07	485	Ribosome-binding ATPase YchF	Oscillospiraceae_NOV MGBC104380	0	1	0	1	0	0	0	0	0	0	0	0	0	0	0	0	1	2	2	0	0	0	0	2	0	2	0	0	1	0	2	0
mmu-miR-6538	UniRef90_R9L4U3	164	HTH luxR-type domain-containing protein	Adlercreutzia caecimuris	0	0	1	0	0	2	0	0	0	1	0	0	2	0	1	1	0	1	1	0	0	1	1	4	0	2	0	0	0	0	7	0
mmu-miR-6538	UniRef90_A0A1H9CE25	1284	Putative efflux protein, MATE family	Lachnospiraceae_NOV MGBC153991	0	0	0	2	3	0	0	0	0	0	1	0	0	0	0	0	1	1	0	0	0	0	0	1	0	2	1	0	0	1	0	1
mmu-miR-6538		404		Oscillibacter MGBC101923	6	0	0	2	3	1	0	0	1	0	0	0	1	1	1	8	3	1	4	0	1	3	1	1	3	2	0	4	1	0	3	0
mmu-miR-6538	UniRef90_A0A316MYV2	603	SsrA-binding protein	Mailhella MGBC107932	0	0	0	0	0	0	0	0	0	0	0	0	0	0	1	0	0	0	0	0	0	0	0	0	0	2	0	0	0	0	0	0
mmu-miR-6538		1300		UBA9475 MGBC157594	3	0	2	0	1	0	0	0	0	0	0	1	0	2	0	0	0	1	2	0	0	1	1	1	5	2	1	3	2	1	1	0
mmu-miR-6538		907		Oscillibacter MGBC120045	130	68	10	22	99	84	77	174	53	40	77	88	3	5	14	31	3	28	20	35	60	9	1	1	147	2	5	45	18	58	54	24
mmu-miR-6239		2		Bacteria	4	0	4	8	3	2	1	4	0	3	6	0	12	1	6	0	4	7	0	0	1	5	2	5	1	2	3	3	4	3	5	1
mmu-miR-191-5p	UniRef90_R9LS65	747	DNA polymerase III PolC-type	Anaerotruncus sp000403395	0	5	0	2	0	0	2	2	1	0	0	0	1	0	1	1	1	1	4	1	0	0	2	0	0	2	0	0	0	1	2	1
mmu-miR-6538	UniRef90_R5S4Q4	1262	Phosphoesterase family protein	Oscillospiraceae_NOV MGBC148330	0	0	0	0	0	0	0	0	0	0	0	0	0	0	0	0	0	0	0	0	1	0	0	2	0	2	0	0	0	0	0	0
mmu-miR-6538	UniRef90_UPI0010CA37CD	729	Glycosyltransferase family 2 protein	Duncaniella muris	1	5	2	0	0	4	0	4	1	0	5	0	0	6	1	0	2	1	0	1	3	5	9	1	0	2	0	4	1	1	0	0
mmu-miR-5126		1406		Oscillibacter MGBC163329	2	1	1	0	6	1	1	0	0	0	1	0	1	0	0	7	0	1	1	0	0	2	0	0	3	2	2	0	2	4	6	0
mmu-miR-6538	UniRef90_A0A1Y3PR34	485	Ribosome-binding ATPase YchF	Oscillospiraceae_NOV MGBC104380	2	1	1	0	0	0	0	0	0	0	0	0	0	0	1	0	0	2	6	1	0	0	0	1	0	2	1	0	1	0	0	0
mmu-miR-23a-3p		1462		Hungatella_A MGBC165023	0	0	0	0	0	0	0	0	0	0	0	0	0	0	0	0	0	1	0	0	0	0	0	0	0	2	0	0	0	0	0	0
mmu-miR-6538	UniRef90_R5S069	485	Large ribosomal subunit protein uL1	Oscillospiraceae_NOV MGBC104380	0	0	0	0	0	0	0	0	0	0	0	0	0	0	0	0	0	0	0	0	0	0	0	0	0	2	0	0	0	0	0	0
mmu-miR-6538	UniRef90_R9MFM4	1332	Band 7 domain-containing protein	Oscillibacter MGBC161115	0	0	0	0	0	0	0	0	0	2	1	0	0	0	0	0	0	0	0	1	0	0	0	0	0	2	0	0	9	0	0	0
mmu-miR-215-3p	UniRef90_R9JIY0	6	Phage tail tape measure protein domain-containing protein	Lachnospiraceae	0	2	0	0	0	0	0	0	0	0	0	0	0	0	0	0	0	0	0	0	0	0	2	0	0	2	0	1	1	0	2	0
mmu-miR-2137	UniRef90_A0A351TF97	1088	Stage 0 sporulation protein A homolog	Acetatifactor MGBC130908	0	7	0	0	1	0	0	0	0	0	0	0	0	0	0	0	0	0	0	0	0	0	0	0	0	2	1	0	0	0	0	0
mmu-miR-6538	UniRef90_A0A1C7GMA9	1262	tryptophan synthase	Oscillospiraceae_NOV MGBC148330	2	2	0	1	1	0	1	3	0	0	0	1	0	0	0	0	0	0	0	0	0	0	1	0	0	2	0	0	0	0	0	0
mmu-miR-5119	UniRef90_A0A3A8YY10	78	Flagellar hook-basal body complex protein	Lawsonibacter	0	0	0	0	0	0	0	0	0	0	0	0	0	0	0	0	0	0	0	0	0	0	0	0	0	1	0	0	0	0	0	0
mmu-miR-6538	UniRef90_A0A9D2F973	535	Alpha-glucosidase/alpha-galactosidase	CAG-95 MGBC105224	0	0	0	0	0	0	1	1	0	0	1	0	0	1	0	0	0	0	3	0	0	2	0	0	1	1	0	0	1	1	0	0
mmu-miR-215-5p	UniRef90_A0A7U9MQX5	1256	RNA polymerase sigma factor 70 region 4 type 2 domain-containing protein	Bacteroides intestinalis	0	0	0	0	0	0	0	0	0	0	0	0	0	0	0	0	0	0	0	0	0	0	0	0	0	1	0	0	0	0	0	0
mmu-miR-6538	UniRef90_A0A9D1Z3E2	1417	Uncharacterized protein	Lawsonibacter MGBC163672	0	1	0	0	0	0	0	0	0	0	0	0	0	0	0	0	0	0	0	0	0	0	0	0	0	1	0	0	0	0	0	0
mmu-miR-6538	UniRef90_UPI00203FEAE0	1052	NAD(+) synthase	Acetatifactor MGBC129547	0	0	0	0	0	0	0	0	0	0	0	0	0	0	0	0	0	0	0	0	0	0	0	0	0	1	0	0	0	0	0	0
mmu-miR-378a-3p		60		Dorea MGBC000111	2	2	0	1	0	0	1	1	2	0	1	1	0	1	1	1	0	0	3	0	0	0	0	1	0	1	0	1	1	4	2	0
mmu-miR-6538	UniRef90_UPI0011C6FFF0	826	PadR family transcriptional regulator	UMGS1872 MGBC116724	0	0	0	0	0	0	0	0	0	0	0	0	0	0	0	0	0	0	0	0	0	0	0	0	0	1	0	0	0	0	0	0
mmu-miR-5119	UniRef90_A0A1C7GU80	193	Flagellar hook-basal body complex protein FliE	Acutalibacter muris	0	0	0	0	0	0	0	0	0	0	0	0	0	0	0	4	0	2	3	0	0	0	0	0	0	1	1	0	0	0	0	0
mmu-miR-6538	UniRef90_A0A8B2XZX6	1256	Fimbrillin-A associated anchor proteins Mfa1 and Mfa2	Bacteroides intestinalis	0	0	0	0	0	0	0	0	0	0	0	0	0	0	0	0	0	0	0	0	0	0	0	0	0	1	0	0	0	0	0	0
mmu-miR-5119	UniRef90_A0A1C6F7A0	6	Uncharacterized protein	Lachnospiraceae	1	1	1	0	2	1	1	0	2	1	1	0	0	3	0	1	1	1	0	0	1	0	1	3	1	1	1	0	1	0	0	0
mmu-miR-6538	UniRef90_UPI001957C5CC	473	iron-only hydrogenase system regulator	Oscillibacter MGBC104191	3	1	0	1	0	2	1	0	1	1	0	0	0	5	1	1	1	4	6	2	0	0	0	1	0	1	0	0	3	0	0	0
mmu-miR-6538	UniRef90_A0A7X2N3D6	84	ATP synthase subunit a	UBA9475	0	0	0	0	0	0	0	0	0	0	0	0	0	0	0	0	0	0	0	0	0	0	0	0	0	1	0	0	0	0	0	0
mmu-miR-5126	UniRef90_R9LVM8	77	Hydroxyethylthiazole kinase	Oscillospiraceae	0	1	0	0	0	0	0	0	0	0	0	0	0	0	0	0	0	0	1	0	0	0	0	0	0	1	0	0	0	0	0	0
mmu-miR-5119	UniRef90_R5D2Z5	0		root	0	0	0	0	0	0	0	0	0	0	0	1	0	0	0	0	0	0	0	0	0	0	0	0	0	1	0	0	0	0	0	0
mmu-miR-5119	UniRef90_A0A173U349	625	RNAase	Hungatella_A MGBC108684	1	0	0	0	0	0	1	0	0	0	0	2	1	0	0	1	0	0	1	0	0	0	1	0	0	1	0	0	1	0	0	1
mmu-miR-6538	UniRef90_A0A1Y3YJU4	1315	ATP-dependent Clp protease ATP-binding subunit ClpC	UBA9475 MGBC159253	0	1	0	0	2	0	1	0	0	0	1	0	0	1	0	0	0	0	0	0	0	0	0	0	4	1	0	1	2	1	0	0
mmu-miR-5126	UniRef90_R9JBW6	484	Bile acid 7-dehydroxylase 1/3	Oscillospiraceae_NOV	0	0	0	0	0	0	0	0	0	0	0	0	0	0	0	0	0	0	0	0	0	0	0	0	0	1	0	0	0	0	0	0
mmu-miR-6538	UniRef90_A0A3A9CR70	1098	L-serine dehydratase	Acetatifactor sp003612485	0	0	0	0	0	0	0	0	0	0	0	0	0	0	0	0	0	0	0	0	0	0	3	3	2	1	0	1	7	0	0	0
mmu-miR-6538	UniRef90_UPI00137A6CAE	1417	Uncharacterized protein	Lawsonibacter MGBC163672	0	0	0	0	0	0	0	0	0	0	0	0	0	0	0	0	0	0	0	0	0	0	0	0	0	1	0	0	0	0	0	0
mmu-miR-5126	UniRef90_A0A7U9NEK5	6	Tagatose-6-phosphate kinase	Lachnospiraceae	0	0	0	0	0	0	0	0	0	0	0	0	0	0	0	0	0	0	0	0	0	0	0	0	0	1	0	0	0	0	0	0
mmu-miR-6538	UniRef90_A0A4S2AEJ3	0	Precorrin-4 C(11)-methyltransferase	root	0	0	0	0	0	0	0	0	0	0	0	0	0	0	0	0	0	0	0	0	0	0	0	0	0	1	0	0	0	0	0	0
mmu-miR-5126	UniRef90_A0A9D1IZQ4	485	DUF512 domain-containing protein	Oscillospiraceae_NOV MGBC104380	0	0	0	0	0	0	0	0	0	0	0	0	0	0	0	0	0	2	0	0	0	0	0	0	0	1	0	0	0	0	0	0
mmu-miR-6538	UniRef90_F4XA68	485	Ribosome-binding ATPase YchF	Oscillospiraceae_NOV MGBC104380	0	1	0	0	1	0	0	0	0	0	0	2	0	0	2	0	0	3	5	0	1	0	1	3	0	1	0	0	0	0	0	0
mmu-miR-5119	UniRef90_UPI0013707F00	1284	Beta-glucosidase	Lachnospiraceae_NOV MGBC153991	0	0	0	0	0	0	1	0	0	0	0	0	0	0	0	0	0	0	0	0	0	0	0	0	1	1	0	0	0	1	0	0
mmu-miR-5126	UniRef90_UPI00203E399F	78	50S ribosomal protein L9	Lawsonibacter	0	0	0	0	1	0	0	0	0	0	0	0	0	0	0	0	0	0	0	0	0	0	0	0	0	1	0	0	0	0	0	0
mmu-miR-6538	UniRef90_A0A3A8YNP5	484	Chaperone protein DnaK	Oscillospiraceae_NOV	0	0	0	0	0	0	0	0	0	0	0	0	0	0	0	0	0	0	0	0	0	0	0	0	0	1	0	0	0	0	0	0
mmu-miR-8101	UniRef90_A0A3A9GGQ6	2	DUF3849 domain-containing protein	Bacteria	0	0	0	0	0	0	0	0	0	0	0	0	0	0	0	0	0	0	0	0	0	0	0	0	0	1	0	0	0	0	0	0
mmu-miR-6538	UniRef90_V2XT19	171	Uncharacterized protein	Lawsonibacter sp000492175	0	0	0	0	0	0	1	2	0	0	0	0	0	0	1	0	1	5	0	0	0	1	1	0	0	1	0	0	4	0	0	0
mmu-miR-6538	UniRef90_R9M2H0	90	Co-chaperonin GroES	Oscillibacter	0	0	0	0	0	0	0	0	0	0	0	0	0	0	0	0	0	0	0	0	0	0	0	0	0	1	0	0	0	0	0	0
mmu-miR-5119	UniRef90_A0A1Y4GUC2	1031	Glutamine synthetase type III	Muribaculaceae_NOV MGBC128991	0	0	1	0	0	0	0	0	0	0	1	0	0	0	1	1	1	0	1	2	1	2	1	1	0	1	0	4	2	0	0	2
mmu-miR-191-5p	UniRef90_A0A4V3R981	55	ATP-binding cassette domain-containing protein	Oscillospirales	0	0	0	0	0	0	0	1	0	0	0	0	0	1	0	0	0	0	0	0	0	0	0	0	0	1	0	0	2	0	2	0
mmu-miR-6538	UniRef90_A0A923LT16	1025	Penicillin-binding protein 1A	1XD42-69 MGBC128780	0	1	0	0	0	0	0	0	0	0	0	0	0	0	1	0	0	1	0	0	0	0	0	0	0	1	0	0	0	1	0	0
mmu-miR-6538	UniRef90_A0A7G9GE48	0	ABC transporter permease	root	1	0	0	0	0	0	0	0	0	0	0	0	0	0	0	0	0	0	0	0	0	0	0	0	0	1	0	0	0	0	0	0
mmu-miR-2137	UniRef90_A0A1Y4WCC3	826	SAM-dependent methyltransferase	UMGS1872 MGBC116724	0	0	0	0	0	0	0	0	0	0	0	0	0	0	0	0	0	0	0	0	0	0	0	0	0	1	0	0	0	0	0	0
mmu-miR-5126	UniRef90_UPI00203DF06A	127	iron ABC transporter permease	Acetatifactor	0	1	0	0	0	0	0	0	0	0	0	0	0	0	1	0	0	0	0	0	0	0	0	0	0	1	0	0	0	0	0	0
mmu-miR-6538	UniRef90_UPI0019584C2F	768	helix-turn-helix domain-containing protein	Oscillibacter MGBC114107	0	0	0	0	0	0	0	0	0	0	0	0	0	0	0	0	0	0	0	0	0	0	0	0	0	1	0	0	0	0	0	0
mmu-miR-6538	UniRef90_V2YFU0	824	Ribonuclease Y	Lawsonibacter MGBC116689	0	0	0	2	2	0	1	0	0	0	0	1	0	0	0	2	0	0	4	0	0	0	0	0	0	1	0	0	0	0	0	0
mmu-miR-6538	UniRef90_A0A1Y4WBB1	824	Ribonuclease Y	Lawsonibacter MGBC116689	0	0	0	0	0	0	0	0	0	0	0	0	0	0	0	0	0	0	1	0	0	1	0	0	0	1	0	0	0	0	0	0
mmu-miR-5126	UniRef90_UPI00195A2388	1315	pyrroline-5-carboxylate reductase	UBA9475 MGBC159253	0	0	0	0	0	0	0	0	0	0	0	0	0	0	0	0	0	0	0	0	0	0	0	0	0	1	0	0	0	0	0	0
mmu-miR-6538	UniRef90_R9J0M2	485	Stage 0 sporulation protein A homolog	Oscillospiraceae_NOV MGBC104380	0	0	0	0	0	0	0	0	0	0	0	0	0	0	0	0	0	0	0	0	0	0	0	0	0	1	0	0	0	0	0	0
mmu-miR-5119	UniRef90_C1FNB9	2	Uncharacterized protein	Bacteria	0	0	0	0	1	0	0	1	0	0	0	0	0	0	0	1	0	1	0	1	2	0	1	1	0	1	0	0	0	0	2	1
mmu-miR-5119	UniRef90_A0A9D9YLK8	1256	Dipeptidyl-peptidase	Bacteroides intestinalis	0	1	0	0	0	1	0	0	2	2	1	1	0	0	0	1	2	1	0	1	2	0	0	0	0	1	1	2	1	1	3	1
mmu-miR-6538	UniRef90_UPI001956999B	473	helix-turn-helix transcriptional regulator	Oscillibacter MGBC104191	4	0	1	1	0	0	0	0	0	0	0	0	0	3	0	0	0	2	6	1	0	1	0	2	0	1	1	0	3	1	0	0
mmu-miR-6538	UniRef90_R9LKC3	1099	Tricarboxylic transport membrane protein	Lawsonibacter MGBC131434	0	0	0	1	0	0	0	0	0	0	0	0	0	0	0	0	0	1	0	0	0	0	0	0	0	1	0	0	1	0	0	0
mmu-miR-5126	UniRef90_A0A1C7GUQ2	193	Ribosomal-protein-alanine N-acetyltransferase	Acutalibacter muris	0	0	0	0	0	0	0	0	0	0	0	0	0	0	0	0	0	0	0	0	0	0	0	0	0	1	0	0	0	0	0	0
mmu-miR-23a-3p	UniRef90_A0A3A9E787	6	serine--tRNA ligase	Lachnospiraceae	0	0	0	0	0	0	0	0	0	0	0	0	0	0	0	0	0	0	0	0	0	0	0	0	0	1	0	0	0	0	0	0
mmu-miR-6538	UniRef90_UPI0020426AB3	1088	AAA family ATPase	Acetatifactor MGBC130908	9	0	4	0	1	0	5	4	2	1	0	7	2	1	0	3	0	0	2	0	0	6	2	0	0	1	0	0	0	1	2	1
mmu-miR-6538	UniRef90_O54376	2	Beta sliding clamp	Bacteria	0	0	0	0	0	0	0	0	0	0	0	0	0	0	0	0	0	0	0	0	0	0	0	0	0	1	0	0	0	0	0	0
mmu-miR-6538	UniRef90_A0A3A9EGW6	2	PcfB family protein	Bacteria	0	0	0	0	0	0	0	0	0	0	0	0	0	0	0	0	0	0	1	0	0	0	0	0	0	1	0	0	0	0	0	0
mmu-miR-6538	UniRef90_A0A3C0W9T0	485	MFS transporter	Oscillospiraceae_NOV MGBC104380	0	1	1	0	1	0	0	0	0	0	0	1	0	0	1	0	0	0	2	0	0	0	0	1	0	1	0	0	0	0	0	0
mmu-miR-6538	UniRef90_UPI001FAF36DB	473	SpoIVB peptidase S55 domain-containing protein	Oscillibacter MGBC104191	2	0	1	5	0	0	1	0	0	0	0	0	0	3	0	0	0	4	3	0	0	0	2	0	1	1	2	0	2	0	1	0
mmu-miR-5119	UniRef90_A0A1C6JI03	485	Alpha-1,4 glucan phosphorylase	Oscillospiraceae_NOV MGBC104380	0	0	0	0	0	0	0	0	0	0	0	0	0	0	0	0	0	0	0	0	0	0	0	0	0	1	0	0	0	0	0	0
mmu-miR-6538	UniRef90_A0A845R3A8	1099	Biotin/lipoyl-binding protein	Lawsonibacter MGBC131434	0	0	0	0	0	0	0	0	0	0	0	1	0	0	0	0	0	0	1	0	0	0	0	0	0	1	1	0	0	0	0	0
mmu-miR-6538	UniRef90_A5Z496	2	Transposase DDE domain-containing protein	Bacteria	0	0	0	0	0	0	0	0	0	0	0	0	0	0	0	0	0	0	0	0	0	0	0	0	0	1	0	0	0	0	0	0
mmu-miR-5119	UniRef90_A0A7G9G6K2	4	ABC transporter ATP-binding protein	Clostridia	0	0	0	0	0	0	0	0	0	0	0	0	0	0	0	0	0	0	0	0	0	0	0	0	0	1	0	0	0	0	0	0
mmu-miR-5126	UniRef90_R9KD84	2	Phage tail protein	Bacteria	1	0	0	0	0	0	0	0	0	0	0	0	0	0	0	0	0	0	0	0	0	0	0	0	0	1	0	0	0	0	0	0
mmu-miR-6538	UniRef90_A0A9D1S738	597	Ribosome-binding ATPase YchF	Oscillospiraceae_NOV MGBC107693	1	1	0	0	0	0	0	0	0	0	0	0	0	0	0	0	0	0	1	0	0	0	0	0	0	1	1	0	0	1	1	0
mmu-miR-5119	UniRef90_A0A416CFK9	2	Uncharacterized protein	Bacteria	0	2	0	0	0	0	0	0	0	0	0	0	1	0	0	0	0	1	1	0	0	0	0	0	0	1	1	0	1	1	0	0
mmu-miR-6538	UniRef90_A0A9D1N4I4	77	Chloride channel protein	Oscillospiraceae	1	4	1	0	0	0	1	3	1	0	0	0	0	3	0	2	1	1	0	1	0	2	2	2	3	1	1	2	1	2	2	1
mmu-miR-5126		235		Lawsonibacter sp003612335	2	0	0	0	0	0	1	5	0	0	0	0	0	2	0	0	0	0	1	0	0	0	0	0	1	1	0	0	0	0	0	0
mmu-miR-6538	UniRef90_V2YBN9	171	Peptidase M16 C-terminal domain-containing protein	Lawsonibacter sp000492175	0	0	0	0	0	0	0	0	0	0	0	0	0	0	1	0	0	1	0	0	0	0	3	2	0	1	0	1	1	1	0	0
mmu-miR-6538	UniRef90_A0A845R2G2	78	Sigma-70 family RNA polymerase sigma factor	Lawsonibacter	0	1	1	1	0	0	0	1	0	0	1	2	0	1	1	0	0	0	0	0	0	1	1	1	2	1	0	1	1	0	0	0
mmu-miR-2137	UniRef90_UPI00195E02A4	907	aminoacetone oxidase family FAD-binding enzyme	Oscillibacter MGBC120045	0	0	0	0	0	0	0	0	0	0	0	0	0	0	0	0	0	0	0	0	0	0	0	0	0	1	0	0	0	0	0	0
mmu-miR-5126	UniRef90_A0A8S5P5M1	6	Terminase small subunit	Lachnospiraceae	3	5	0	0	1	0	1	1	0	1	0	3	1	2	1	2	2	3	2	1	1	0	0	0	0	1	5	0	0	2	4	0
mmu-miR-6538		1256		Bacteroides intestinalis	1	0	0	0	0	2	0	2	0	0	1	1	0	0	0	1	0	1	0	0	1	0	1	0	0	1	0	0	1	0	0	0
mmu-miR-6538	UniRef90_A0A845R3A8	78	Biotin/lipoyl-binding protein	Lawsonibacter	3	2	0	0	2	0	0	0	0	2	1	0	0	1	0	2	0	0	0	0	1	1	0	0	0	1	0	0	1	0	0	0
mmu-miR-5119	UniRef90_A0A3A8Z8W3	78	Acetolactate synthase small subunit	Lawsonibacter	0	0	0	0	0	0	0	0	0	0	0	0	0	0	0	0	0	0	0	0	0	0	0	0	0	1	0	0	0	0	0	0
mmu-miR-5119	UniRef90_UPI00203AD4D4	1088	hypothetical protein	Acetatifactor MGBC130908	2	0	1	2	2	0	0	1	0	0	0	1	0	0	0	1	0	1	5	0	0	0	1	0	0	1	0	1	0	0	0	0
mmu-miR-5119		762		Acetatifactor MGBC113998	7	4	1	4	8	12	3	5	1	1	4	0	3	7	1	2	1	7	3	1	0	3	0	0	1	1	0	1	1	3	4	0
mmu-miR-6538	UniRef90_A0A1C5QXT6	77	ATP-dependent zinc metalloprotease FtsH	Oscillospiraceae	0	0	0	0	0	0	0	0	0	0	0	0	0	0	0	0	0	0	0	0	0	0	0	0	0	1	0	0	0	0	0	0
mmu-miR-5126	UniRef90_V2XYV5	171	Cell shape-determining protein MreC	Lawsonibacter sp000492175	0	0	0	0	0	0	0	0	0	0	0	0	0	0	0	0	0	0	0	0	0	0	0	0	0	1	0	0	0	0	0	0
mmu-miR-5119		1094		Lachnospiraceae_NOV MGBC131161	0	0	0	0	0	0	1	0	0	0	0	0	0	0	0	0	0	0	0	0	0	0	0	0	0	1	0	0	0	0	0	0
mmu-miR-5126	UniRef90_A0A928LUV9	4	Large ribosomal subunit assembly factor BipA	Clostridia	0	0	0	0	0	0	0	0	0	0	0	0	0	0	0	0	0	0	0	0	0	0	0	0	0	1	0	0	0	0	0	0
mmu-miR-6538	UniRef90_A0A3A9CY28	1088	MFS transporter	Acetatifactor MGBC130908	0	1	0	0	0	0	0	0	0	0	0	0	0	0	0	0	1	1	0	0	0	0	0	0	0	1	0	0	1	1	0	0
mmu-miR-5119	UniRef90_UPI00195A90CF	473	PTS sugar transporter subunit IIC	Oscillibacter MGBC104191	0	0	0	0	0	0	0	0	0	0	0	0	0	0	0	0	0	0	0	0	0	0	0	0	0	1	0	0	0	0	0	0
mmu-miR-5119	UniRef90_UPI0019596B7F	77	DEAD/DEAH box helicase family protein	Oscillospiraceae	1	0	0	3	0	0	0	0	0	0	0	1	0	0	0	0	1	1	0	1	0	0	0	0	0	1	0	0	0	1	1	1
mmu-miR-6538	UniRef90_A0A1G6L2N6	1244	4-hydroxy-3-methylbut-2-en-1-yl diphosphate synthase (flavodoxin)	UBA7173 sp001689685	0	0	0	0	0	0	0	0	0	0	1	0	0	0	0	0	0	0	0	0	0	0	0	0	0	1	2	0	0	1	0	0
mmu-miR-6538	UniRef90_A0A810Q7B9	0	Phosphoglycolate phosphatase	root	0	0	0	0	0	0	0	1	0	0	0	0	0	0	0	0	0	0	0	0	0	0	0	0	0	1	0	0	0	0	0	0
mmu-miR-5119	UniRef90_UPI00203C55D9	1088	polysaccharide deacetylase family protein	Acetatifactor MGBC130908	4	3	3	4	3	0	7	5	0	1	0	4	2	2	2	5	0	4	7	0	0	0	4	0	0	1	0	1	1	4	0	0
mmu-miR-5126	UniRef90_UPI0023A7C8A7	1149	NFACT RNA binding domain-containing protein	Angelakisella MGBC136623	0	0	0	0	0	0	0	0	0	0	0	0	0	0	0	0	0	0	1	0	0	0	0	0	0	1	0	0	0	0	0	0
mmu-miR-6538	UniRef90_UPI00195C6ED7	1406	spore germination protein	Oscillibacter MGBC163329	0	0	0	0	0	0	0	0	0	0	0	0	0	0	0	0	0	0	0	0	0	0	1	0	0	1	0	0	0	0	0	0
mmu-miR-6538	UniRef90_UPI00203CCC6D	824	DEAD/DEAH box helicase	Lawsonibacter MGBC116689	0	0	0	0	0	0	0	0	0	0	0	0	0	0	0	0	0	2	0	0	0	1	0	0	0	1	0	0	1	0	0	0
mmu-miR-5119	UniRef90_A0A388Q2X7	2	Cell wall-associated hydrolase	Bacteria	0	0	0	0	0	0	0	0	1	0	1	0	0	0	0	0	0	0	0	0	0	0	0	0	1	1	1	0	0	1	0	0
mmu-miR-6538	UniRef90_R9M7M0	485	Phosphoribosylformylglycinamidine synthase	Oscillospiraceae_NOV MGBC104380	0	0	0	0	0	0	0	0	0	0	0	0	0	0	0	0	0	0	0	0	0	0	0	0	0	1	0	0	0	0	0	1
mmu-miR-30e-5p	UniRef90_A0A7U9MR71	398	YicC family protein	Kineothrix sp000403275	2	0	1	2	1	0	1	1	1	0	0	2	1	0	0	0	1	1	1	0	0	1	0	2	2	1	1	0	1	1	1	0
mmu-miR-5126	UniRef90_A0A1C7GT02	193	MFS transporter	Acutalibacter muris	0	0	0	0	0	0	0	0	0	0	0	0	0	0	0	0	0	0	0	0	0	0	0	0	0	1	0	0	0	0	0	0
mmu-miR-6538	UniRef90_UPI001F1C76D3	0	helicase-exonuclease AddAB subunit AddA	root	0	0	0	0	0	0	0	0	0	0	0	0	0	0	0	0	0	0	0	0	0	0	0	0	0	1	0	0	0	0	0	0
mmu-miR-6538	UniRef90_A0A8J6J6S4	0	ABC transporter ATP-binding protein	root	0	0	0	0	0	0	0	0	0	0	0	0	0	0	0	0	0	0	0	0	0	0	0	0	0	1	0	0	0	0	0	0
mmu-miR-5126	UniRef90_UPI00195E8DA8	1406	ABC transporter ATP-binding protein	Oscillibacter MGBC163329	0	0	0	0	0	0	0	0	0	0	0	0	0	0	0	0	0	0	0	0	0	0	0	0	0	1	0	0	0	0	0	0
mmu-miR-5119	UniRef90_A0A943SLB3	1425	SpoIIE family protein phosphatase	QANA01 MGBC163952	0	0	1	0	1	0	0	0	0	1	1	0	0	0	0	1	0	0	1	1	1	1	0	0	0	1	0	0	0	1	0	0
mmu-miR-2137	UniRef90_E2ZED3	1284	L-serine dehydratase	Lachnospiraceae_NOV MGBC153991	0	0	0	0	0	0	0	0	0	0	0	0	0	0	0	0	0	0	0	0	0	0	0	0	0	1	0	0	0	0	0	0
mmu-miR-5126	UniRef90_A0A7G9B2A6	77	Protein RecA	Oscillospiraceae	0	0	0	0	0	0	0	0	0	0	0	0	0	0	0	0	0	0	0	0	0	0	0	0	0	1	0	0	0	0	0	0
mmu-miR-5119	UniRef90_UPI001411BD40	2	hypothetical protein	Bacteria	0	0	0	0	0	0	0	0	0	0	0	0	0	0	0	0	0	0	0	0	0	0	0	0	0	1	0	0	0	0	0	0
mmu-miR-378a-3p		1392		Kineothrix MGBC162921	2	8	0	0	1	0	0	0	0	0	0	0	0	1	11	5	0	0	0	1	4	0	0	0	8	1	0	2	0	0	0	0
mmu-miR-6538	UniRef90_A0A3A9CZY2	1086	Ion-translocating oxidoreductase complex subunit A	Acetatifactor MGBC130773	0	0	0	0	0	0	0	0	0	0	0	0	0	0	0	0	0	0	0	0	0	0	0	0	0	1	1	0	0	0	0	0
mmu-miR-378c		1052		Acetatifactor MGBC129547	0	1	0	0	0	0	0	0	2	0	0	0	0	3	0	0	0	0	0	0	1	0	0	0	1	1	0	0	1	0	0	0
mmu-miR-6538	UniRef90_V2XW22	823	Prealbumin-like fold domain-containing protein	UBA9475 MGBC116682	0	0	0	0	0	0	0	0	0	0	0	0	0	0	0	0	0	0	0	0	0	0	0	0	0	1	0	0	0	0	1	0
mmu-miR-5126	UniRef90_A0A417CFG7	539	DUF1846 domain-containing protein	Oscillospiraceae_NOV MGBC105270	0	0	0	0	0	0	0	0	0	0	0	0	0	0	0	0	0	0	0	0	0	0	0	0	0	1	0	0	0	0	0	0
mmu-miR-6538	UniRef90_UPI000B4B345B	484	IS5 family transposase	Oscillospiraceae_NOV	0	0	0	0	0	0	0	0	0	0	1	0	0	0	0	0	0	0	0	0	0	0	0	0	0	1	2	0	0	0	0	0
mmu-miR-6538	UniRef90_A0A845RD85	0	Helix-turn-helix domain-containing protein	root	0	1	0	0	0	0	0	0	0	0	0	0	0	0	0	0	0	0	0	0	0	0	0	0	0	1	0	0	0	0	0	0
mmu-miR-6538	UniRef90_A0A9D2W9E3	84	Probable tRNA sulfurtransferase	UBA9475	2	4	1	2	1	0	1	1	1	0	3	0	0	5	2	1	0	1	1	1	0	4	2	0	5	1	0	1	3	0	2	0
mmu-miR-378c	UniRef90_A0A9D1UB82	1092	RNA methyltransferase	CAG-81 MGBC131109	0	0	0	0	0	0	0	0	0	0	0	0	0	0	0	0	0	0	0	0	0	0	0	0	0	1	0	0	0	0	0	0
mmu-miR-5126	UniRef90_UPI00195D7218	0	1-phosphofructokinase	root	0	0	0	0	0	0	0	0	0	0	0	0	0	0	0	0	0	0	0	0	0	0	0	0	0	1	0	0	0	0	0	0
mmu-miR-5119	UniRef90_A0A7J7BI13	43		Alistipes	2	1	0	0	0	1	0	4	0	0	0	1	0	0	0	0	1	0	0	1	0	2	0	0	0	1	0	0	0	0	2	0
mmu-miR-6538	UniRef90_UPI00191C236C	1417	hypothetical protein	Lawsonibacter MGBC163672	0	0	0	0	0	0	0	0	0	0	0	0	0	0	0	0	0	0	0	0	0	0	0	0	0	1	0	0	0	0	0	0
mmu-miR-6538	UniRef90_V2YDI3	171	Oxaloacetate decarboxylase gamma chain	Lawsonibacter sp000492175	0	0	0	0	0	0	0	0	0	1	0	0	0	0	0	2	0	1	0	0	0	0	0	1	0	1	0	0	0	0	0	0
mmu-miR-6538	UniRef90_A0A829W0V5	484	Probable glycine dehydrogenase (decarboxylating) subunit 1	Oscillospiraceae_NOV	0	0	0	0	0	0	0	0	0	0	0	0	0	0	0	0	0	0	0	0	0	0	0	0	0	1	0	0	0	0	0	0
mmu-miR-21a-5p		528		UBA7182 MGBC105132	0	0	0	0	1	0	0	0	0	0	0	0	0	0	0	0	0	0	0	0	0	0	0	0	1	1	0	0	0	0	0	0
mmu-miR-6538	UniRef90_UPI001F31AEFD	725	N-acetyl-gamma-glutamyl-phosphate reductase	Evtepia MGBC111873	0	0	0	0	0	0	0	0	0	0	0	0	0	0	0	0	0	0	0	0	0	0	0	0	0	1	0	0	0	0	0	1
mmu-miR-8101	UniRef90_K9ENV1	1256	DUF5009 domain-containing protein	Bacteroides intestinalis	0	0	0	0	0	0	0	0	0	0	0	0	0	0	0	0	0	0	0	0	0	0	0	0	0	1	0	0	0	0	0	0
mmu-miR-2137		618		Acetatifactor MGBC108232	0	0	0	0	0	0	0	0	0	0	0	0	0	0	0	0	0	0	0	0	0	0	0	0	0	1	0	0	0	0	0	0
mmu-miR-5119	UniRef90_UPI0020422AC2	824	amidohydrolase	Lawsonibacter MGBC116689	0	0	0	1	1	0	0	0	0	0	0	0	0	3	1	1	0	0	0	0	1	0	0	0	3	1	0	0	0	0	0	0
mmu-miR-5119	UniRef90_UPI00136BF15A	78	tRNA (N(6)-L-threonylcarbamoyladenosine(37)-C(2))-methylthiotransferase MtaB	Lawsonibacter	0	0	0	2	1	0	0	0	0	0	0	0	0	0	0	0	0	0	0	0	1	0	0	0	0	1	1	0	0	0	0	0
mmu-miR-5119	UniRef90_R9M2S0	169	Flagellar operon protein	Oscillibacter sp000403435	1	0	0	0	0	0	0	0	0	0	0	0	0	0	0	0	0	1	0	0	0	0	0	0	0	1	1	0	0	1	0	0
mmu-miR-6538	UniRef90_A0A9D8RZC9	511	Hydratase	COE1	0	0	0	0	0	0	0	2	0	0	0	0	0	0	0	0	0	0	0	0	0	1	0	0	1	1	0	0	0	0	0	0
mmu-miR-5126	UniRef90_R9KY93	71	Integrase catalytic domain-containing protein	Actinobacteriota	0	0	0	0	0	0	0	0	0	0	0	0	0	0	0	0	0	0	0	0	0	0	0	0	0	1	0	0	0	0	0	0
mmu-miR-6538	UniRef90_A0A9D1CHQ0	484	Argininosuccinate lyase	Oscillospiraceae_NOV	2	0	1	3	1	0	0	0	0	0	0	1	0	0	3	0	0	0	5	0	0	0	0	0	0	1	0	0	3	1	1	1
mmu-miR-2137	UniRef90_UPI0019574D35	473	class II fumarate hydratase	Oscillibacter MGBC104191	0	0	0	0	0	0	0	1	0	0	0	0	0	5	0	0	0	3	3	1	0	0	2	1	1	1	1	0	0	0	1	0
mmu-miR-5119	UniRef90_I3PVE6	127	Ferulic acid esterase 17	Acetatifactor	0	0	0	0	0	0	0	0	0	0	0	2	0	0	1	4	0	1	1	0	0	0	0	0	0	1	0	0	0	0	0	0
mmu-miR-2137	UniRef90_UPI001FAF8E08	1417	substrate-binding domain-containing protein	Lawsonibacter MGBC163672	0	1	0	0	0	0	0	1	0	0	0	0	0	0	0	0	0	0	0	0	0	1	0	0	0	1	1	1	1	0	0	0
mmu-miR-5119	UniRef90_A0A7V3FUG6	1256	Serine protease	Bacteroides intestinalis	0	0	0	0	0	0	0	0	0	0	0	0	0	0	0	0	0	0	0	0	0	0	0	0	0	1	0	0	0	0	0	0
mmu-miR-6538	UniRef90_A0A096D5L9	1262	GMP synthase [glutamine-hydrolyzing]	Oscillospiraceae_NOV MGBC148330	0	0	0	0	0	0	0	0	0	0	0	0	0	0	0	0	0	0	0	0	0	0	0	0	0	1	0	0	0	0	0	0
mmu-miR-5126	UniRef90_F4XCC1	78	Deoxyguanosinetriphosphate triphosphohydrolase-like protein	Lawsonibacter	0	0	0	0	0	0	0	0	0	0	0	0	0	0	0	0	0	0	0	0	0	0	0	0	0	1	0	0	0	0	0	0
mmu-miR-5126	UniRef90_R9M4D5	4	N-acetyltransferase domain-containing protein	Clostridia	0	1	0	0	0	0	0	1	0	1	0	0	0	1	0	1	0	0	2	0	0	0	0	0	2	1	0	0	1	2	1	0
mmu-miR-5126	UniRef90_A0A9D2QNE9	77	DUF1846 domain-containing protein	Oscillospiraceae	0	0	0	0	0	0	0	0	0	0	0	0	0	0	0	0	0	0	0	0	0	0	0	0	0	1	0	0	0	0	0	0
mmu-miR-5126	UniRef90_A0A7U9N9J0	2	ECF RNA polymerase sigma factor SigW	Bacteria	0	0	0	0	1	0	0	0	0	0	0	0	0	0	0	0	0	0	0	0	1	1	0	0	0	1	0	0	0	0	0	0
mmu-miR-5119	UniRef90_UPI001F1C1099	1406	sulfite exporter TauE/SafE family protein	Oscillibacter MGBC163329	0	0	0	0	0	0	0	0	0	0	0	0	0	0	0	0	0	0	0	0	0	0	0	0	0	1	0	0	0	0	0	0
mmu-miR-6538	UniRef90_A0A3A8Z0D7	0	Acetyl-CoA carboxylase biotin carboxyl carrier protein subunit	root	0	0	0	0	0	0	0	1	0	0	0	0	0	0	0	0	0	0	0	0	0	0	0	0	0	1	0	0	0	0	0	0
mmu-miR-5119	UniRef90_A0A3A8YCF0	77	DUF3991 domain-containing protein	Oscillospiraceae	0	1	0	0	0	0	0	0	0	0	0	0	0	0	0	0	0	0	0	0	0	0	0	0	0	1	0	0	0	0	0	0
mmu-miR-5126	UniRef90_V2XT33	0	Methyl-accepting chemotaxis protein	root	0	0	0	0	0	0	0	0	0	0	0	0	0	0	0	0	0	0	0	0	0	0	0	0	0	1	0	0	0	0	0	0
mmu-miR-6538	UniRef90_A0A928M9C1	485	UPF0597 protein E7456_05000	Oscillospiraceae_NOV MGBC104380	0	0	0	0	0	0	0	0	0	0	0	0	0	0	0	0	0	1	0	0	0	0	0	0	0	1	0	0	0	0	0	0
mmu-miR-5126	UniRef90_A0A9D2W967	77	dITP/XTP pyrophosphatase	Oscillospiraceae	0	0	0	0	0	0	0	0	0	0	0	0	0	0	0	0	0	0	0	0	0	0	0	0	0	1	0	0	0	0	0	0
mmu-miR-2137	UniRef90_A0A845REK6	55	Phage portal protein	Oscillospirales	1	0	0	0	0	0	0	0	0	0	0	0	0	0	0	0	0	0	1	0	0	0	1	0	0	1	0	0	0	0	0	0
mmu-miR-6538	UniRef90_UPI002040C7E2	78	D-2-hydroxyacid dehydrogenase	Lawsonibacter	0	0	0	1	1	0	1	0	0	0	0	0	0	0	0	0	0	0	0	0	0	0	1	0	0	1	0	0	0	0	0	0
mmu-miR-429-3p	UniRef90_A0A373BKI6	1025		1XD42-69 MGBC128780	0	1	1	1	1	0	0	2	0	0	0	0	0	1	0	0	0	1	0	0	1	0	0	0	0	1	0	0	0	0	0	0
mmu-miR-5126	UniRef90_R9M460	77	TQXA domain-containing protein	Oscillospiraceae	0	0	0	0	0	0	0	0	0	0	0	0	0	0	0	0	0	0	0	0	0	0	0	0	1	1	0	0	0	0	0	0
mmu-miR-6538	UniRef90_R9M376	169	Chorismate synthase	Oscillibacter sp000403435	1	4	0	0	2	0	0	1	0	0	0	1	0	0	0	0	0	0	0	0	0	0	1	0	0	1	0	0	0	1	1	0
mmu-miR-6538	UniRef90_A0A2K4ZJ64	127	Polyol:NADP oxidoreductase	Acetatifactor	0	0	3	0	0	0	1	0	1	0	1	0	0	1	0	1	0	0	0	0	0	0	0	0	0	1	0	0	1	0	1	0
mmu-miR-5119	UniRef90_A0A0J1G012	1284	Glycoside hydrolase family 31 N-terminal domain-containing protein	Lachnospiraceae_NOV MGBC153991	0	0	0	0	0	0	0	0	0	0	0	0	0	0	0	0	0	0	0	0	0	0	0	0	0	1	0	0	0	0	0	0
mmu-miR-6538	UniRef90_A0A943FJ10	77		Oscillospiraceae	0	0	0	0	0	0	0	0	0	0	0	0	0	0	0	0	0	0	0	0	0	0	0	0	0	1	0	0	0	0	0	0
mmu-miR-5119	UniRef90_A0A1C7GLZ4	193	MATE family efflux transporter	Acutalibacter muris	0	0	0	0	0	0	0	0	0	0	0	0	0	0	0	0	0	0	0	0	0	0	0	0	0	1	0	0	0	0	0	0
mmu-miR-6538		937		UBA9475 MGBC122397	0	0	0	0	0	0	0	0	0	0	0	0	0	1	0	0	0	0	0	2	0	0	0	0	0	1	0	0	0	0	0	0
mmu-miR-6538	UniRef90_A0A7X5D9U4	164	Ryanodine receptor Ryr domain-containing protein	Adlercreutzia caecimuris	0	0	0	0	0	0	0	0	0	0	0	0	0	0	0	0	0	0	0	0	0	0	0	0	0	1	0	0	0	0	0	0
mmu-miR-5126	UniRef90_R9KY21	36	Chaperone protein DnaJ	Dorea	0	0	0	0	0	0	0	0	0	0	0	0	0	0	0	0	0	0	0	0	0	0	0	0	0	1	0	0	0	0	0	0
mmu-miR-6538	UniRef90_A0A927VZQ3	1348	Chaperone protein ClpB	Oscillospiraceae_NOV MGBC161755	0	1	1	1	0	0	1	0	0	0	0	1	1	0	0	0	0	0	0	0	0	1	0	1	2	1	0	1	1	0	1	0
mmu-miR-6538	UniRef90_A0A1Y3YK10	85	Ribonuclease Y	UBA9475 MGBC000146	0	0	0	0	1	0	0	0	0	0	0	0	0	0	0	0	0	0	0	0	0	0	0	0	0	1	0	0	0	0	0	0
mmu-miR-6538	UniRef90_UPI00203CE01B	826	ABC transporter substrate-binding protein	UMGS1872 MGBC116724	2	2	0	0	0	1	1	1	0	0	1	0	0	1	0	0	0	0	0	0	0	0	0	0	0	1	0	1	0	0	0	0
mmu-miR-8101	UniRef90_R9M553	169	DNA repair protein RecO	Oscillibacter sp000403435	0	0	0	0	0	0	0	0	0	0	0	0	0	0	0	0	0	0	0	0	0	0	0	0	0	1	0	0	0	0	0	0
mmu-miR-6538	UniRef90_A0A939W5Q9	77	Fucose isomerase	Oscillospiraceae	0	0	0	0	0	0	0	0	0	0	0	0	0	0	0	0	0	0	0	0	0	0	0	0	1	1	0	0	0	0	1	0
mmu-miR-6538	UniRef90_A0A845R8Q5	2	Phage tail protein	Bacteria	0	0	0	0	0	0	0	0	0	0	0	0	0	0	0	0	0	0	0	0	0	0	1	0	0	1	0	0	0	0	0	0
mmu-miR-6538	UniRef90_A0A1C5ZA17	401	Serine hydroxymethyltransferase	Acutalibacter MGBC101916	0	0	0	0	0	0	0	0	0	0	0	0	0	0	0	1	1	0	1	1	0	0	0	0	0	1	0	0	0	0	1	0
mmu-miR-5126	UniRef90_A0A943IME6	485	ATP-dependent zinc metalloprotease FtsH	Oscillospiraceae_NOV MGBC104380	0	0	0	0	0	0	0	0	0	0	0	0	0	0	0	0	0	0	0	0	0	0	0	0	0	1	0	0	0	0	0	0
mmu-miR-6538	UniRef90_A0A3A8YMS8	235	Peptidoglycan hydrolase	Lawsonibacter sp003612335	0	0	0	0	0	0	0	0	0	0	0	0	0	0	0	0	0	0	0	0	0	0	1	1	0	1	0	0	0	0	0	0
mmu-miR-23a-3p	UniRef90_A0A4P6LW28	6	serine--tRNA ligase	Lachnospiraceae	0	0	0	0	0	0	0	0	0	0	0	0	0	1	0	0	0	1	0	0	0	0	0	0	0	1	0	0	0	0	0	0
mmu-miR-200b-3p		0		root	0	1	0	0	0	0	0	0	1	0	0	0	0	1	0	0	0	1	1	0	1	0	0	0	0	1	0	0	0	0	1	0
mmu-miR-6538	UniRef90_A0A942IAJ2	0	B12 lower ligand biosynthesis ThiC-like protein BzaB	root	0	0	0	0	0	0	0	0	0	0	0	0	0	0	0	0	0	0	0	0	0	0	0	0	0	1	0	0	0	0	0	0
mmu-miR-27b-3p		1475		Lachnospiraceae_NOV MGBC165282	0	0	0	0	1	0	0	0	0	0	0	0	0	0	0	0	0	0	0	0	0	0	0	0	0	1	0	0	0	0	0	0
mmu-miR-5119	UniRef90_A0A0K2JHH4	1256	RNAase	Bacteroides intestinalis	0	0	0	0	0	0	0	0	0	0	0	0	0	0	0	0	0	0	0	0	0	0	0	0	0	1	0	0	0	0	0	0
mmu-miR-6538	UniRef90_A0A1C6IS48	485	EamA-like transporter family	Oscillospiraceae_NOV MGBC104380	0	0	0	0	0	0	0	0	0	0	0	0	0	0	0	0	0	0	0	0	0	0	0	0	0	1	0	0	0	0	0	0
mmu-miR-378a-3p	UniRef90_R9J5D1	100	S1 motif domain-containing protein	14-2 MGBC000170	0	0	0	0	0	0	0	0	0	0	0	0	0	0	0	0	0	0	0	0	0	0	0	0	0	1	0	0	0	0	0	0
mmu-miR-6538	UniRef90_R9ME38	169	Outer membrane efflux protein	Oscillibacter sp000403435	0	2	0	0	1	0	0	0	0	0	0	0	0	0	0	0	0	2	0	1	0	1	2	0	0	1	0	0	0	0	0	1
mmu-miR-5126	UniRef90_A0A7G9B7T4	826	4-hydroxy-3-methylbut-2-enyl diphosphate reductase	UMGS1872 MGBC116724	1	0	1	0	1	0	0	0	0	0	0	0	0	1	0	0	0	0	0	0	0	0	0	0	0	1	0	0	0	0	0	0
mmu-miR-6538	UniRef90_UPI00195A4892	768	alanine racemase	Oscillibacter MGBC114107	0	0	0	0	0	0	0	0	0	0	0	0	0	1	0	1	0	0	0	0	0	0	1	1	0	1	1	0	0	0	0	0
mmu-miR-6538	UniRef90_A0A3A9IHT2	539		Oscillospiraceae_NOV MGBC105270	0	0	0	0	0	0	0	0	0	0	0	0	0	0	0	0	0	0	0	0	0	0	0	0	0	1	0	0	0	0	1	1
mmu-miR-6538	UniRef90_R9JV90	0	Protein translocase subunit SecA	root	0	0	0	0	0	0	0	0	0	0	0	0	0	0	0	0	0	0	0	0	0	0	0	0	0	1	0	0	0	0	0	0
mmu-miR-6538	UniRef90_A0A9D8R6A8	826	tRNA (N6-threonylcarbamoyladenosine(37)-N6)-methyltransferase TrmO	UMGS1872 MGBC116724	0	0	0	0	0	0	0	0	0	0	0	0	0	0	0	0	0	0	0	0	0	0	0	0	0	1	0	0	0	0	0	0
mmu-miR-5119	UniRef90_A0A834IAG8	2	Cell wall-associated hydrolase	Bacteria	0	0	0	0	0	1	0	1	0	2	0	0	0	0	0	1	0	0	0	0	0	0	2	0	0	1	0	0	1	0	2	1
mmu-miR-6538	UniRef90_UPI002109522B	43	hypothetical protein	Alistipes	0	0	0	0	0	0	0	0	0	0	0	0	0	0	0	0	0	0	0	0	0	0	0	0	0	1	0	0	0	0	0	0
mmu-miR-6538	UniRef90_R5EXV3	826	Cobalamin biosynthesis protein CobD	UMGS1872 MGBC116724	0	0	0	0	0	0	0	0	0	0	0	0	0	0	1	0	0	0	0	0	0	0	0	0	0	1	0	0	0	0	0	0
mmu-miR-23a-3p		1086		Acetatifactor MGBC130773	0	0	0	0	0	0	0	0	0	0	0	0	0	0	0	0	0	0	0	0	0	0	0	0	0	1	0	0	0	0	0	0
mmu-miR-191-5p	UniRef90_R9JMM9	4	ABC transporter ATP-binding protein	Clostridia	0	2	1	0	1	0	0	2	0	0	0	2	0	0	1	1	0	0	0	0	0	0	0	0	1	1	0	1	1	0	0	1
mmu-miR-6538	UniRef90_A0A6N9PRY6	401	AraC family transcriptional regulator	Acutalibacter MGBC101916	0	0	0	0	0	0	0	0	0	0	0	0	0	0	0	0	0	0	0	0	0	0	0	1	0	1	0	0	0	0	0	0
mmu-miR-6538	UniRef90_V2YCM1	1417	Triosephosphate isomerase	Lawsonibacter MGBC163672	0	0	0	0	0	0	0	1	0	0	0	0	0	0	0	0	0	0	0	0	0	1	0	0	0	1	0	0	0	0	0	0
mmu-miR-6538	UniRef90_A0A9D2CU59	193	Pyruvate, phosphate dikinase	Acutalibacter muris	0	0	0	0	0	0	0	0	0	0	0	0	0	0	0	0	0	0	0	0	0	0	0	0	0	1	0	0	0	0	0	0
mmu-miR-6538	UniRef90_A0A174UZD8	1200	2,3-dimethylmalate dehydratase large subunit	Anaerotruncus MGBC140748	0	0	1	0	0	0	0	0	0	0	0	0	0	0	0	0	0	0	0	0	0	0	0	0	0	1	0	0	0	0	0	0
mmu-miR-6538	UniRef90_A0A3A9EFD7	2	Uncharacterized protein	Bacteria	0	0	0	0	0	0	0	0	0	0	0	1	0	0	0	0	0	0	0	0	0	0	0	0	0	1	0	0	0	0	0	0
mmu-miR-205-5p	UniRef90_A0A1C7GSN9	193	Zinc ribbon domain-containing protein	Acutalibacter muris	0	0	0	0	0	0	0	0	0	0	0	0	0	0	0	0	0	0	0	0	0	0	0	0	0	1	0	0	0	0	1	0
mmu-miR-6538	UniRef90_A0A351UVB6	1489	UPF0597 protein DCZ20_08580	CAG-485 MGBC165885	1	0	0	1	0	1	0	0	0	0	1	0	0	2	0	0	0	1	0	0	0	1	1	1	0	1	1	0	0	0	1	0
mmu-miR-5119	UniRef90_S0FFE6	6	Glycoside hydrolase	Lachnospiraceae	0	0	0	0	0	0	0	0	0	0	0	0	0	0	0	0	0	0	0	0	0	0	0	0	0	1	0	0	0	0	0	0
mmu-miR-5119	UniRef90_A0A9D5PSK1	539	Sodium ion-translocating decarboxylase subunit beta	Oscillospiraceae_NOV MGBC105270	0	0	0	0	0	0	0	0	0	0	0	0	0	0	0	0	0	0	0	0	0	0	0	0	0	1	0	0	0	0	0	0
mmu-miR-5119		398		Kineothrix sp000403275	0	0	0	0	0	1	0	0	0	0	0	0	0	0	0	0	0	0	0	0	0	0	1	0	1	1	0	0	0	0	0	0
mmu-miR-5126	UniRef90_R5GYX6	485		Oscillospiraceae_NOV MGBC104380	0	0	0	0	0	0	0	0	0	0	0	0	0	0	0	0	0	0	0	0	0	0	0	0	0	1	0	0	0	0	1	0
mmu-miR-5126	UniRef90_A0A1Y4W6G4	286	Hydrolase	Lawsonibacter MGBC000555	0	0	0	0	2	0	0	0	0	0	0	0	0	3	0	0	0	0	3	0	0	0	1	0	1	1	0	0	2	0	0	1
mmu-miR-6538	UniRef90_A0A3A9D2N6	1086	serine-type D-Ala-D-Ala carboxypeptidase	Acetatifactor MGBC130773	0	0	0	0	0	0	0	0	0	0	0	0	0	0	0	0	0	0	0	0	0	0	0	0	0	1	0	0	0	0	0	0
mmu-miR-6538	UniRef90_A0A975PTS8	1225		Oscillibacter MGBC143446	0	0	0	0	0	0	0	0	0	0	0	0	0	0	0	0	0	0	0	0	0	0	0	0	0	1	0	0	0	0	0	0
mmu-miR-5126	UniRef90_A0A9D1A7Q7	485	Delta-aminolevulinic acid dehydratase	Oscillospiraceae_NOV MGBC104380	0	0	0	0	0	0	0	0	0	0	0	0	0	0	0	0	0	0	0	0	0	0	0	0	0	1	0	0	0	0	0	0
mmu-miR-6538	UniRef90_UPI00195D4491	644	ABC transporter ATP-binding protein	Oscillospiraceae_NOV MGBC109106	0	0	0	0	0	0	0	0	0	0	0	0	0	0	0	0	0	0	0	0	0	0	0	0	0	1	0	0	0	0	0	0
mmu-miR-5119	UniRef90_V2YE63	0	Glutamate--tRNA ligase	root	0	0	0	0	0	0	0	0	0	0	0	0	0	0	0	0	0	0	0	0	0	0	0	0	0	1	0	0	0	0	0	0
mmu-miR-5126	UniRef90_A0A4D7AIL5	1440	tRNA uridine 5-carboxymethylaminomethyl modification enzyme MnmG	Oscillibacter MGBC164430	0	0	0	0	0	0	0	0	0	0	0	0	0	0	0	0	0	0	0	0	0	0	0	0	0	1	0	0	0	0	0	0
mmu-miR-6538	UniRef90_A0A928M2G9	77	Chaperone protein DnaK	Oscillospiraceae	0	1	0	1	1	0	0	0	0	0	0	1	0	0	0	1	0	3	0	0	0	0	1	0	0	1	2	0	0	0	1	0
mmu-miR-6538	UniRef90_A0A9D2S583	1315	DegV family protein	UBA9475 MGBC159253	0	1	0	0	0	0	0	0	0	0	0	0	0	0	0	0	0	0	0	0	0	0	0	0	1	1	0	0	0	0	0	1
mmu-miR-5126	UniRef90_UPI00203C33F8	0	helix-turn-helix transcriptional regulator	root	0	0	0	0	1	0	0	0	0	0	0	0	0	0	0	0	0	0	0	0	0	0	0	1	0	1	0	0	1	0	0	1
mmu-miR-6538	UniRef90_R5BBL5	1244	4-hydroxy-3-methylbut-2-en-1-yl diphosphate synthase (flavodoxin)	UBA7173 sp001689685	0	0	0	0	0	0	0	0	0	0	3	1	0	0	0	0	0	0	0	0	0	0	1	0	0	1	1	0	0	0	0	0
mmu-miR-6538	UniRef90_A0A1C7GV29	193	UDP-N-acetylenolpyruvoylglucosamine reductase	Acutalibacter muris	0	0	0	0	0	0	0	0	0	0	0	0	0	0	0	1	0	0	0	0	0	0	0	0	0	1	0	0	0	0	0	0
mmu-miR-5119	UniRef90_B0NPV4	2	Uncharacterized protein	Bacteria	1	1	2	1	0	0	0	1	4	0	3	0	0	1	3	0	2	0	2	1	0	1	1	4	0	1	1	2	0	4	0	0
mmu-miR-6538	UniRef90_UPI0003184B28	485	YvcK family protein	Oscillospiraceae_NOV MGBC104380	0	0	0	1	0	0	0	0	0	0	0	0	0	0	0	0	0	0	0	0	0	0	0	0	0	1	1	0	0	0	0	0
mmu-miR-6538	UniRef90_A0A1W2CC78	485	Threonylcarbamoyladenosine tRNA methylthiotransferase MtaB	Oscillospiraceae_NOV MGBC104380	0	1	0	0	0	0	0	0	0	0	0	0	0	0	0	0	0	0	1	0	0	0	0	0	0	1	0	0	0	0	0	0
mmu-miR-5126	UniRef90_UPI00242FB916	484	malic enzyme-like NAD(P)-binding protein	Oscillospiraceae_NOV	0	0	0	0	0	0	0	0	0	0	0	0	0	0	0	0	0	0	0	0	0	0	0	0	0	1	0	0	0	0	0	0
mmu-miR-5126	UniRef90_UPI0019598FDA	485	solute carrier family 23 protein	Oscillospiraceae_NOV MGBC104380	0	0	0	0	0	0	0	0	0	0	0	0	0	0	0	0	0	0	0	0	0	0	0	0	0	1	0	0	0	0	0	0
mmu-miR-6538	UniRef90_V2YDP7	171	ABC transporter substrate-binding protein PnrA-like domain-containing protein	Lawsonibacter sp000492175	0	1	0	0	0	0	0	0	0	3	0	0	0	0	0	0	0	1	0	0	0	0	0	1	0	1	0	0	1	0	0	0
mmu-miR-6538	UniRef90_UPI00136B518C	0	Chloride channel protein	root	0	0	0	0	1	0	0	0	0	0	0	0	0	0	0	0	0	0	1	0	0	0	0	0	0	1	0	0	0	0	0	0
mmu-miR-6538	UniRef90_A0A9D5TG61	84	Ribosome hibernation promoting factor	UBA9475	3	6	0	0	1	0	0	0	0	0	0	0	0	2	0	0	0	0	1	1	0	0	1	0	2	1	1	0	1	0	2	0
mmu-miR-6538	UniRef90_V2YCL4	171	DNA 3'-5' helicase	Lawsonibacter sp000492175	0	0	0	0	0	0	0	0	0	0	0	0	0	0	1	0	0	4	0	0	0	0	0	0	0	1	1	0	6	0	0	0
mmu-miR-6538	UniRef90_A0A4Q0IA46	12	TonB-dependent receptor	Bacteroidales	1	1	0	3	7	19	1	5	6	3	34	1	1	3	1	0	2	2	10	3	3	13	6	18	4	1	5	21	24	2	0	8
mmu-miR-6538	UniRef90_V2ZH28	77	Chaperone protein DnaK	Oscillospiraceae	1	2	0	0	2	0	0	1	1	0	0	0	0	2	0	5	0	0	5	1	1	0	2	2	1	1	2	0	5	1	5	0
mmu-miR-6538	UniRef90_A0A1C7GRV2	193	N-acetyltransferase domain-containing protein	Acutalibacter muris	0	0	0	0	0	0	0	0	0	0	0	0	0	0	0	0	0	0	0	0	0	0	0	0	0	1	0	0	0	0	0	0
mmu-miR-5126	UniRef90_R5IMT8	127	Alpha-L-fucosidase	Acetatifactor	0	0	0	0	0	0	1	0	0	0	0	0	0	0	0	0	0	0	0	0	0	0	0	0	0	1	0	0	0	0	0	0
mmu-miR-6538	UniRef90_A0A1I5VE84	485	DNA repair protein RecN	Oscillospiraceae_NOV MGBC104380	0	1	0	0	0	0	0	0	0	0	0	0	0	0	2	1	0	1	0	0	0	0	1	1	1	1	3	0	0	0	1	0
mmu-miR-6538	UniRef90_R5IDM3	2	DNA 3'-5' helicase	Bacteria	0	0	0	0	0	0	0	0	0	0	0	0	0	0	0	0	0	0	0	0	0	0	0	0	0	1	0	0	0	0	0	0
mmu-miR-5126	UniRef90_A0A351TR74	127	Xylulose kinase	Acetatifactor	1	0	0	0	0	0	0	0	0	0	0	0	0	0	0	0	0	0	0	0	0	0	1	0	0	1	0	0	1	0	0	0
mmu-miR-192-5p		1025		1XD42-69 MGBC128780	0	0	0	0	1	0	0	0	0	0	0	0	0	0	0	0	0	0	0	0	0	0	0	0	0	1	0	0	0	0	0	0
mmu-miR-5119	UniRef90_A0A6N3G7C4	1315	Secreted protein	UBA9475 MGBC159253	0	0	0	0	0	0	0	0	0	0	0	0	0	0	0	0	0	0	0	0	0	0	0	0	0	1	0	0	0	0	0	0
mmu-miR-6538	UniRef90_R9KDU2	484	UPF0597 protein C810_03555	Oscillospiraceae_NOV	0	0	1	1	1	1	1	0	0	0	1	0	0	0	0	0	0	0	1	0	0	0	0	0	1	1	0	0	2	2	0	0
mmu-miR-6538	UniRef90_A0A847WAM7	84	Alpha/beta-type small acid-soluble spore protein	UBA9475	0	0	0	0	0	0	0	0	0	0	0	0	0	0	0	0	0	0	0	0	0	0	0	0	0	1	0	0	0	0	0	0
mmu-miR-5119	UniRef90_UPI0023F0DD10	1338	HDIG domain-containing protein	Marseille-P3106 MGBC161418	0	0	0	0	1	0	0	0	0	0	0	0	0	0	0	0	0	0	0	0	0	0	0	0	0	1	0	0	0	0	0	0
mmu-miR-6538	UniRef90_A0A644X5L8	485	Transcriptional regulatory protein WalR	Oscillospiraceae_NOV MGBC104380	1	2	0	1	0	0	0	0	0	0	0	1	0	0	0	0	0	1	2	1	0	0	0	0	0	1	0	0	0	0	1	0
mmu-miR-5126	UniRef90_UPI00195885A1	768	threonine/serine exporter family protein	Oscillibacter MGBC114107	0	0	0	0	0	0	0	0	0	0	0	0	0	0	0	0	0	0	0	0	0	0	0	0	0	1	0	0	1	0	0	0
mmu-miR-6538	UniRef90_A0A9D1MCE8	0	Serine hydroxymethyltransferase	root	0	0	0	0	0	0	0	0	0	0	0	0	0	0	0	0	0	0	0	0	0	0	0	0	0	1	0	0	0	0	0	0
mmu-miR-6538	UniRef90_R9LKC3	78	Tricarboxylic transport membrane protein	Lawsonibacter	2	0	0	1	4	2	0	1	0	0	1	0	0	0	0	1	0	0	3	1	0	3	2	2	1	1	0	0	0	0	3	0
mmu-miR-6538	UniRef90_A0A9D2GKT0	1262	Ribosome-binding ATPase YchF	Oscillospiraceae_NOV MGBC148330	0	0	0	0	0	0	0	1	0	0	0	0	0	0	0	0	0	0	0	0	0	0	0	0	0	1	0	0	0	0	0	0
mmu-miR-5119		1200		Anaerotruncus MGBC140748	0	0	0	0	1	0	0	0	0	0	0	1	0	0	0	0	0	0	1	0	0	0	0	0	0	1	0	0	0	0	0	0
mmu-miR-6538	UniRef90_A0A1C5SDI6	1417	Cysteine--tRNA ligase	Lawsonibacter MGBC163672	0	2	0	0	0	0	0	0	0	0	1	0	0	0	0	0	0	0	0	0	0	1	0	0	0	1	0	1	0	0	0	0
mmu-miR-6538	UniRef90_UPI00203A9965	127	transcription antitermination factor NusB	Acetatifactor	0	0	0	0	0	0	0	0	0	0	0	0	0	0	0	0	0	0	0	0	0	0	0	0	0	1	0	0	0	0	0	0
mmu-miR-6538	UniRef90_A0A4Q0J882	1244		UBA7173 sp001689685	0	0	0	0	0	0	0	0	0	0	0	0	0	0	0	0	0	0	0	0	0	0	0	0	0	1	0	0	0	0	0	0
mmu-miR-5126	UniRef90_UPI002040F005	597	dihydrolipoyl dehydrogenase	Oscillospiraceae_NOV MGBC107693	0	0	0	0	0	0	0	0	0	0	0	0	0	0	0	0	0	0	0	0	0	0	0	0	0	1	0	0	0	0	0	0
mmu-miR-6538	UniRef90_UPI00204114D6	1417	HAMP domain-containing sensor histidine kinase	Lawsonibacter MGBC163672	0	0	0	0	0	0	0	0	0	0	0	0	0	0	0	0	0	0	0	0	0	0	0	0	0	1	0	0	0	0	0	0
mmu-miR-5126	UniRef90_A0A498D274	485	UPF0371 protein D4A47_01410	Oscillospiraceae_NOV MGBC104380	0	0	0	0	0	0	0	0	0	0	0	0	0	0	0	0	0	0	0	0	0	0	0	0	0	1	0	0	0	0	0	0
mmu-miR-5119	UniRef90_A0A644X514	55	argininosuccinate synthase	Oscillospirales	0	0	0	0	1	0	2	0	0	0	0	0	0	0	0	0	0	0	0	0	0	0	0	0	0	1	0	0	0	0	0	0
mmu-miR-6538	UniRef90_A0A2V2G457	1461		Adlercreutzia MGBC165019	0	0	0	0	0	0	0	0	0	0	0	0	0	0	0	0	0	0	0	0	0	0	0	0	0	1	0	0	0	0	0	0
mmu-miR-6538	UniRef90_UPI0013708846	1417	Stage 0 sporulation protein A homolog	Lawsonibacter MGBC163672	0	0	0	0	0	0	0	0	0	0	0	0	0	0	0	0	0	0	0	0	0	0	0	0	0	1	0	0	0	0	0	0
mmu-miR-5126	UniRef90_A0A1C7GRQ0	193	Riboflavin transporter	Acutalibacter muris	0	0	0	0	0	0	0	0	0	0	0	0	0	0	0	0	0	0	1	0	0	0	0	0	0	1	0	0	0	0	0	0
mmu-miR-6538	UniRef90_UPI001F062FE3	4	hydratase	Clostridia	1	0	0	0	0	0	0	0	0	0	0	0	0	0	0	1	0	0	2	0	0	0	1	0	0	1	0	0	0	0	0	0
mmu-miR-5119	UniRef90_A0A7J0ARA9	1034	TonB-dependent receptor SusC	CAG-485 sp002362485	0	0	0	0	0	0	0	0	0	0	0	0	0	0	0	0	0	0	0	0	0	0	0	0	0	1	0	0	0	0	0	0
mmu-miR-5119	UniRef90_A5ZYK7	4	Uncharacterized protein	Clostridia	1	0	0	1	0	0	0	0	0	0	0	0	0	1	0	1	0	0	0	0	0	0	0	1	0	1	0	0	0	0	0	0
mmu-miR-6538	UniRef90_A0A9D2MA52	485	Ribosome-binding ATPase YchF	Oscillospiraceae_NOV MGBC104380	1	1	1	0	0	0	0	0	0	0	0	0	0	0	0	0	1	0	3	0	0	0	0	0	0	1	0	0	0	0	1	0
mmu-miR-6538	UniRef90_A0A1C7GQS5	193	Peptidase C69	Acutalibacter muris	0	0	0	0	0	0	0	0	0	0	0	0	0	0	0	0	0	0	0	0	0	0	0	0	0	1	0	0	0	0	0	0
mmu-miR-6538	UniRef90_A0A9D1CNU4	484	Cyclodeaminase/cyclohydrolase family protein	Oscillospiraceae_NOV	0	2	0	0	0	0	0	1	0	0	0	0	0	1	1	0	1	2	0	0	0	0	1	0	1	1	1	0	0	2	0	0
mmu-miR-6538	UniRef90_A0A955IC59	84	Chaperone protein ClpB	UBA9475	0	0	0	0	0	0	0	0	0	0	0	0	0	0	0	0	0	0	0	0	0	0	0	0	0	1	0	0	0	0	0	0
mmu-miR-6538	UniRef90_V2ZF27	55	DUF4366 domain-containing protein	Oscillospirales	0	1	0	0	0	0	0	0	0	0	0	1	0	2	0	0	0	0	0	0	0	1	1	0	0	1	0	0	0	0	0	1
mmu-miR-6538	UniRef90_V2YFT5	485	FlhB domain-containing protein	Oscillospiraceae_NOV MGBC104380	0	2	0	1	0	0	0	0	0	0	0	0	0	0	0	0	1	0	3	0	0	0	0	0	1	1	1	0	0	0	0	0
mmu-miR-5126	UniRef90_R9L4H0	164	Nitrate reductase	Adlercreutzia caecimuris	0	0	0	0	0	0	0	0	0	0	0	0	0	0	0	0	0	0	0	0	0	0	0	0	0	1	0	0	0	0	0	0
mmu-miR-5119	UniRef90_A0A8D8YM48	1363	Uncharacterized protein	Muribaculum sp002358615	0	1	0	0	0	0	0	0	0	0	0	0	0	0	0	0	0	0	1	0	0	0	0	0	0	1	0	0	1	0	0	0
mmu-miR-5119	UniRef90_UPI001FAF9C8B	77	MobP3 family relaxase	Oscillospiraceae	3	5	1	0	0	3	1	1	0	0	0	0	0	3	1	3	0	4	3	1	1	1	0	0	2	1	2	0	5	2	1	0
mmu-miR-5126	UniRef90_A0A7U9NEB5	6	Chromosome-partitioning protein Spo0J	Lachnospiraceae	0	0	0	0	0	0	0	0	0	0	0	0	0	0	0	0	0	0	0	0	0	0	0	0	0	1	0	0	0	0	0	0
mmu-miR-6538	UniRef90_UPI0014128B03	1348	aldo/keto reductase	Oscillospiraceae_NOV MGBC161755	1	1	1	0	0	0	0	0	0	0	0	0	1	0	0	1	0	0	0	0	0	0	1	0	2	1	0	0	0	0	0	0
mmu-miR-6538	UniRef90_A0A3A8YQU0	824	Glucose-1-phosphate adenylyltransferase subunit GlgD	Lawsonibacter MGBC116689	0	0	1	0	0	0	0	0	0	0	0	0	0	0	0	0	0	0	0	0	0	0	0	0	0	1	0	0	0	0	0	0
mmu-miR-378a-3p		1052		Acetatifactor MGBC129547	0	2	0	0	0	0	0	0	2	0	0	0	0	5	0	0	0	0	0	0	1	0	0	0	10	1	0	0	1	0	0	0
mmu-miR-2137	UniRef90_A0A845R2R3	551	Gamma-glutamyltransferase family protein	Lawsonibacter MGBC105408	0	0	0	0	0	0	0	0	0	0	0	0	0	0	0	1	0	0	0	0	0	0	1	0	0	1	0	0	0	0	0	0
mmu-miR-6538	UniRef90_UPI00195D7F43	473	stage II sporulation protein D	Oscillibacter MGBC104191	3	0	3	0	0	1	1	0	0	1	0	0	0	6	0	0	0	1	9	0	0	0	0	0	0	1	2	0	1	0	1	0
mmu-miR-5126	UniRef90_K1TJA4	0	DNA-cytosine methyltransferase	root	0	0	0	0	0	0	0	0	0	0	0	0	0	0	0	0	0	0	0	0	0	0	0	0	0	1	0	0	0	0	0	0
mmu-miR-6538	UniRef90_A0A830QQB0	485	UPF0297 protein	Oscillospiraceae_NOV MGBC104380	0	0	0	0	0	0	0	0	0	0	0	0	0	0	0	0	0	0	0	0	0	0	0	0	0	1	0	0	0	0	0	0
mmu-miR-5126	UniRef90_R9KM93	55	Stage 0 sporulation protein A homolog	Oscillospirales	0	0	0	0	0	0	0	1	0	0	0	0	0	0	0	0	0	0	0	0	0	0	0	0	0	1	0	0	0	0	0	0
mmu-miR-5119	UniRef90_A0A6B2EKC4	2	Cell wall-associated hydrolase	Bacteria	4	3	2	1	1	2	1	5	0	0	4	1	1	4	3	2	2	1	3	0	0	1	0	1	2	1	5	2	4	0	3	1
mmu-miR-6538	UniRef90_A0A1C5MC47	127	Uncharacterized conserved protein	Acetatifactor	0	0	0	0	0	0	0	0	0	0	0	0	0	0	0	0	0	0	0	0	0	0	0	0	0	1	0	0	0	0	0	0
mmu-miR-6538	UniRef90_UPI0005CAA119	1256	ATP-binding protein	Bacteroides intestinalis	0	0	0	0	0	0	0	0	0	0	0	0	0	0	0	0	0	0	0	0	0	0	0	0	0	1	0	0	0	0	0	0
mmu-miR-6538	UniRef90_A0A7X3DJE2	0	Hydrolase	root	0	0	1	0	0	0	0	1	0	0	0	0	0	0	0	0	0	0	0	0	0	0	0	0	0	1	0	0	0	0	0	0
mmu-miR-6538	UniRef90_A0A4Z0V3B0	543	Glycosyltransferase	Duncaniella sp002492665	1	1	0	0	0	0	0	0	0	0	0	2	1	0	0	0	1	0	0	0	1	0	3	0	0	1	0	2	0	0	0	0
mmu-miR-5126	UniRef90_UPI00203AF8DA	1417	MBL fold metallo-hydrolase	Lawsonibacter MGBC163672	0	0	0	0	0	0	0	0	0	0	0	0	0	0	0	0	0	0	0	0	0	0	0	0	0	1	0	0	0	0	0	0
mmu-miR-6538	UniRef90_A0A0F0LS43	0	Nicotine blue oxidoreductase	root	0	0	0	0	0	0	0	1	0	0	1	0	0	0	0	0	0	0	0	1	0	0	0	0	0	1	0	0	0	0	0	0
mmu-miR-6538	UniRef90_A0A3A9EWK2	2	ParB/RepB/Spo0J family partition protein	Bacteria	1	2	0	0	1	0	1	3	0	0	0	2	0	0	1	1	0	0	4	0	2	0	1	1	0	1	1	0	1	2	0	0
mmu-miR-378c	UniRef90_UPI00203BF0EC	6	hypothetical protein	Lachnospiraceae	0	0	0	0	0	0	1	0	0	0	1	1	0	0	0	0	1	1	0	0	0	0	1	0	0	1	0	0	0	1	1	0
mmu-miR-6538	UniRef90_UPI001FAED4B0	90	translation initiation factor 2	Oscillibacter	0	0	0	0	0	0	0	0	0	0	0	0	0	0	0	0	1	0	0	0	0	0	0	0	0	1	0	0	0	0	0	0
mmu-miR-5126	UniRef90_UPI00195770CB	77	phage major tail tube protein	Oscillospiraceae	0	0	0	0	0	0	0	0	0	0	1	0	0	0	0	0	0	0	0	0	0	0	0	0	1	1	0	1	0	0	0	0
mmu-miR-5126	UniRef90_A0A0V1F5I0	2	Accumulation-associated protein	Bacteria	0	5	3	11	0	1	0	0	1	5	6	0	9	0	11	0	4	1	0	1	3	6	2	6	0	1	7	2	1	0	3	0
mmu-miR-5126	UniRef90_A0A3N1XVG4	36	Chaperone protein DnaJ	Dorea	0	0	0	0	0	0	0	1	0	0	0	0	0	0	0	0	0	0	0	0	0	0	0	0	0	1	0	0	0	0	1	0
mmu-miR-27b-3p	UniRef90_A0A3A8YC49	6	Group II intron reverse transcriptase/maturase	Lachnospiraceae	0	2	1	1	0	0	1	0	0	0	0	0	0	0	1	1	0	0	0	0	1	0	0	1	0	1	0	0	0	1	1	0
mmu-miR-6538	UniRef90_R9M1Q3	169	serine-type D-Ala-D-Ala carboxypeptidase	Oscillibacter sp000403435	0	0	0	0	1	0	0	0	0	0	0	0	0	0	0	0	0	0	0	0	0	0	0	0	0	1	0	0	0	0	0	2
mmu-miR-8101	UniRef90_A0A9D1K7T8	0	EF2563 family selenium-dependent molybdenum hydroxylase system protein	root	0	0	1	0	1	0	1	0	0	0	1	0	0	0	0	0	0	0	0	0	0	0	0	1	0	1	0	0	0	0	0	0
mmu-miR-6538	UniRef90_A0A3D1VBB0	77	tRNA N6-adenosine threonylcarbamoyltransferase	Oscillospiraceae	0	0	0	0	0	0	0	0	0	0	0	0	0	0	0	0	0	0	0	0	0	0	0	0	0	1	0	0	0	0	0	0
mmu-miR-6538	UniRef90_A0A810PVN6	484	Stage 0 sporulation protein A homolog	Oscillospiraceae_NOV	0	0	0	0	0	0	0	0	0	0	0	0	0	0	0	0	0	0	0	0	0	0	0	0	0	1	0	0	0	0	0	0
mmu-miR-6538	UniRef90_A0A1Y3XQT4	485	Ribose 5-phosphate isomerase B	Oscillospiraceae_NOV MGBC104380	0	0	0	2	0	0	0	0	0	0	0	0	0	0	1	1	0	0	0	0	0	0	1	0	0	1	0	0	0	0	0	0
mmu-miR-5119	UniRef90_A0A0K2JHH4	2	RNAase	Bacteria	2	1	1	1	0	0	0	1	0	1	0	0	3	2	0	4	0	2	3	1	1	0	2	1	3	1	0	1	3	1	0	1
mmu-miR-5119	UniRef90_A0A416RF89	1443	Branched-chain amino acid ABC transporter permease	UBA9475 MGBC164455	0	0	0	0	0	0	0	0	0	3	0	0	0	0	0	1	0	0	1	0	0	0	0	0	0	1	0	1	0	0	0	0
mmu-miR-6538	UniRef90_A0A3A9HWI0	1149		Angelakisella MGBC136623	0	0	0	0	2	0	0	0	0	0	0	1	0	0	0	1	0	0	0	0	0	1	1	0	1	1	0	1	0	0	0	1
mmu-miR-8101	UniRef90_B0NEX9	2	Uncharacterized protein	Bacteria	0	0	0	0	0	0	0	0	0	0	0	1	0	0	0	0	0	0	0	0	0	0	1	0	0	1	0	0	1	0	0	0
mmu-miR-6538	UniRef90_UPI0022E95084	77	hypothetical protein	Oscillospiraceae	0	0	0	0	0	0	0	1	0	0	0	0	0	0	1	0	0	0	0	0	0	1	0	0	0	1	0	0	0	0	0	0
mmu-miR-6538	UniRef90_UPI0013EA9EBE	164	trypsin-like peptidase domain-containing protein	Adlercreutzia caecimuris	0	0	0	0	0	0	0	0	0	0	0	0	0	0	0	0	0	0	0	0	0	0	0	0	0	1	0	0	0	0	0	0
mmu-miR-6538	UniRef90_A0A923MGB2	77	Small ribosomal subunit protein uS9	Oscillospiraceae	0	0	0	0	0	0	0	0	0	0	0	0	0	0	0	0	0	0	0	0	0	0	0	0	0	1	0	0	1	0	0	0
mmu-miR-5119	UniRef90_A0A417UD35	1284	Amine oxidoreductase	Lachnospiraceae_NOV MGBC153991	0	0	0	0	0	0	0	0	0	0	0	0	0	0	0	0	0	0	0	0	0	0	0	0	0	1	0	0	0	0	0	0
mmu-miR-6538	UniRef90_A0A9D1Z4S6	861	Threonine--tRNA ligase	Flavonifractor MGBC117744	0	0	0	0	1	0	0	0	0	0	0	0	0	0	0	0	0	0	0	0	0	0	0	0	0	1	0	0	0	0	0	0
mmu-miR-5126	UniRef90_A0A9D1K9C8	485	Carbohydrate ABC transporter substrate-binding protein	Oscillospiraceae_NOV MGBC104380	0	0	0	0	0	0	0	0	0	0	0	0	0	0	0	0	0	0	0	0	0	0	0	0	0	1	0	0	0	0	1	0
mmu-miR-6538	UniRef90_A0A9D2EWD1	1354	Histidine--tRNA ligase	Lachnospiraceae_NOV MGBC162097	0	0	0	0	2	0	0	0	0	0	0	1	1	1	0	0	0	0	1	0	0	0	0	0	1	1	1	0	0	0	0	1
mmu-miR-6538	UniRef90_A0A316MYV2	2	SsrA-binding protein	Bacteria	0	0	0	0	0	0	0	1	0	0	0	0	0	0	1	0	0	3	2	0	0	0	1	0	0	1	0	0	0	1	0	0
mmu-miR-26b-5p	UniRef90_A0A7U9SXV1	6	IS66 family transposase	Lachnospiraceae	0	0	0	0	0	1	1	1	0	0	0	0	0	0	0	2	0	1	2	0	0	1	0	1	2	1	1	1	1	0	1	1
mmu-miR-5119	UniRef90_A0A316MUI7	603	MFS transporter	Mailhella MGBC107932	0	0	0	1	4	0	0	0	0	0	1	0	0	1	3	4	0	2	4	0	0	0	0	0	2	1	0	0	2	2	1	0
mmu-miR-5126	UniRef90_UPI0020400D6C	78	CvpA family protein	Lawsonibacter	0	0	0	0	0	0	0	0	0	0	0	0	0	0	0	0	0	0	0	0	0	0	0	0	0	1	0	0	0	0	0	0
mmu-miR-2137	UniRef90_V2Y8V4	18	HD domain-containing protein	Lactobacillales	0	0	0	0	0	0	0	0	0	0	0	0	0	0	0	0	0	0	0	0	0	0	0	0	0	1	0	0	0	0	0	0
mmu-miR-5126	UniRef90_A0A3A8X6K7	485	MATE family efflux transporter	Oscillospiraceae_NOV MGBC104380	0	0	0	0	0	0	0	0	0	0	0	0	0	0	0	0	0	0	0	0	0	0	0	0	0	1	0	0	0	0	0	0
mmu-miR-6538	UniRef90_A0A858BWW5	85	Ethanolamine utilization protein EutJ	UBA9475 MGBC000146	2	0	0	0	0	1	0	1	0	0	0	2	0	0	0	3	0	1	0	0	0	0	0	1	5	1	1	1	4	0	1	0
mmu-miR-30e-5p	UniRef90_R9K870	1096	Extracellular solute-binding protein	14-2 sp000403315	0	0	0	0	0	0	0	0	0	0	0	0	0	0	0	0	0	0	0	0	0	0	0	0	0	1	0	0	0	0	0	0
mmu-miR-6538	UniRef90_A0A9D2W6S1	485	Putative tRNA (cytidine(34)-2'-O)-methyltransferase	Oscillospiraceae_NOV MGBC104380	1	0	0	0	0	0	0	0	0	0	0	0	0	0	0	0	0	0	0	0	0	0	0	0	0	1	0	0	0	0	0	0
mmu-miR-5126	UniRef90_C6LBA3	897	UPF0371 protein BRYFOR_05898	UMGS1872 MGBC119734	0	0	0	0	0	0	0	0	0	0	0	0	0	0	0	0	0	0	0	0	0	0	0	0	0	1	0	0	0	0	0	0
mmu-miR-6538	UniRef90_A0A845REP6	78	Spore maturation protein	Lawsonibacter	0	0	0	0	0	0	0	0	0	0	0	0	0	0	0	0	0	0	0	0	0	0	0	0	0	1	0	0	0	0	0	0
mmu-miR-6538	UniRef90_R9L1L1	109	Uncharacterized protein	Adlercreutzia	0	0	0	0	0	0	0	0	0	0	0	0	0	0	0	0	0	0	0	0	0	0	0	0	0	1	0	0	0	0	0	0
mmu-miR-5119		1338		Marseille-P3106 MGBC161418	1	1	2	2	1	0	0	1	0	1	0	1	0	1	1	0	1	0	0	0	1	1	1	4	0	1	0	1	0	3	4	1
mmu-miR-6538	UniRef90_V2XU71	78	Phosphate transporter	Lawsonibacter	1	0	1	0	3	0	1	0	0	2	0	0	0	0	1	0	0	0	0	0	0	0	0	0	1	1	0	0	0	0	0	0
mmu-miR-5126	UniRef90_A0A845R8H4	1417	Mu-like prophage tail protein gpP	Lawsonibacter MGBC163672	0	0	0	0	0	0	0	0	0	0	0	0	0	0	0	0	0	0	0	0	0	0	0	0	0	1	0	0	0	0	0	0
mmu-miR-6538	UniRef90_E4M935	819	Outer membrane protein 40	Alistipes finegoldii	0	0	0	0	0	0	0	0	0	0	0	0	0	0	0	0	0	0	0	0	0	0	0	0	0	1	0	0	0	0	0	0
mmu-miR-2137	UniRef90_A0A3A8YTJ1	235	LysR family transcriptional regulator	Lawsonibacter sp003612335	0	0	0	0	0	0	0	0	0	0	0	0	0	0	0	0	0	0	0	0	0	0	0	0	0	1	0	0	0	0	0	0
mmu-miR-6538	UniRef90_UPI00203EFBAA	0	penicillin-binding transpeptidase domain-containing protein	root	0	0	0	0	0	0	0	0	0	0	0	0	0	0	0	0	0	0	0	0	0	0	0	0	0	1	0	0	0	0	0	0
mmu-miR-5119	UniRef90_A0A4P6LWR5	1284	Glycoside hydrolase family 31 protein	Lachnospiraceae_NOV MGBC153991	0	0	0	0	0	0	0	0	0	0	0	0	0	0	0	0	0	0	0	0	4	4	0	1	0	1	1	2	1	0	0	2
mmu-miR-2137	UniRef90_A0A2K4ZBM6	6	UvrABC system protein A	Lachnospiraceae	0	0	0	0	0	0	0	0	0	0	0	0	0	0	0	0	0	0	0	0	0	0	0	0	0	1	0	0	0	0	0	0
mmu-miR-6538	UniRef90_V2YBY7	2	ParB/Sulfiredoxin domain-containing protein	Bacteria	2	3	3	1	0	1	0	1	0	3	3	3	1	1	3	3	0	2	3	4	1	1	4	3	0	1	5	2	1	1	2	0
mmu-miR-6538	UniRef90_UPI002040F95C	539	spore germination protein GerW family protein	Oscillospiraceae_NOV MGBC105270	0	0	0	0	0	0	0	0	0	0	0	0	2	0	0	1	0	0	0	0	0	0	1	1	0	1	0	0	0	0	0	0
mmu-miR-6538	UniRef90_R9IJD5	2	DUF4366 domain-containing protein	Bacteria	1	1	0	0	0	0	0	0	0	0	0	0	0	0	0	0	0	0	0	0	0	1	0	0	0	1	0	0	0	0	0	0
mmu-miR-10a-5p		551		Lawsonibacter MGBC105408	0	0	0	0	0	0	0	0	0	0	0	0	0	0	0	0	0	0	0	0	1	0	0	0	0	1	0	0	0	3	1	0
mmu-miR-6538	UniRef90_UPI00203A50A4	824	hypothetical protein	Lawsonibacter MGBC116689	0	0	0	1	0	0	0	1	0	0	1	1	0	1	0	1	0	0	0	0	1	0	0	0	1	1	0	0	0	0	3	0
mmu-miR-8101	UniRef90_A0A845R5W3	77	Flagellar biosynthesis protein FlhA	Oscillospiraceae	0	0	0	0	0	0	0	0	0	0	0	0	0	0	0	0	0	0	1	0	0	0	0	0	0	1	0	0	0	0	0	0
mmu-miR-5119	UniRef90_V2XT43	551	DUF2179 domain-containing protein	Lawsonibacter MGBC105408	0	0	0	0	0	0	0	0	0	0	0	0	0	0	0	0	0	0	0	0	0	0	0	0	0	1	0	0	0	0	0	0
mmu-miR-6538	UniRef90_V2XZD8	2	Nicotinate phosphoribosyltransferase	Bacteria	0	0	0	0	0	0	0	0	0	0	0	0	0	0	0	0	0	0	0	0	0	0	0	0	0	1	0	0	0	0	0	0
mmu-miR-6538	UniRef90_V2XT19	826	Uncharacterized protein	UMGS1872 MGBC116724	0	1	0	0	0	1	0	0	0	0	0	0	0	0	0	0	0	1	0	0	0	0	0	0	0	1	0	0	0	0	0	0
mmu-miR-6538	UniRef90_A0A3A9F9V9	127	Extracellular solute-binding protein	Acetatifactor	0	0	0	0	0	0	0	0	0	0	0	0	0	0	0	0	0	0	0	0	0	0	0	0	0	1	0	0	0	0	0	0
mmu-miR-6538	UniRef90_V2YFX8	171	Enolase	Lawsonibacter sp000492175	0	0	0	0	0	0	0	1	0	1	0	0	0	0	1	2	0	3	0	0	0	0	1	1	0	1	0	0	3	0	0	0
mmu-miR-429-3p	UniRef90_A0A7X3MJF0	6	Uncharacterized protein	Lachnospiraceae	0	0	0	0	0	0	0	0	0	0	0	0	0	1	0	0	0	0	0	0	0	0	0	0	0	1	0	0	0	1	1	0
mmu-miR-5119	UniRef90_A0A829ZKH5	127		Acetatifactor	0	0	0	0	0	0	0	0	0	0	0	0	0	0	0	0	0	0	0	0	0	0	0	0	0	1	0	0	0	0	0	0
mmu-miR-6538		93		Dorea MGBC000158	0	0	0	0	0	0	0	0	0	0	0	0	0	0	0	0	0	0	0	0	0	0	0	0	0	1	0	0	0	0	0	0
mmu-miR-6538	UniRef90_A0A1C7GN68	55	Peptide chain release factor 2	Oscillospirales	0	0	0	0	0	0	0	0	0	0	0	0	0	0	0	0	0	0	0	0	0	0	0	0	0	1	0	0	0	0	0	0
mmu-miR-5119	UniRef90_UPI0013704867	2	Uncharacterized protein	Bacteria	0	1	0	1	2	2	1	1	0	2	0	0	2	4	2	2	0	1	1	2	0	0	3	3	0	1	3	0	4	0	1	1
mmu-miR-5126	UniRef90_V2YDR1	171	L-lactate oxidase	Lawsonibacter sp000492175	0	0	0	0	0	0	0	0	0	0	0	0	0	0	0	0	0	0	0	0	0	0	0	1	0	1	0	0	0	0	0	0
mmu-miR-6538	UniRef90_UPI00136E7AF9	1417	biotin-dependent carboxyltransferase family protein	Lawsonibacter MGBC163672	0	0	0	0	1	0	0	0	0	0	0	0	0	0	0	0	0	0	0	0	0	1	0	0	0	1	0	0	1	0	0	0
mmu-miR-5119	UniRef90_A0A6N9PPR0	401	Flagellar hook-basal body complex protein	Acutalibacter MGBC101916	0	0	0	0	0	0	0	0	0	0	1	0	0	0	0	0	0	0	0	0	0	0	0	0	0	1	0	0	0	0	0	0
mmu-miR-6538	UniRef90_A0A845R7P9	0	MATE family efflux transporter	root	2	0	0	0	2	0	0	1	2	0	1	0	0	1	0	0	0	0	1	0	2	2	0	2	3	1	0	0	1	0	1	0
mmu-miR-5119		1109		Angelakisella MGBC131977	0	0	1	1	6	1	2	5	1	0	1	2	1	0	0	0	0	0	1	0	0	0	1	1	2	1	0	0	1	0	0	1
mmu-miR-5119	UniRef90_R9K394	45	Sensor histidine kinase NatK C-terminal domain-containing protein	Lachnospiraceae_NOV	1	0	0	0	0	0	0	0	0	0	0	0	0	0	1	0	0	0	0	0	0	0	0	0	0	1	0	1	0	0	0	0
mmu-miR-2137	UniRef90_A0A286XXM4	2	Uncharacterized protein	Bacteria	0	0	0	0	0	0	0	0	0	0	0	0	0	0	0	0	0	0	0	0	0	0	0	0	0	1	0	0	0	0	0	0
mmu-miR-22-3p	UniRef90_UPI001D030081	6	hypothetical protein	Lachnospiraceae	0	0	0	0	0	0	0	0	0	0	0	0	0	0	0	0	0	0	0	0	0	0	0	0	0	1	0	0	0	0	0	0
mmu-miR-6538	UniRef90_A0A9D1RRN3	4	Flavodoxin family protein	Clostridia	0	0	0	0	0	0	0	0	0	0	0	0	0	0	0	0	1	1	0	0	0	0	0	0	0	1	0	0	0	0	1	0
mmu-miR-6538	UniRef90_A0A9D3AQX4	84	UDP-N-acetylglucosamine 1-carboxyvinyltransferase	UBA9475	1	0	0	0	0	0	0	0	0	0	0	0	0	1	0	0	0	0	0	0	0	1	0	0	1	1	1	0	1	0	0	1
mmu-miR-6538	UniRef90_A0A1C5VMD2	78	Transcription elongation factor GreA	Lawsonibacter	0	0	0	0	0	0	0	0	0	0	0	0	0	0	0	0	0	0	0	0	0	0	0	0	0	1	0	0	0	0	0	0
mmu-miR-6538	UniRef90_A0A6L9H903	1337	Cell division protein FtsZ	Clostridium_Q MGBC161412	0	0	0	0	0	2	0	0	0	0	0	0	0	0	0	0	0	0	1	0	0	0	2	0	0	1	0	0	0	0	0	0
mmu-miR-5119	UniRef90_A0A1Y4WT87	861	Mini-ribonuclease 3	Flavonifractor MGBC117744	0	0	0	0	0	0	0	1	0	0	0	0	0	1	1	1	0	0	0	0	0	1	0	0	1	1	0	0	1	0	0	0
mmu-miR-6538	UniRef90_A0A3A9CNG2	4	Methyltransferase	Clostridia	0	0	0	0	1	0	0	0	0	0	0	0	0	0	0	0	0	0	2	0	0	0	0	0	0	1	0	1	0	0	1	0
mmu-miR-5126	UniRef90_V2YFC7	824	HD domain-containing protein	Lawsonibacter MGBC116689	0	0	0	0	1	1	0	0	0	0	0	0	0	0	0	0	0	0	0	0	0	1	0	0	2	1	0	0	0	0	1	0
mmu-miR-5119	UniRef90_A0A3A8YQ97	77	Bifunctional chorismate mutase/prephenate dehydratase	Oscillospiraceae	0	0	0	0	0	0	0	0	0	0	0	0	0	0	0	0	0	0	0	0	0	0	1	0	0	1	0	0	0	0	0	0
mmu-miR-6538	UniRef90_UPI0013722780	78	DUF4093 domain-containing protein	Lawsonibacter	0	0	0	0	0	0	0	0	0	0	0	0	0	0	0	0	0	0	0	0	0	0	0	0	0	1	0	0	0	0	0	0
mmu-miR-5126	UniRef90_A0A7U9SKD3	1284	Adenylosuccinate lyase	Lachnospiraceae_NOV MGBC153991	0	0	0	0	0	0	0	0	0	0	0	0	0	0	0	0	0	0	0	0	0	0	0	0	0	1	0	0	0	0	0	0
mmu-miR-5126	UniRef90_UPI001F1A601D	77	acetyl-CoA carboxylase biotin carboxyl carrier protein subunit	Oscillospiraceae	0	0	0	0	0	0	0	0	0	0	0	0	0	0	0	1	0	0	0	0	0	0	0	0	0	1	0	0	1	0	0	0
mmu-miR-6538	UniRef90_A0A1Y4MBK6	85	ATP-dependent RecD-like DNA helicase	UBA9475 MGBC000146	0	0	0	0	0	0	0	0	0	0	0	0	0	0	0	0	0	0	0	0	0	0	0	0	0	1	0	0	0	0	0	0
mmu-miR-5119	UniRef90_UPI00209E67D2	597	chromate transporter	Oscillospiraceae_NOV MGBC107693	0	1	0	0	0	1	1	1	0	0	0	0	0	0	0	0	0	0	0	0	0	0	0	0	0	1	0	0	1	0	1	0
mmu-miR-6538	UniRef90_R5APF0	826	Corrinoid/iron-sulfur protein large subunit	UMGS1872 MGBC116724	2	1	0	0	0	1	0	0	0	1	0	0	0	3	0	1	0	2	0	0	0	0	0	0	0	1	2	1	0	1	0	0
mmu-miR-5126		887		Alistipes_A MGBC119114	3	0	1	1	0	2	0	0	1	2	2	0	0	0	3	0	2	3	0	0	1	3	3	4	1	1	0	1	1	0	0	1
mmu-miR-5126	UniRef90_A0A1Y4S9G4	484	Dihydroxyacetone kinase	Oscillospiraceae_NOV	0	0	0	0	0	0	0	0	0	0	0	0	0	0	0	0	0	0	0	0	0	0	0	0	0	1	0	0	0	0	0	0
mmu-miR-6538	UniRef90_A0A926DA50	401	Serine hydroxymethyltransferase	Acutalibacter MGBC101916	0	0	0	0	0	0	0	0	0	0	0	0	0	0	0	0	0	0	0	0	0	0	0	0	0	1	0	0	0	0	0	0
mmu-miR-6538	UniRef90_A0A1Y4WHU0	768	Aldo/keto reductase	Oscillibacter MGBC114107	0	0	0	0	0	0	0	0	0	0	0	0	0	0	0	0	0	0	0	0	0	0	0	0	0	1	0	0	0	0	0	0
mmu-miR-5119	UniRef90_A0A1V2N7G3	2	Uncharacterized protein	Bacteria	1	2	1	1	1	0	1	1	0	0	0	1	1	1	0	1	0	0	5	1	1	2	0	0	3	1	0	0	3	1	2	0
mmu-miR-6538	UniRef90_A0A6N9PX29	0	Uncharacterized protein	root	0	0	0	1	0	0	0	0	0	0	0	0	0	0	1	1	0	0	4	0	2	0	0	0	0	1	0	0	1	1	0	1
mmu-miR-215-3p	UniRef90_A0A7U9MRT1	4	Uncharacterized protein	Clostridia	0	0	0	0	0	0	0	0	0	0	0	0	0	0	0	0	0	0	0	0	0	0	0	0	0	1	0	0	0	0	0	0
mmu-miR-6538	UniRef90_UPI0013EB6488	1038	penicillin-binding protein 2	Desulfovibrio MGBC129232	0	1	0	0	0	0	0	0	0	0	1	0	0	0	0	1	0	0	0	0	0	0	0	0	0	1	0	0	0	1	0	0
mmu-miR-6538	UniRef90_R7ABS7	485	Flavoprotein family protein	Oscillospiraceae_NOV MGBC104380	0	0	0	0	0	0	0	0	0	0	0	0	0	0	0	1	1	0	1	0	0	0	0	0	1	1	0	0	0	0	0	0
mmu-miR-6538	UniRef90_R9M587	169	Simple sugar transport system permease	Oscillibacter sp000403435	1	4	0	0	1	0	0	0	1	1	0	0	0	0	1	1	0	2	0	0	0	1	0	1	0	1	0	1	1	0	0	1
mmu-miR-5126	UniRef90_UPI0014411FA0	2	hypothetical protein	Bacteria	0	0	0	0	0	0	0	0	0	0	0	0	0	0	0	0	0	0	0	0	0	0	0	0	0	1	0	0	0	0	0	0
mmu-miR-5126		1480		Lawsonibacter MGBC165440	1	1	1	1	0	3	0	0	0	0	0	0	0	1	0	2	1	1	1	0	0	0	0	1	0	1	2	1	1	1	0	0
mmu-miR-6538	UniRef90_A0A173Z9V4	1149	Methionine import ATP-binding protein MetN 2	Angelakisella MGBC136623	0	0	0	0	0	0	0	0	0	0	0	0	0	0	0	0	0	0	0	0	0	1	0	0	0	1	0	0	0	0	0	0
mmu-miR-6538	UniRef90_A0A9D1Y8S3	85	Uncharacterized protein	UBA9475 MGBC000146	0	0	0	0	0	0	0	0	0	0	0	0	0	0	0	1	0	0	0	0	0	0	0	0	0	1	0	0	0	0	0	0
mmu-miR-6538	UniRef90_A0A6L5XJ69	1038	Flagellar motor switch protein FliN	Desulfovibrio MGBC129232	0	0	1	1	0	0	1	0	0	0	0	0	1	0	0	4	0	0	1	0	0	0	1	0	1	1	2	0	1	0	0	1
mmu-miR-5126		937		UBA9475 MGBC122397	5	7	2	1	0	0	1	1	0	0	1	0	0	0	1	0	0	1	3	0	0	10	5	2	4	1	0	0	2	2	0	1
mmu-miR-5126	UniRef90_A0A1C7GRE8	193	Permease	Acutalibacter muris	0	0	0	0	0	0	0	0	0	0	0	0	0	0	0	0	0	0	0	0	0	0	0	0	0	1	0	0	0	0	0	0
mmu-miR-5119	UniRef90_UPI000C7731DB	78	tRNA (N(6)-L-threonylcarbamoyladenosine(37)-C(2))-methylthiotransferase MtaB	Lawsonibacter	0	0	0	0	0	0	0	0	0	0	0	0	0	0	0	0	0	0	0	0	0	0	0	0	0	1	0	0	0	0	0	0
mmu-miR-6538	UniRef90_A0A1G5DDE2	77	NADPH-dependent FMN reductase	Oscillospiraceae	0	0	0	0	0	0	0	0	0	0	0	0	0	0	0	0	0	0	0	0	0	0	0	0	0	1	0	1	0	0	0	0
mmu-miR-6538	UniRef90_A0A1M6EG32	485	NAD(P)/FAD-dependent oxidoreductase	Oscillospiraceae_NOV MGBC104380	0	0	0	0	0	0	0	0	0	0	0	0	0	0	0	0	0	1	3	0	0	0	0	0	0	1	0	0	0	0	0	0
mmu-miR-2137	UniRef90_A0A8J8ASP2	169		Oscillibacter sp000403435	0	0	0	0	0	0	0	0	0	0	0	0	0	0	0	0	0	0	0	0	0	0	0	0	0	1	0	0	0	0	0	0
mmu-miR-5126	UniRef90_A0A7X5IPS5	77	Sigma-70 family RNA polymerase sigma factor	Oscillospiraceae	0	0	0	0	0	0	0	0	0	0	0	0	0	0	0	0	0	0	0	0	0	0	0	0	0	1	0	0	0	0	0	0
mmu-miR-6538	UniRef90_UPI00195C2281	768	DNA translocase FtsK	Oscillibacter MGBC114107	0	0	0	0	0	0	0	0	0	0	0	0	0	0	0	0	0	0	0	0	0	0	0	1	0	1	0	0	0	0	0	0
mmu-miR-6538	UniRef90_A0A6N2U364	0	Microcystin LR degradation protein MlrC N-terminal domain-containing protein	root	0	0	0	0	0	0	0	0	0	0	0	0	0	0	0	0	0	0	0	0	0	0	0	0	0	1	0	0	0	0	0	0
mmu-miR-8101		1275		UBA9475 MGBC152423	0	0	0	0	0	0	0	0	1	0	0	0	0	0	0	0	0	0	0	0	1	0	0	0	0	1	0	0	0	0	0	0
mmu-miR-6538	UniRef90_A0A8J7UUW5	1344	ATP-dependent Clp protease ATP-binding subunit	Angelakisella MGBC161672	1	0	0	0	0	0	0	0	0	0	0	1	0	1	0	2	0	0	0	0	0	0	0	0	0	1	0	0	0	0	0	0
mmu-miR-6538	UniRef90_A0A416RFM0	1480	Cysteine--tRNA ligase	Lawsonibacter MGBC165440	0	0	0	0	0	0	0	0	0	0	0	0	0	0	0	0	0	0	0	0	0	0	0	0	0	1	0	0	0	0	0	0
mmu-miR-6538	UniRef90_A0A3A8YMC5	235	Translation initiation factor 2	Lawsonibacter sp003612335	1	3	0	0	0	2	0	2	0	0	1	2	0	0	0	0	1	1	2	0	1	0	0	0	0	1	1	1	0	0	0	1
mmu-miR-5126	UniRef90_R9JEJ4	398	Uncharacterized protein	Kineothrix sp000403275	0	0	0	0	0	0	1	0	0	0	0	0	0	0	0	0	0	0	0	0	0	0	0	0	0	1	0	0	0	0	0	0
mmu-miR-5119	UniRef90_R6CCX5	1256	Dipeptidyl-peptidase	Bacteroides intestinalis	0	0	0	0	0	0	0	0	0	0	0	0	0	0	0	0	0	0	0	0	0	0	0	0	0	1	0	0	0	0	0	0
mmu-miR-5119	UniRef90_A0A1B2Z062	2	Cell wall-associated hydrolase	Bacteria	2	1	2	5	2	12	0	7	3	1	3	0	0	1	3	2	5	3	1	4	2	1	2	6	0	1	6	1	0	2	3	0
mmu-miR-6538	UniRef90_A0A829W0V5	0	Probable glycine dehydrogenase (decarboxylating) subunit 1	root	0	0	0	0	0	0	0	0	0	0	0	0	0	0	0	0	0	0	0	0	0	0	0	0	0	1	0	0	0	0	0	0
mmu-miR-6538	UniRef90_A0A1Y4WCC3	484	SAM-dependent methyltransferase	Oscillospiraceae_NOV	0	0	0	0	0	0	0	0	0	0	0	1	0	1	0	1	0	0	0	0	0	0	0	1	0	1	0	0	0	2	1	0
mmu-miR-191-5p	UniRef90_A0A4V3R981	851	ATP-binding cassette domain-containing protein	1XD42-69 MGBC117378	0	0	0	0	0	0	0	0	1	0	0	0	0	0	1	0	0	0	0	1	0	0	0	0	0	1	0	0	0	1	0	0
mmu-miR-5119	UniRef90_R6W188	127		Acetatifactor	0	0	0	0	0	1	0	0	0	0	1	1	0	1	0	1	0	1	0	0	0	0	0	0	0	1	1	0	1	0	0	0
mmu-miR-6538	UniRef90_UPI002285D73C	1417	rod shape-determining protein MreC	Lawsonibacter MGBC163672	0	0	0	0	0	0	0	0	0	0	0	0	0	0	0	0	0	0	0	0	0	0	0	0	0	1	0	0	0	0	0	0
mmu-miR-5126	UniRef90_UPI0019579BBA	768	tRNA (adenosine(37)-N6)-dimethylallyltransferase MiaA	Oscillibacter MGBC114107	0	0	0	0	0	0	0	0	0	0	0	0	0	0	0	0	0	0	0	0	0	0	0	0	0	1	0	0	0	0	0	0
mmu-miR-215-5p	UniRef90_K9E090	1256	ATPase domain-containing protein	Bacteroides intestinalis	0	1	0	0	0	0	0	0	2	0	1	0	0	0	0	0	6	1	0	3	1	1	0	0	0	1	0	3	2	0	0	1
mmu-miR-6538	UniRef90_UPI00203E27FC	1262	Na+/H+ antiporter NhaC family protein	Oscillospiraceae_NOV MGBC148330	0	0	0	0	0	0	0	0	0	0	0	0	0	0	0	0	0	0	0	0	0	0	0	0	0	1	0	0	0	0	0	0
mmu-miR-6538	UniRef90_A0A1C5PC18	859	Monoterpene epsilon-lactone hydrolase	Acetatifactor MGBC117628	0	0	0	0	0	0	0	0	0	0	0	0	0	0	0	0	0	0	0	0	0	0	0	0	0	1	0	0	0	0	0	0
mmu-miR-6538	UniRef90_R9M565	1332	Magnesium transporter MgtE	Oscillibacter MGBC161115	0	0	0	0	0	0	0	0	1	6	0	1	0	0	0	0	0	0	0	1	3	0	0	0	0	1	0	2	18	0	0	0
mmu-miR-6538	UniRef90_V2XYV5	1099	Cell shape-determining protein MreC	Lawsonibacter MGBC131434	0	0	0	0	0	0	0	0	0	0	0	0	0	0	0	0	0	0	0	0	0	0	0	0	0	1	0	0	0	0	0	0
mmu-miR-6538	UniRef90_UPI00195C7CE9	90	ATP-dependent Clp protease ATP-binding subunit	Oscillibacter	1	0	1	2	2	2	0	1	1	0	0	2	0	1	0	3	1	1	4	0	1	3	6	1	0	1	0	1	3	2	2	0
mmu-miR-6538	UniRef90_V2YBB8	55	Uncharacterized protein	Oscillospirales	2	7	1	0	1	0	0	1	0	0	0	0	0	0	0	1	0	1	1	0	0	0	3	0	0	1	0	1	0	0	1	0
mmu-miR-8101	UniRef90_A0A7U9QZM8	2	Caffeyl-CoA reductase-Etf complex subunit CarE	Bacteria	0	0	0	0	0	0	0	0	0	0	0	0	0	0	0	0	0	0	0	0	0	0	0	0	0	1	0	0	0	0	0	0
mmu-miR-5126	UniRef90_UPI001F1D22BA	1417	DUF1846 domain-containing protein	Lawsonibacter MGBC163672	0	0	0	0	0	0	0	0	0	0	0	0	0	0	0	0	0	0	0	0	0	0	0	0	0	1	0	0	0	0	0	0
mmu-miR-6538	UniRef90_A0A3A8YLM1	1262	Extracellular solute-binding protein	Oscillospiraceae_NOV MGBC148330	0	0	0	0	0	0	1	0	0	0	0	0	0	0	0	0	0	0	1	0	0	0	0	0	0	1	0	0	0	0	0	0
mmu-miR-215-5p		597		Oscillospiraceae_NOV MGBC107693	2	5	1	1	1	3	3	8	2	0	1	8	0	5	4	1	0	1	1	0	1	0	2	2	9	1	1	5	5	6	6	3
mmu-miR-5119		3		Firmicutes_A	2	1	0	0	2	1	0	1	0	0	0	1	0	1	0	0	0	0	0	0	0	0	1	0	0	1	0	0	0	0	1	0
mmu-miR-5126	UniRef90_A6NZ58	85	Branched-chain amino acid ABC transporter, permease protein	UBA9475 MGBC000146	0	0	1	0	0	0	0	0	0	0	0	0	0	0	0	0	0	0	0	0	0	0	0	0	0	1	0	0	0	0	0	0
mmu-miR-6538	UniRef90_A0A1C7FS71	84	Chaperone protein ClpB	UBA9475	0	0	0	0	0	0	0	0	0	0	0	1	0	0	0	0	0	0	0	0	0	0	0	0	0	1	0	0	0	0	0	0
mmu-miR-6538	UniRef90_A0A416RFA5	286	Chloride channel protein	Lawsonibacter MGBC000555	0	1	0	0	0	0	0	0	0	0	0	1	0	0	0	0	0	0	0	0	0	0	0	0	0	1	0	0	0	0	0	0
mmu-miR-2137	UniRef90_A0A7U9X3H0	6	histidine kinase	Lachnospiraceae	0	0	0	0	0	0	0	0	0	0	0	0	0	0	0	0	0	0	0	0	0	0	0	0	1	1	0	0	0	0	0	0
mmu-miR-6538	UniRef90_V2ZKS5	2	Aminotransferase	Bacteria	0	0	0	0	0	0	0	0	0	0	0	0	0	0	0	0	0	0	0	0	0	0	0	0	0	1	0	0	0	0	0	0
mmu-miR-5126	UniRef90_A0A812XWV7	485	PstB protein	Oscillospiraceae_NOV MGBC104380	0	0	0	0	0	0	0	0	0	0	0	0	0	0	0	0	0	0	0	0	0	0	0	0	0	1	0	0	0	0	0	0
mmu-miR-5119	UniRef90_A0A4P6LWR5	6	Glycoside hydrolase family 31 protein	Lachnospiraceae	0	0	0	0	0	0	0	0	0	0	0	0	0	0	0	0	0	0	0	0	0	2	2	2	2	1	2	1	5	2	1	2
mmu-miR-8101	UniRef90_A0A3N2KMV7	194	DUF3408 domain-containing protein	Muribaculaceae	1	0	0	0	0	1	1	2	0	0	2	1	1	1	0	3	5	1	3	1	0	3	6	0	0	1	0	0	0	3	5	1
mmu-miR-5119	UniRef90_A0A1L5KUU9	1348	GlmS: glutamine-fructose-6-phosphate transaminase	Oscillospiraceae_NOV MGBC161755	0	0	0	0	0	0	0	0	0	0	0	0	0	0	0	0	0	0	0	0	0	0	0	0	0	1	0	0	0	0	0	0
mmu-miR-5126	UniRef90_A0A212KDX3	77	UPF0210 protein KL86CLO1_12761	Oscillospiraceae	0	0	0	0	0	0	0	0	0	0	0	0	0	0	0	0	0	0	0	0	0	0	0	0	0	1	0	0	0	0	0	0
mmu-miR-5119	UniRef90_A0A416ZAI0	1099	Glutamyl-tRNA amidotransferase	Lawsonibacter MGBC131434	0	1	0	0	0	0	0	0	0	0	0	0	0	0	0	0	0	0	0	0	0	1	0	0	0	1	0	0	1	1	0	0
mmu-miR-6538	UniRef90_V2YCM6	78	DNA polymerase III subunit gamma/tau	Lawsonibacter	0	0	0	0	0	0	0	0	0	0	0	0	0	0	0	1	0	0	0	0	0	0	0	0	0	1	0	0	0	0	0	0
mmu-miR-5119		1354		Lachnospiraceae_NOV MGBC162097	0	0	0	0	0	0	1	0	0	0	0	0	0	0	0	0	0	1	0	0	0	0	0	0	0	1	0	0	0	0	0	0
mmu-miR-6538	UniRef90_A0A971BGI7	1149	Stage V sporulation protein AD	Angelakisella MGBC136623	1	0	0	0	0	0	0	0	0	0	0	0	0	0	0	0	0	0	1	0	0	0	0	0	0	1	0	0	0	0	2	0
mmu-miR-6538	UniRef90_UPI00203C922D	539	chloride channel protein	Oscillospiraceae_NOV MGBC105270	0	0	0	0	0	0	1	0	0	0	1	0	0	0	0	0	0	0	0	0	0	0	0	0	0	1	0	0	0	0	0	0
mmu-miR-2137	UniRef90_UPI00195B44A6	1406	DnaD domain protein	Oscillibacter MGBC163329	0	0	0	0	0	0	0	0	0	0	0	1	0	0	0	0	0	0	3	0	0	0	0	0	0	1	0	0	1	0	2	0
mmu-miR-203-3p		0		root	0	0	0	0	0	0	0	0	0	0	0	0	0	0	0	0	0	1	0	0	0	0	0	0	0	1	1	0	0	0	0	0
mmu-miR-5119	UniRef90_A0A316MH72	603	YscQ/HrcQ family type III secretion apparatus protein	Mailhella MGBC107932	0	0	0	1	1	0	1	1	0	0	1	0	0	0	0	3	1	0	2	0	0	0	0	0	1	1	0	0	0	0	4	1
mmu-miR-6538	UniRef90_A0A9D5YK27	539	Chaperone protein DnaK	Oscillospiraceae_NOV MGBC105270	0	0	0	0	0	0	1	0	0	0	0	0	0	0	0	2	0	0	0	0	0	0	0	0	1	1	0	0	0	0	0	0
mmu-miR-5126	UniRef90_A0A928EWN6	77	Serine acetyltransferase	Oscillospiraceae	0	0	0	0	0	0	0	0	0	0	0	0	0	0	0	1	0	0	0	0	0	0	0	0	0	1	0	0	0	0	0	0
mmu-miR-5126	UniRef90_A0A1Q6Q7I6	535	Ferredoxin	CAG-95 MGBC105224	0	0	0	0	0	0	0	0	0	0	0	0	0	0	0	0	0	0	0	0	0	0	0	0	0	1	0	0	0	0	0	0
mmu-miR-5126	UniRef90_UPI001FAEED62	77	hypothetical protein	Oscillospiraceae	0	0	0	0	0	0	0	0	0	0	0	0	0	0	0	0	0	0	0	0	0	0	0	0	0	1	0	0	0	0	0	0
mmu-miR-5119	UniRef90_A0A6N9PRZ2	401	Nucleotidyltransferase domain-containing protein	Acutalibacter MGBC101916	1	2	0	0	1	1	0	3	0	0	0	0	0	0	1	0	0	4	0	1	2	0	0	0	0	1	2	1	1	2	3	0
mmu-miR-8101	UniRef90_A0A0N8BWL5	661	Uncharacterized protein	Akkermansia muciniphila_A	0	0	0	0	0	0	0	0	0	0	0	0	0	0	0	0	0	0	0	0	0	0	0	0	0	1	0	0	0	0	0	0
mmu-miR-6538	UniRef90_R9LF49	826	Uncharacterized protein	UMGS1872 MGBC116724	0	0	0	0	0	0	0	0	0	0	0	0	0	0	0	0	0	0	0	0	0	0	0	0	0	1	0	0	0	0	0	0
mmu-miR-5126	UniRef90_R9M5H5	92	Elongation factor 4	Oscillibacter MGBC000153	0	1	0	0	1	0	0	0	0	0	0	0	0	0	0	0	0	2	0	0	0	0	1	0	0	1	0	0	0	0	0	0
mmu-miR-6538	UniRef90_A0A9D2S5S6	485	Putative competence-damage inducible protein	Oscillospiraceae_NOV MGBC104380	1	2	1	3	0	0	0	0	0	0	0	1	0	0	0	1	1	0	4	1	0	0	2	0	1	1	3	0	1	1	3	0
mmu-miR-6538	UniRef90_A0A1C7GM20	193	ATP-dependent Clp protease ATP-binding subunit ClpC	Acutalibacter muris	0	0	0	0	0	0	0	0	0	0	0	0	0	0	0	0	0	0	0	0	0	0	0	0	0	1	0	0	0	0	0	0
mmu-miR-6538	UniRef90_UPI0013CFF065	1244	4-hydroxy-3-methylbut-2-en-1-yl diphosphate synthase	UBA7173 sp001689685	0	0	0	0	0	0	0	0	0	0	0	0	0	0	0	0	0	0	0	0	0	0	0	0	0	1	0	1	1	0	2	1
mmu-miR-6538	UniRef90_A0A810Q733	90	Methionine--tRNA ligase	Oscillibacter	0	0	0	0	0	0	0	0	0	0	1	0	0	0	0	0	0	0	0	0	0	0	0	0	0	1	0	0	0	0	0	0
mmu-miR-5119	UniRef90_A0A6N2RBB5	0	Peptidoglycan O-acetyltransferase	root	0	3	0	0	0	0	0	0	1	0	0	0	0	0	0	0	0	2	0	0	0	0	0	0	0	1	0	0	0	0	0	0
mmu-miR-6538	UniRef90_A0A1C7GN79	193	Glutaconyl-CoA decarboxylase subunit beta	Acutalibacter muris	0	0	0	0	0	0	0	0	0	0	0	0	0	0	0	0	0	0	0	0	0	0	0	0	0	1	0	0	0	0	0	0
mmu-miR-6538	UniRef90_A0A3D1X575	826	Stage II sporulation protein D	UMGS1872 MGBC116724	0	0	0	0	0	0	0	0	0	0	0	0	0	0	0	0	0	0	0	0	0	0	0	0	0	1	0	0	0	0	0	0
mmu-miR-6538	UniRef90_A0A7J0B351	1083		Kineothrix MGBC130615	0	0	0	0	0	0	0	0	0	0	0	0	0	0	0	0	0	0	0	0	0	0	1	0	0	1	0	0	0	0	0	0
mmu-miR-5119	UniRef90_A0A1C7GRB7	193	Recombinase family protein	Acutalibacter muris	0	0	0	0	0	0	0	0	0	0	0	0	0	0	0	0	0	0	0	0	0	0	0	0	0	1	0	0	0	0	0	0
mmu-miR-5119	UniRef90_UPI001FAF9C8B	826	MobP3 family relaxase	UMGS1872 MGBC116724	0	0	0	0	0	0	0	0	0	0	0	0	0	0	0	0	0	0	0	0	0	0	0	0	0	1	0	0	0	0	0	0
mmu-miR-6538	UniRef90_A0A7G9G7M4	1462	DNA-directed RNA polymerase subunit beta	Hungatella_A MGBC165023	0	0	0	0	0	0	0	0	0	0	0	0	0	0	0	0	0	0	0	0	0	0	0	0	0	1	0	0	0	0	0	0
mmu-miR-6538	UniRef90_A0A143GMH0	0	Cysteine desulfurase	root	0	0	0	0	0	0	0	0	0	0	0	0	0	0	0	0	0	0	0	0	0	0	0	0	0	1	0	0	0	0	0	0
mmu-miR-5119	UniRef90_A0A917HAK0	473	Uncharacterized protein	Oscillibacter MGBC104191	0	0	0	0	0	0	0	0	0	0	0	0	0	0	0	0	0	0	0	0	0	0	0	0	0	1	0	0	0	0	0	0
mmu-miR-5126		656		Oscillospiraceae_NOV MGBC109982	0	0	0	0	0	1	0	0	0	0	0	0	0	0	0	0	0	0	0	0	0	0	0	0	1	1	0	0	0	0	0	0
mmu-miR-5119	UniRef90_A0A2V9I3S1	2	RNAase	Bacteria	0	0	0	0	0	2	1	3	0	0	1	0	0	1	0	0	0	0	0	0	0	0	0	1	0	1	0	0	0	0	1	0
mmu-miR-6538	UniRef90_UPI00203FCC01	551	GTP-binding protein	Lawsonibacter MGBC105408	0	0	0	0	0	0	0	0	0	0	0	0	0	0	0	0	0	0	0	0	0	0	0	0	0	1	0	0	0	0	0	0
mmu-miR-5126	UniRef90_A0A316N0K4	2	DNA gyrase subunit B	Bacteria	0	0	0	0	0	0	0	0	0	0	0	0	0	0	0	0	0	0	0	0	0	0	0	0	0	1	0	0	0	0	0	0
mmu-miR-6538	UniRef90_B0NIC3	2	Cysteine-rich VLP domain-containing protein	Bacteria	0	0	0	0	0	0	0	0	0	0	0	0	0	0	0	0	0	0	0	0	0	0	0	0	0	1	0	0	0	0	1	0
mmu-miR-5126	UniRef90_A0A845R9S0	485	Pentapeptide repeat-containing protein	Oscillospiraceae_NOV MGBC104380	0	0	0	0	0	0	0	0	0	0	0	0	0	0	0	0	0	0	0	0	0	0	0	0	0	1	0	0	0	0	0	0
mmu-miR-6538	UniRef90_A0A6L9HEU1	1337	Terminase	Clostridium_Q MGBC161412	0	0	0	0	2	2	0	0	0	1	0	0	0	2	0	0	0	0	2	0	0	0	7	4	0	1	1	0	0	4	2	0
mmu-miR-6538	UniRef90_A0A1Y4IPG2	806	Glutamyl-tRNA(Gln) amidotransferase subunit A	Dorea MGBC116392	2	0	0	0	0	0	0	0	0	0	0	0	0	0	0	0	1	1	3	0	0	0	0	1	2	1	0	0	0	0	0	0
mmu-miR-6538	UniRef90_A0A6N8JRD3	164	Acetolactate synthase	Adlercreutzia caecimuris	1	1	0	0	0	0	0	0	1	1	1	0	0	0	0	0	0	0	0	0	0	0	0	0	0	1	0	0	0	0	0	0
mmu-miR-6538	UniRef90_A0A845RAE5	1275	Prealbumin-like fold domain-containing protein	UBA9475 MGBC152423	0	0	0	0	0	0	0	0	0	0	0	0	0	0	0	0	0	0	0	0	0	0	0	0	0	1	0	0	0	0	0	0
mmu-miR-2137	UniRef90_UPI00195A7D51	90	glutamate-5-semialdehyde dehydrogenase	Oscillibacter	0	0	0	0	0	0	0	0	0	0	0	0	0	0	0	0	0	0	0	0	0	0	0	0	0	1	0	0	0	0	0	0
mmu-miR-5126	UniRef90_R6MP83	77	Serine acetyltransferase	Oscillospiraceae	0	0	0	0	0	0	0	0	0	0	0	0	0	0	0	0	0	0	0	0	0	0	0	0	0	1	0	0	0	0	0	1
mmu-miR-5126	UniRef90_UPI000465F71A	2	Uncharacterized protein	Bacteria	0	0	0	0	0	0	0	0	0	0	0	0	0	0	0	0	0	0	0	0	0	0	0	0	0	1	0	0	0	0	0	0
mmu-miR-6538	UniRef90_R9KWI3	164	FeoB-associated Cys-rich membrane protein	Adlercreutzia caecimuris	1	0	0	0	1	3	0	0	0	0	0	0	0	0	1	0	2	0	1	1	0	0	2	0	1	1	0	0	1	0	0	0
mmu-miR-2137	UniRef90_A0A975PT17	1409		Oscillospiraceae_NOV MGBC163448	0	0	0	0	0	0	0	2	0	0	0	0	0	0	0	0	0	0	0	0	0	0	0	0	0	1	0	0	0	0	0	0
mmu-miR-5126	UniRef90_V2XVG8	485	N,N'-diacetylchitobiose phosphorylase	Oscillospiraceae_NOV MGBC104380	0	0	0	0	0	0	0	0	0	0	0	0	0	0	0	0	0	0	0	0	0	0	0	0	0	1	0	0	0	0	0	0
mmu-miR-5126		551		Lawsonibacter MGBC105408	0	0	1	2	2	0	0	0	0	0	0	0	0	0	0	0	0	1	0	0	1	1	6	0	0	1	1	1	2	1	0	1
mmu-miR-8101	UniRef90_A6BKX9	2	Secreted protein	Bacteria	0	0	0	0	0	0	0	0	0	0	0	0	1	0	0	0	0	0	1	0	0	0	0	1	0	1	0	1	0	0	0	0
mmu-miR-6538		231		1XD8-76 sp003611955	0	1	0	0	0	0	1	0	0	0	0	0	0	0	0	0	0	0	0	0	0	0	0	0	0	1	0	0	0	0	0	0
mmu-miR-5126	UniRef90_V2YJH9	78	Serine/threonine protein phosphatase	Lawsonibacter	0	1	0	0	0	0	0	0	0	0	0	0	0	0	0	0	0	0	0	0	0	0	0	1	2	1	0	0	0	0	0	0
mmu-miR-5126		286		Lawsonibacter MGBC000555	8	1	1	0	11	0	1	0	1	8	1	4	5	4	1	0	0	0	16	2	3	3	3	1	4	1	1	3	29	2	2	1
mmu-miR-5126	UniRef90_A0A8J6I2C4	485	Phosphate ABC transporter ATP-binding protein	Oscillospiraceae_NOV MGBC104380	0	0	0	0	0	0	0	0	0	0	0	0	0	0	0	0	0	0	0	0	0	0	0	0	0	1	0	0	0	0	0	0
mmu-miR-6538	UniRef90_V2YIB9	171	Chloride/fluoride channel protein	Lawsonibacter sp000492175	0	0	0	0	0	1	0	0	0	1	0	1	0	0	0	1	2	1	0	0	0	0	2	0	0	1	0	1	4	1	0	1
mmu-miR-93-5p	UniRef90_A0A351TT67	1086	Phosphohydroxythreonine aminotransferase	Acetatifactor MGBC130773	0	0	0	0	2	0	0	0	0	0	0	0	0	0	0	0	0	0	0	0	0	0	0	0	0	1	0	0	0	0	0	0
mmu-miR-5119	UniRef90_A0A7U9X4V6	2	Putative pyrimidine permease RutG	Bacteria	0	0	0	0	0	0	0	0	0	0	0	0	0	0	0	0	0	0	0	0	0	0	0	0	0	1	0	0	0	0	0	0
mmu-miR-6538	UniRef90_V2XXM5	171	ABC-2 type transporter domain-containing protein	Lawsonibacter sp000492175	0	0	0	0	0	0	0	0	0	0	0	0	0	0	0	0	0	0	0	0	0	0	0	0	0	1	0	0	0	0	0	0
mmu-miR-6538	UniRef90_A0A3D3TB01	77	Chloride channel protein	Oscillospiraceae	0	0	0	0	0	0	0	0	0	0	0	0	0	0	1	0	0	0	0	0	0	1	0	0	0	1	0	0	0	0	0	0
mmu-miR-6538	UniRef90_R5D2R2	77		Oscillospiraceae	0	0	0	0	0	0	0	0	0	0	0	0	0	0	0	0	0	0	1	0	0	1	0	0	0	1	0	0	0	0	0	0
mmu-miR-6538	UniRef90_A0A929TKX4	1262	Gfo/Idh/MocA family oxidoreductase	Oscillospiraceae_NOV MGBC148330	0	0	0	0	0	0	0	0	0	0	0	0	0	0	0	0	0	0	0	0	0	0	0	0	0	1	0	0	0	0	0	0
mmu-miR-141-3p	UniRef90_A0A7U9X458	1025	Carbohydrate ABC transporter substrate-binding protein	1XD42-69 MGBC128780	1	0	1	2	1	1	0	3	0	0	0	3	0	2	0	2	0	2	0	1	0	0	0	0	0	1	1	0	0	3	1	0
mmu-miR-6538	UniRef90_A0A7X7IPT4	4	C40 family peptidase	Clostridia	0	1	0	0	1	0	0	0	0	0	0	0	0	0	0	0	0	0	0	0	0	0	0	0	0	1	0	0	0	0	0	0
mmu-miR-22-3p	UniRef90_I8WGD7	1256	Heparinase II N-terminal domain-containing protein	Bacteroides intestinalis	0	0	0	0	0	0	0	0	0	0	0	0	0	0	0	0	0	0	0	0	0	0	0	0	0	1	0	0	0	0	0	0
mmu-miR-6538	UniRef90_UPI00203B8733	1348	phosphoribosylformylglycinamidine cyclo-ligase	Oscillospiraceae_NOV MGBC161755	0	0	0	0	0	0	0	0	0	0	0	0	0	0	0	0	0	0	0	0	0	0	0	0	0	1	0	0	0	0	0	0
mmu-miR-23a-3p		1463		Butyricicoccaceae_NOV MGBC165025	0	0	0	0	0	0	0	0	0	0	0	0	0	0	0	0	0	0	0	0	1	0	0	0	0	1	0	0	0	1	1	0
mmu-miR-5126	UniRef90_UPI001F4245B1	1417	glucosamine-6-phosphate deaminase	Lawsonibacter MGBC163672	0	0	0	0	0	0	0	0	0	0	0	0	0	0	0	0	0	0	0	0	0	0	0	0	0	1	0	0	0	0	0	0
mmu-miR-6538	UniRef90_UPI00209765BF	1406	tripartite tricarboxylate transporter permease	Oscillibacter MGBC163329	0	0	0	0	0	0	0	0	0	0	0	0	0	0	0	0	0	0	0	0	0	0	0	0	0	1	0	0	0	0	0	1
mmu-miR-5126	UniRef90_UPI00195C9755	768	L-threonylcarbamoyladenylate synthase	Oscillibacter MGBC114107	0	0	0	0	0	0	0	0	0	0	0	0	0	0	0	0	0	0	0	0	0	0	1	0	0	1	0	0	0	0	0	0
mmu-miR-6538		762		Acetatifactor MGBC113998	13	17	2	1	15	24	0	5	0	0	0	1	6	10	5	3	4	10	4	0	1	4	3	2	6	1	0	0	1	12	5	0
mmu-miR-6538	UniRef90_A0A926DEA0	1262	Tyrosine-type recombinase/integrase	Oscillospiraceae_NOV MGBC148330	2	3	1	0	0	0	0	3	0	0	0	0	2	1	0	0	0	0	0	0	0	0	0	0	0	1	1	0	0	0	0	0
mmu-miR-6538	UniRef90_R9M245	768	Flagellar protein export ATPase FliI	Oscillibacter MGBC114107	0	0	0	0	0	0	0	0	0	0	0	0	0	0	0	0	0	0	0	0	0	0	0	0	0	1	0	0	0	0	0	0
mmu-miR-6538	UniRef90_A0A3A8YS94	78	Inorganic phosphate transporter	Lawsonibacter	0	0	0	0	0	0	0	0	0	0	0	0	0	0	0	0	0	0	0	0	0	0	0	0	0	1	0	0	0	0	0	0
mmu-miR-6538	UniRef90_UPI0019593251	1406	DNA-directed RNA polymerase subunit beta'	Oscillibacter MGBC163329	0	0	0	0	0	0	0	1	0	0	0	1	1	0	0	1	0	0	0	0	0	0	0	0	0	1	1	0	0	0	2	0
mmu-miR-6538	UniRef90_R6LUT7	0	UPF0597 protein EUBDOL_02135	root	0	0	0	0	0	0	0	0	0	0	0	0	0	0	0	0	0	0	0	0	0	0	0	0	0	1	0	0	0	0	0	0
mmu-miR-5119	UniRef90_A5Z309	1363	RNAase	Muribaculum sp002358615	0	0	0	2	0	0	0	0	0	1	0	0	0	0	1	1	0	0	1	0	0	0	1	0	1	1	2	0	0	0	1	1
mmu-miR-6538	UniRef90_E4M9F7	12	dTDP-4-dehydrorhamnose 3,5-epimerase	Bacteroidales	4	0	2	2	5	6	1	6	6	0	1	1	0	1	1	0	2	1	0	2	2	0	2	1	1	1	1	0	2	0	2	1
mmu-let-7b-5p	UniRef90_R9M514	1440	Penicillin-binding protein 2	Oscillibacter MGBC164430	0	0	0	0	0	0	0	0	0	0	0	0	0	0	0	0	0	0	0	0	0	0	0	0	0	1	0	0	0	0	0	0
mmu-miR-5106		1149		Angelakisella MGBC136623	3	4	3	3	2	2	4	5	5	0	0	1	1	2	0	3	0	0	4	3	5	6	6	2	4	1	0	7	9	4	6	4
mmu-miR-8101		1263		Lachnospiraceae_NOV MGBC149507	0	0	0	0	0	0	0	0	0	0	0	0	0	0	0	0	0	0	0	0	0	0	0	0	1	1	0	0	0	0	0	0
mmu-miR-23a-3p		6		Lachnospiraceae	10	1	0	1	2	2	0	2	0	1	0	1	1	5	1	2	2	3	3	1	3	0	4	0	6	1	1	3	2	5	5	1
mmu-miR-6538	UniRef90_V2YFX8	824	Enolase	Lawsonibacter MGBC116689	0	0	0	0	0	0	1	0	0	0	0	0	0	0	0	0	0	1	0	0	0	0	0	0	0	1	0	0	0	0	1	0
mmu-miR-6538	UniRef90_R6T4L2	1348	Arginine biosynthesis bifunctional protein ArgJ	Oscillospiraceae_NOV MGBC161755	3	4	2	1	4	0	2	0	0	0	1	0	5	0	1	0	0	0	3	0	1	0	4	2	3	1	1	1	1	5	0	0
mmu-miR-8101		100		14-2 MGBC000170	0	0	0	0	0	0	0	0	0	0	0	0	0	0	0	0	0	0	0	1	0	0	0	0	0	1	0	0	1	0	0	0
mmu-miR-5106		528		UBA7182 MGBC105132	0	1	0	1	0	2	0	3	1	2	0	0	0	0	0	0	0	5	0	0	1	0	0	0	2	1	0	0	0	0	0	0
mmu-miR-6538	UniRef90_A0A1I0BH50	485	Tricarballylate dehydrogenase	Oscillospiraceae_NOV MGBC104380	0	0	0	0	0	0	0	0	0	0	0	0	0	0	0	0	0	0	0	0	0	0	0	0	0	1	0	0	0	0	0	0
mmu-miR-6538	UniRef90_V2ZER1	1099	Methyl-accepting transducer domain-containing protein	Lawsonibacter MGBC131434	0	0	0	0	0	0	0	0	0	0	0	0	0	1	0	0	0	0	1	1	0	0	1	0	0	1	0	0	0	0	0	0
mmu-miR-6538	UniRef90_V2YD42	1275	Prealbumin-like fold domain-containing protein	UBA9475 MGBC152423	0	0	0	0	0	0	0	0	0	0	0	0	0	0	0	0	0	0	0	0	0	0	0	0	0	1	0	0	0	0	0	0
mmu-miR-5119	UniRef90_A0A845RCW8	55	DUF4368 domain-containing protein	Oscillospirales	4	1	3	0	2	1	1	0	0	1	0	1	0	0	1	2	0	1	3	0	0	1	3	1	6	1	0	1	3	1	0	1
mmu-miR-6538	UniRef90_A0A1C6DIP4	78	Pseudouridine synthase	Lawsonibacter	0	0	0	0	0	0	0	0	0	0	0	0	0	0	0	0	0	0	0	0	0	0	0	0	0	1	0	0	0	0	0	0
mmu-miR-6538	UniRef90_UPI001558979C	963	cell wall hydrolase	UBA946	0	0	0	0	0	0	0	0	0	0	0	0	0	0	0	0	0	0	0	0	0	0	0	0	0	1	0	0	0	0	0	0
mmu-miR-5119	UniRef90_A0A1C5VFF1	1363	RNAase	Muribaculum sp002358615	3	3	2	1	0	0	0	0	1	0	0	0	1	0	1	2	0	1	3	0	1	1	2	2	4	1	0	0	1	4	1	0
mmu-miR-22-3p		2		Bacteria	0	0	0	0	0	0	1	1	0	0	0	0	0	0	0	0	0	0	0	0	0	0	0	0	0	1	0	0	0	0	0	0
mmu-miR-6538	UniRef90_A0A3A8Z0H9	535	Uracil-DNA glycosylase	CAG-95 MGBC105224	0	1	0	0	0	0	0	0	0	0	0	0	0	0	0	0	0	1	0	0	0	0	0	0	1	1	0	0	0	0	0	0
mmu-miR-6538	UniRef90_UPI001FAF3E1A	473	5'-nucleotidase C-terminal domain-containing protein	Oscillibacter MGBC104191	2	0	1	1	0	1	1	0	0	0	0	0	0	1	0	1	2	5	2	0	1	0	0	0	1	1	0	0	0	0	0	0
mmu-miR-6538	UniRef90_R9MB60	1332	Zinc transport system ATP-binding protein	Oscillibacter MGBC161115	0	0	0	0	0	0	0	0	0	0	0	0	0	0	0	0	0	0	0	0	0	0	0	0	0	1	0	0	0	0	0	0
mmu-miR-6538	UniRef90_A0A943GR89	484	Magnesium transporter MgtE	Oscillospiraceae_NOV	0	0	0	0	0	1	0	0	0	0	0	0	0	0	0	0	0	1	0	0	0	0	0	0	0	1	0	0	0	0	0	0
mmu-miR-5126	UniRef90_A0A1C6HLG7	539	DNA polymerase I	Oscillospiraceae_NOV MGBC105270	0	0	0	0	0	0	0	0	0	0	0	0	0	0	0	0	0	0	0	0	0	0	0	0	0	1	0	0	0	0	0	0
mmu-miR-6538	UniRef90_UPI0013719589	539	F420-0--gamma-glutamyl ligase	Oscillospiraceae_NOV MGBC105270	0	0	0	0	0	0	0	0	0	0	0	0	0	0	0	0	0	0	0	0	0	0	0	0	0	1	0	0	0	0	0	0
mmu-miR-5119	UniRef90_A0A942A5V9	0		root	0	0	0	0	0	0	0	0	0	0	0	0	0	0	0	0	0	0	0	0	0	0	0	0	0	1	0	0	0	0	0	0
mmu-miR-215-5p		1348		Oscillospiraceae_NOV MGBC161755	6	2	1	2	1	0	1	4	0	0	0	2	1	0	2	6	2	0	3	0	0	2	2	6	6	1	1	2	3	4	1	0
mmu-miR-6538	UniRef90_V2YFW2	78	Alanine--tRNA ligase	Lawsonibacter	0	0	0	0	0	0	0	0	0	0	0	0	0	0	0	0	0	0	0	0	0	0	0	0	0	1	0	0	0	0	0	0
mmu-miR-6538	UniRef90_A0A1C7GFI1	0		root	0	0	0	0	0	0	0	0	0	0	0	0	0	0	0	0	0	0	0	0	0	0	0	0	0	1	0	0	0	0	0	0
mmu-miR-5126	UniRef90_A0A1I0D3P6	2	DUF4316 domain-containing protein	Bacteria	0	1	0	0	0	0	0	1	0	0	0	3	0	2	0	1	0	1	1	2	1	0	1	0	0	1	0	0	0	0	0	0
mmu-miR-6538	UniRef90_A0A9D1YAT5	824	Alpha-galactosidase	Lawsonibacter MGBC116689	0	0	0	0	0	0	0	0	0	0	0	0	0	0	0	0	0	0	0	0	0	0	0	0	0	1	0	0	0	0	0	0
mmu-miR-5119	UniRef90_UPI0013710A36	4	DUF3847 domain-containing protein	Clostridia	0	1	0	0	0	0	1	1	0	1	1	0	0	0	0	1	1	1	0	2	0	0	0	2	1	1	1	0	0	2	1	0
mmu-miR-5119	UniRef90_A0A426DE36	2	MFS transporter	Bacteria	0	2	0	0	0	1	0	1	0	0	0	0	0	0	1	1	0	1	1	1	0	0	0	0	1	1	0	0	0	1	0	0
mmu-miR-6538	UniRef90_UPI0019577259	85	DNA helicase RecQ	UBA9475 MGBC000146	0	0	0	0	0	0	0	0	0	0	0	0	0	0	2	1	0	0	0	1	0	1	0	0	0	1	0	0	0	0	0	0
mmu-miR-8101	UniRef90_V2XWG5	78	Negative regulator of genetic competence ClpC/MecB	Lawsonibacter	0	0	0	0	0	0	0	0	0	0	0	1	0	0	0	0	0	0	1	0	0	0	1	0	0	1	0	0	0	0	0	0
mmu-miR-378a-3p		0		root	2	0	1	0	0	0	0	1	0	1	0	2	0	0	0	1	0	0	0	0	1	0	0	0	1	1	3	0	1	0	0	2
mmu-miR-6538	UniRef90_A0A9D2W9E3	1315	Probable tRNA sulfurtransferase	UBA9475 MGBC159253	5	1	0	2	1	0	0	0	0	0	3	0	0	3	1	1	0	0	0	0	1	2	0	0	0	1	1	0	1	2	0	2
mmu-miR-5126	UniRef90_V2YFC7	1417	HD domain-containing protein	Lawsonibacter MGBC163672	1	1	0	2	0	0	0	0	0	0	0	1	0	1	0	0	0	0	0	0	0	2	0	0	0	1	0	1	0	0	0	0
mmu-miR-6538	UniRef90_A0A1C7GPY9	193	D-2-hydroxyacid dehydrogenase	Acutalibacter muris	0	0	0	0	0	0	0	0	0	0	0	0	0	0	0	0	0	0	0	0	0	0	0	0	0	1	0	0	0	0	0	0
mmu-miR-6538	UniRef90_A0A096BA21	485	Phenylalanine--tRNA ligase beta subunit	Oscillospiraceae_NOV MGBC104380	0	0	0	0	0	0	0	0	0	0	0	0	0	0	0	0	0	0	0	0	0	0	0	0	0	1	0	0	0	0	0	0
mmu-miR-140-3p	UniRef90_UPI00203C65DD	127	M56 family metallopeptidase	Acetatifactor	0	0	0	0	0	0	0	0	0	0	0	0	0	0	0	0	0	0	0	0	0	1	0	0	0	1	0	0	0	0	0	0
mmu-miR-6538	UniRef90_UPI00195DE592	99	ATP-dependent chaperone ClpB	Desulfovibrio MGBC000161	0	0	0	0	0	0	0	0	0	0	0	0	0	0	0	0	0	0	0	0	0	0	0	0	0	1	0	0	0	0	0	0
mmu-miR-6538	UniRef90_UPI0013689CB9	1099	MATE family efflux transporter	Lawsonibacter MGBC131434	0	0	1	0	0	0	0	0	0	0	0	0	0	0	0	0	0	0	0	0	0	0	0	0	0	1	1	0	1	0	0	0
mmu-miR-6538	UniRef90_V2YH58	4	SCP domain-containing protein	Clostridia	3	18	2	1	2	2	4	1	1	1	0	5	0	4	0	2	1	2	0	4	1	0	1	1	0	1	1	0	0	1	0	0
mmu-miR-2137		762		Acetatifactor MGBC113998	2	3	0	2	1	1	0	4	0	0	1	0	0	0	0	1	0	0	0	0	0	0	0	0	0	1	0	1	1	2	0	0
mmu-miR-191-5p	UniRef90_UPI000D142EC3	12	Uncharacterized protein	Bacteroidales	0	0	0	0	0	0	0	0	1	0	0	0	0	0	0	0	0	0	0	0	0	0	0	0	0	1	0	0	0	0	0	0
mmu-miR-6538	UniRef90_R9M6I7	77	Resolvase/invertase-type recombinase catalytic domain-containing protein	Oscillospiraceae	0	0	0	0	0	0	0	0	0	0	0	0	0	0	0	0	0	0	0	0	0	0	0	0	0	1	0	0	0	0	0	0
mmu-miR-6538	UniRef90_X8HT70	0	Uncharacterized protein	root	0	0	0	0	0	0	0	0	0	0	0	0	0	0	0	0	0	0	0	0	0	0	0	0	0	1	0	0	0	0	0	0
mmu-miR-6538	UniRef90_UPI0023F4CFE7	1417	phosphoglycerate kinase	Lawsonibacter MGBC163672	0	0	0	0	0	0	0	0	0	0	0	0	0	0	0	0	0	0	0	0	0	1	0	0	0	1	0	0	0	0	0	0
mmu-miR-6538	UniRef90_A0A3E2B5Q2	826	Helicase ATP-binding domain-containing protein	UMGS1872 MGBC116724	2	1	0	0	0	0	0	0	0	0	0	0	0	4	0	0	0	2	1	0	1	0	0	0	0	1	0	0	0	0	0	0
mmu-miR-5126	UniRef90_A0A1Y4L631	485	Multidrug export protein MepA	Oscillospiraceae_NOV MGBC104380	0	0	0	0	0	0	0	0	0	0	0	0	0	0	0	0	0	0	0	0	0	0	0	0	0	1	0	0	0	0	0	0
mmu-miR-6538	UniRef90_UPI001F55FA06	110	molybdopterin-dependent oxidoreductase	Adlercreutzia sp004793465	0	0	0	0	0	0	0	0	0	0	0	0	0	0	0	0	0	0	0	0	0	0	0	0	0	1	0	0	0	0	0	0
mmu-miR-5119	UniRef90_A0A943SJF9	77	Sodium ion-translocating decarboxylase subunit beta	Oscillospiraceae	1	3	0	0	1	0	0	0	0	0	0	0	0	0	0	0	0	1	0	0	0	0	0	0	1	1	0	0	0	1	0	0
mmu-miR-6538	UniRef90_R5CNI6	485	Flavoprotein family protein	Oscillospiraceae_NOV MGBC104380	0	0	0	0	0	0	0	0	0	0	0	0	0	0	1	0	0	0	0	0	0	0	0	0	0	1	0	0	0	0	0	0
mmu-miR-5119	UniRef90_A0A3C1LWC4	58	DNA-directed RNA polymerase subunit alpha	Anaerotruncus MGBC000100	0	0	0	0	0	0	0	0	0	0	0	0	0	0	0	0	0	0	0	0	0	0	0	0	0	1	0	0	0	0	0	0
mmu-miR-5126	UniRef90_A0A3A9IN89	747		Anaerotruncus sp000403395	0	0	0	0	0	0	0	0	0	0	0	0	0	0	0	0	0	0	0	0	0	0	0	0	0	1	0	0	0	0	0	0
mmu-miR-2137	UniRef90_A0A417EAE9	92	Amino acid ABC transporter permease	Oscillibacter MGBC000153	0	1	0	1	0	0	0	0	0	0	0	0	0	1	0	0	0	0	0	0	1	0	0	0	0	1	1	0	0	0	0	0
mmu-miR-6538	UniRef90_A0A1C6CL02	286	Pseudouridine synthase	Lawsonibacter MGBC000555	0	0	0	0	0	0	0	0	0	0	0	0	0	0	0	0	0	0	0	0	0	0	0	0	0	1	0	0	0	0	0	0
mmu-miR-196b-5p	UniRef90_A0A1M6EWP7	1256	TonB-linked outer membrane protein, SusC/RagA family	Bacteroides intestinalis	0	0	0	0	0	0	0	0	0	1	0	0	0	0	0	0	0	0	0	0	0	0	0	0	0	1	0	0	0	0	1	0
mmu-miR-23a-3p		1408		UBA2882 MGBC163421	1	0	0	0	0	0	0	0	0	0	0	0	0	1	0	0	0	0	0	0	0	0	0	0	0	1	0	0	0	0	0	0
mmu-miR-194-5p	UniRef90_A0A7U9X974	2	Bacteriophage Mu GpT domain-containing protein	Bacteria	0	0	0	0	0	0	0	0	0	0	0	0	0	0	0	0	0	0	0	0	0	0	0	0	0	1	0	0	0	0	0	0
mmu-miR-5126	UniRef90_A0A845R384	485	Stage 0 sporulation protein A homolog	Oscillospiraceae_NOV MGBC104380	0	0	0	0	0	0	0	0	0	0	0	0	0	0	0	0	0	0	0	0	0	0	0	0	0	1	0	0	0	0	0	0
mmu-miR-5119	UniRef90_UPI001FAC36EC	55	translation initiation factor 2	Oscillospirales	0	0	0	0	1	0	0	1	0	0	0	0	0	0	0	0	0	0	0	0	0	0	0	0	0	1	0	0	0	0	0	0
mmu-miR-6538	UniRef90_A0A9D2SPH7	535	ATP-binding protein	CAG-95 MGBC105224	1	0	0	0	0	0	0	0	0	0	0	0	0	0	0	0	0	0	0	0	0	0	0	0	0	1	0	0	0	0	0	0
mmu-miR-6538	UniRef90_UPI001F58E104	0	NYN domain-containing protein	root	0	0	0	0	0	0	0	0	0	0	0	0	0	0	0	0	0	0	0	0	0	0	0	0	0	1	0	0	0	0	0	0
mmu-miR-5126	UniRef90_C5EEG9	1452		Oscillospiraceae_NOV MGBC164714	0	0	0	0	0	0	0	0	0	0	0	0	0	0	0	0	0	0	0	0	0	0	0	0	0	1	0	0	0	0	0	0
mmu-miR-5119	UniRef90_R9MIR5	77	Argininosuccinate synthase	Oscillospiraceae	1	2	0	0	1	1	0	0	0	0	0	1	0	0	0	1	0	2	0	0	1	0	0	1	1	1	0	0	2	1	2	0
mmu-miR-5126	UniRef90_A0A3A8YMU6	77	Protein-glutamate methylesterase/protein-glutamine glutaminase	Oscillospiraceae	0	0	0	0	0	0	0	0	0	0	0	0	0	0	0	0	0	0	0	0	0	0	0	0	0	1	0	0	0	0	0	0
mmu-miR-6538	UniRef90_A0A7G3EDQ0	0	DNA polymerase III subunit gamma/tau	root	0	1	0	0	0	0	0	0	0	0	0	0	0	0	0	0	0	0	0	0	0	0	0	0	0	1	0	0	0	0	0	0
mmu-miR-6538	UniRef90_A0A6N9PSX6	55	rRNA biogenesis protein rrp5	Oscillospirales	0	0	0	0	0	0	0	0	0	0	0	0	0	0	0	0	0	0	0	0	0	0	0	0	0	1	0	0	0	0	0	0
mmu-miR-6538	UniRef90_A0A1Y4WJ50	78	Chloride channel protein	Lawsonibacter	0	0	0	0	0	0	0	0	0	0	0	0	0	0	0	0	0	0	0	0	0	0	0	0	0	1	0	0	0	0	0	0
mmu-miR-5126	UniRef90_UPI00203E366E	1086	cation diffusion facilitator family transporter	Acetatifactor MGBC130773	0	0	0	0	0	0	0	0	0	0	0	0	0	0	0	0	0	0	0	0	0	0	0	0	0	1	0	0	0	0	0	0
mmu-miR-6538	UniRef90_A0A7U9MVV8	2	DUF4316 domain-containing protein	Bacteria	6	23	0	0	0	0	0	0	0	0	0	4	0	0	0	0	1	0	1	4	0	1	2	0	0	1	0	0	0	3	0	0
mmu-miR-5126	UniRef90_A0A3D1LF30	77	Uncharacterized protein	Oscillospiraceae	0	0	0	0	0	0	0	0	0	0	0	0	0	0	0	0	0	0	0	0	0	0	0	0	0	1	0	0	0	0	0	0
mmu-miR-6538	UniRef90_R9M7G2	92	ABC transporter substrate-binding protein PnrA-like domain-containing protein	Oscillibacter MGBC000153	0	0	0	0	0	0	0	0	0	0	0	0	0	0	0	0	0	0	0	0	0	0	0	0	0	1	0	0	0	0	0	0
mmu-miR-6538	UniRef90_R9LXG7	90	SCP domain-containing protein	Oscillibacter	0	0	0	0	2	0	0	1	0	0	0	0	1	0	0	0	0	0	0	0	0	0	0	0	0	1	0	0	0	1	0	0
mmu-miR-5126	UniRef90_UPI00204178C7	1099	site-specific integrase	Lawsonibacter MGBC131434	0	0	0	0	0	0	0	0	0	0	0	0	0	0	0	0	0	0	0	0	0	0	0	0	0	1	0	0	0	0	0	0
mmu-miR-5126		1440		Oscillibacter MGBC164430	2	1	0	0	2	0	0	0	0	0	2	0	0	0	2	1	2	1	0	1	0	0	0	0	0	1	0	0	0	3	0	0
mmu-miR-5126	UniRef90_R9IRW7	4	RNA polymerase subunit sigma-70	Clostridia	0	0	0	0	0	0	0	0	0	0	0	0	0	0	0	0	0	0	0	0	0	0	0	0	1	1	0	0	0	0	0	0
mmu-miR-6538	UniRef90_A0A6N9QGP9	539	Methyl-accepting chemotaxis protein	Oscillospiraceae_NOV MGBC105270	0	0	0	0	0	0	0	0	0	0	0	0	0	0	0	0	0	0	0	0	0	0	0	0	0	1	0	0	0	0	0	0
mmu-miR-8101	UniRef90_A0A1B2Z6L9	6	Integron gene cassette protein	Lachnospiraceae	0	0	0	0	0	2	1	2	0	0	0	0	0	3	0	0	0	0	2	0	2	0	1	0	0	1	0	0	0	0	0	0
mmu-miR-6538		1414		1XD42-69 MGBC163558	0	0	0	0	1	0	2	2	0	1	0	1	1	2	0	0	0	0	0	0	0	0	1	0	0	1	1	1	0	0	1	0
mmu-miR-5119	UniRef90_R5S4L4	485	Iron-sulfur cluster carrier protein	Oscillospiraceae_NOV MGBC104380	0	0	1	1	0	0	0	0	0	0	0	0	0	0	0	0	1	0	0	0	0	0	0	0	0	1	0	0	0	0	1	0
mmu-miR-429-3p	UniRef90_A0A927YG64	1025	TIGR03960 family B12-binding radical SAM protein	1XD42-69 MGBC128780	0	0	0	0	0	1	0	0	0	0	0	0	0	0	0	0	0	1	0	0	0	0	0	0	0	1	0	0	0	0	0	0
mmu-miR-6538	UniRef90_UPI00203DF2B0	127	DUF3784 domain-containing protein	Acetatifactor	0	0	0	0	0	0	0	0	0	0	0	0	0	0	0	0	0	0	0	0	0	0	0	0	0	1	0	0	0	0	0	0
mmu-miR-5119	UniRef90_A0A242EL51	69	Uncharacterized protein	Acutalibacter	0	0	0	0	0	0	0	0	0	0	0	0	0	0	0	0	0	0	0	0	0	0	0	0	0	1	0	0	0	0	0	0
mmu-miR-6538	UniRef90_V2Y0W5	84	Diacetylchitobiose uptake system permease protein NgcF	UBA9475	0	3	0	0	0	0	0	0	0	0	0	0	0	1	0	0	0	0	0	0	0	0	0	0	0	1	0	0	0	1	0	0
mmu-miR-5119	UniRef90_A0A6H9P3W8	1256	Porin	Bacteroides intestinalis	0	0	0	0	0	0	0	1	2	0	0	1	0	0	0	1	1	0	0	0	1	0	0	0	0	1	0	2	0	0	0	1
mmu-miR-30e-5p	UniRef90_A0A9D1R9E6	127	Recombinase family protein	Acetatifactor	0	1	0	0	0	0	0	0	0	0	0	0	0	0	0	0	0	0	0	0	0	0	0	0	0	1	0	0	0	0	0	0
mmu-miR-5126	UniRef90_A0A3A8YQK1	1099	PTS system mannitol-specific EIICBA component	Lawsonibacter MGBC131434	0	0	0	0	0	0	0	0	0	0	0	0	0	0	0	0	0	0	0	0	0	0	0	0	0	1	0	0	0	0	0	0
mmu-miR-23a-3p		1038		Desulfovibrio MGBC129232	1	0	0	0	0	0	1	0	0	0	0	0	0	2	3	1	0	0	0	0	1	0	0	0	2	1	0	0	1	0	1	0
mmu-miR-6538	UniRef90_UPI00203DB1A9	0	PTS transporter subunit IIABC	root	0	0	0	0	0	0	0	0	0	0	0	0	0	0	0	0	0	0	0	0	0	0	0	0	0	1	0	0	0	0	0	0
mmu-miR-2137		473		Oscillibacter MGBC104191	9	4	4	4	0	1	3	2	0	0	2	3	0	6	2	5	2	10	9	0	2	2	4	4	1	1	3	3	7	1	0	3
mmu-miR-5126	UniRef90_A0A0V1F5I0	0	Accumulation-associated protein	root	1	3	1	9	3	3	0	1	0	12	2	1	20	1	10	0	6	4	1	2	2	14	1	12	5	1	9	3	1	5	4	2
mmu-miR-6538	UniRef90_A0A7C6FU19	78	Small ribosomal subunit protein uS9	Lawsonibacter	1	0	0	1	0	0	0	1	0	0	0	1	0	1	1	1	0	1	1	0	0	2	0	0	1	1	0	0	2	0	0	0
mmu-miR-8101	UniRef90_A0A412YRI0	2	Uncharacterized protein	Bacteria	0	1	0	0	0	0	0	0	0	0	0	0	0	1	0	2	0	0	1	1	0	1	1	0	0	1	0	0	1	0	0	0
mmu-miR-5126	UniRef90_A0A1Y4S8D0	485	Thymidine kinase	Oscillospiraceae_NOV MGBC104380	0	0	0	0	0	0	0	0	0	0	0	0	0	0	0	0	0	0	0	0	0	0	0	0	0	1	0	0	0	0	0	0
mmu-miR-6538	UniRef90_V2Y9K9	193	Nucleoid occlusion protein	Acutalibacter muris	0	0	0	0	0	0	0	0	0	0	0	0	0	1	1	1	0	1	2	0	0	0	0	0	0	1	0	1	0	1	0	0
mmu-miR-6538	UniRef90_N9YN87	90		Oscillibacter	0	0	0	0	0	0	0	0	0	0	0	0	0	0	0	0	0	0	0	0	0	0	0	0	0	1	0	0	0	0	0	0
mmu-miR-5119	UniRef90_A0A644X5Q8	1315	Uncharacterized protein	UBA9475 MGBC159253	0	0	0	0	0	0	0	0	0	0	0	0	0	0	0	0	0	0	0	0	0	0	0	0	0	1	0	0	0	0	0	0
mmu-miR-6538	UniRef90_UPI0020423733	1086	LL-diaminopimelate aminotransferase	Acetatifactor MGBC130773	0	0	0	0	2	0	0	0	0	0	0	0	0	0	0	0	0	0	0	0	0	0	0	0	0	1	0	0	0	0	0	0
mmu-miR-6538	UniRef90_A0A3A9CNG2	55	Methyltransferase	Oscillospirales	0	1	0	0	0	0	0	0	0	0	0	0	0	0	0	0	0	2	1	0	0	1	0	0	0	1	0	0	0	0	2	1
mmu-miR-6538	UniRef90_A0A0A6VDB0	85	Acetaldehyde dehydrogenase	UBA9475 MGBC000146	0	0	0	0	0	0	0	0	0	0	0	0	0	0	0	0	0	1	2	0	0	0	3	0	1	1	1	1	1	0	0	0
mmu-miR-5119	UniRef90_R5SLW4	1480	Glutaconate CoA-transferase subunit B	Lawsonibacter MGBC165440	0	0	0	0	0	0	0	0	0	0	0	0	0	0	0	0	0	0	0	0	0	1	0	0	0	1	0	0	0	0	0	0
mmu-miR-5119		603		Mailhella MGBC107932	0	0	0	0	0	0	1	1	0	0	0	0	0	0	1	3	0	0	1	0	0	0	0	0	0	1	0	0	3	1	0	0
mmu-miR-2137	UniRef90_UPI00111B9F65	1460	purine-nucleoside phosphorylase	D16-63 MGBC165015	0	0	0	0	0	0	0	0	0	0	0	0	0	0	0	0	0	0	0	0	0	0	0	0	0	1	0	0	0	0	0	0
mmu-miR-6538	UniRef90_A0A3A8YUA1	485	Flagellar motor switch protein FliG	Oscillospiraceae_NOV MGBC104380	0	4	0	1	0	0	0	0	0	0	0	0	0	0	0	1	0	1	7	0	0	0	0	0	1	1	0	0	0	1	1	0
mmu-miR-5126	UniRef90_A0A9D1T6J8	0	FGGY-family carbohydrate kinase	root	0	0	0	0	0	0	0	0	0	0	0	0	0	0	0	0	0	0	0	0	0	0	0	0	0	1	0	0	0	0	0	0
mmu-miR-5126	UniRef90_A0A1Q6UE93	483	Flagellum-specific ATP synthase	CAG-495 MGBC104355	1	0	1	0	0	0	0	2	0	0	0	0	0	0	0	0	0	0	0	0	0	0	0	0	1	1	0	0	0	0	0	0
mmu-miR-5106	UniRef90_A0A2C8EDS8	1350	Uncharacterized protein	Lactococcus lactis_E	2	1	6	3	0	1	1	2	1	2	0	2	3	3	4	2	0	0	3	1	3	7	4	1	1	1	2	5	2	0	3	0
mmu-miR-5126	UniRef90_UPI001F57A141	109	hypothetical protein	Adlercreutzia	0	0	0	2	0	1	0	1	0	0	0	0	0	0	0	0	0	0	0	0	0	0	0	1	0	1	0	0	1	0	0	0
mmu-miR-6538	UniRef90_D4JBT5	77	Glutamate synthase domain 2	Oscillospiraceae	2	2	0	1	0	0	0	1	0	0	1	0	0	1	0	1	0	1	0	1	0	1	2	0	2	1	0	0	2	2	0	1
mmu-miR-2137	UniRef90_A0A3N2KLT6	101	DUF4134 domain-containing protein	Lachnospiraceae_NOV MGBC000171	0	0	0	0	0	0	0	0	0	0	0	0	0	0	0	0	0	0	0	0	0	0	0	0	0	1	0	0	0	0	0	0
mmu-miR-6538	UniRef90_A0A2V2DE64	4	Hydratase	Clostridia	0	0	0	0	0	0	0	0	0	0	0	0	0	0	0	0	0	0	0	0	0	0	0	1	0	1	0	0	0	0	0	0
mmu-miR-6538	UniRef90_A0A810QEZ5	77	Cell shape-determining protein MreB	Oscillospiraceae	0	2	0	0	0	0	0	0	0	0	0	0	0	0	0	0	0	0	0	0	0	0	0	0	0	1	0	0	0	0	0	0
mmu-miR-6538	UniRef90_A0A7U9N2Y6	55	Modification methylase RsrI	Oscillospirales	1	0	0	0	0	0	0	0	0	0	1	0	0	0	0	0	0	0	0	0	0	1	2	2	1	1	0	0	0	0	1	0
mmu-miR-6538	UniRef90_A0A413JFK6	1093	Peptidoglycan endopeptidase	Clostridium_Q MGBC131118	0	0	0	0	0	0	0	0	0	0	0	0	0	0	0	0	0	0	0	0	0	0	0	0	0	1	0	0	0	0	0	0
mmu-miR-5119	UniRef90_A0A1W2BSR0	77	DNA-directed RNA polymerase subunit alpha	Oscillospiraceae	0	0	0	0	1	0	0	0	0	0	0	0	0	0	0	0	0	0	0	0	0	0	0	0	1	1	0	0	0	0	0	1
mmu-miR-6538	UniRef90_A0A9D2NKP8	725	Dipeptidase	Evtepia MGBC111873	1	0	0	0	0	0	0	0	0	0	0	0	0	0	0	0	0	0	0	0	0	0	1	0	0	1	0	0	0	0	1	0
mmu-miR-6538	UniRef90_R9M4A2	169	3-dehydroquinate synthase	Oscillibacter sp000403435	0	0	0	0	0	0	0	0	0	0	0	0	0	0	0	0	0	0	0	0	0	0	0	0	0	1	0	0	0	0	0	0
mmu-miR-2137	UniRef90_UPI00194DBE7A	110	hypothetical protein	Adlercreutzia sp004793465	0	0	0	0	0	0	0	0	0	0	0	0	0	0	0	0	0	1	0	0	0	1	0	0	0	1	0	0	0	0	0	0
mmu-miR-26b-5p	UniRef90_A0A7U9SXV1	529	IS66 family transposase	Dorea sp000403455	0	0	0	0	0	0	0	0	0	0	0	0	0	0	0	0	0	0	0	0	0	0	0	0	0	1	0	0	0	0	0	0
mmu-miR-5126		779		Oscillibacter MGBC114583	0	0	0	0	0	0	0	0	0	0	0	0	0	0	0	0	0	1	0	0	0	0	0	0	0	1	0	0	0	0	0	0
mmu-miR-5119		618		Acetatifactor MGBC108232	0	0	0	0	0	0	0	0	0	0	0	0	0	0	0	1	0	0	0	0	0	0	0	0	0	1	0	0	0	0	0	0
mmu-miR-6538	UniRef90_A0A3A8YV76	539	Enoyl-[acyl-carrier-protein] reductase FabK	Oscillospiraceae_NOV MGBC105270	0	1	0	0	0	0	0	0	0	0	0	0	0	1	0	0	0	0	0	1	0	0	1	0	2	1	0	0	0	0	0	0
mmu-miR-6538		618		Acetatifactor MGBC108232	0	0	1	0	0	0	0	0	0	0	0	1	0	0	0	0	0	0	0	0	0	0	0	0	1	1	1	0	0	0	0	0
mmu-miR-6538	UniRef90_UPI002041D8C2	127	extracellular solute-binding protein	Acetatifactor	0	0	0	1	0	0	1	0	0	1	0	0	0	0	0	0	0	0	0	0	0	1	0	0	0	1	0	0	0	0	0	0
mmu-miR-6538	UniRef90_A0A9D1RA53	597	Protein-glutamate methylesterase/protein-glutamine glutaminase	Oscillospiraceae_NOV MGBC107693	0	0	0	0	0	0	0	0	0	0	0	0	0	0	0	0	0	0	0	0	0	0	0	0	0	1	0	0	0	0	0	0
mmu-miR-5126	UniRef90_A0A3A9FF41	1352	MobA/VirD2-like nuclease domain-containing protein	Oscillospiraceae_NOV MGBC162040	0	0	0	0	0	0	0	0	0	0	0	0	0	0	0	0	0	0	0	0	0	0	0	0	0	1	0	0	0	0	0	0
mmu-miR-6538	UniRef90_UPI001955F810	92	ATP-binding protein	Oscillibacter MGBC000153	0	0	0	0	0	1	0	0	0	0	0	0	0	0	0	1	0	0	0	0	0	0	0	0	0	1	0	0	1	0	0	0
mmu-miR-5119	UniRef90_A0A069RJB6	2	Ribonuclease PH	Bacteria	0	0	0	0	0	0	0	0	0	0	0	0	0	0	0	0	0	0	0	0	0	0	0	0	0	1	0	0	0	0	0	0
mmu-miR-6538	UniRef90_A0A355YP38	1348	DUF1538 domain-containing protein	Oscillospiraceae_NOV MGBC161755	0	0	1	0	2	0	1	0	0	0	0	0	1	0	0	1	0	1	0	0	0	0	0	0	1	1	0	0	0	0	0	0
mmu-miR-6538	UniRef90_R9M359	1440	Acetyl-CoA C-acetyltransferase	Oscillibacter MGBC164430	0	0	0	0	2	1	0	1	0	0	0	1	0	0	1	0	0	1	0	0	0	0	0	0	0	1	0	0	0	1	1	0
mmu-miR-5119	UniRef90_A0A9D2WN72	4	Uncharacterized protein	Clostridia	0	0	0	0	0	1	0	0	0	0	1	0	0	0	0	0	0	0	1	0	0	0	0	0	1	1	0	0	1	1	0	0
mmu-miR-8101		85		UBA9475 MGBC000146	2	0	0	0	0	0	0	0	0	0	0	0	0	0	0	0	0	0	2	0	0	0	0	0	1	1	0	0	2	0	0	0
mmu-miR-6538	UniRef90_A0A927S742	1038	Hydratase	Desulfovibrio MGBC129232	0	0	0	0	1	0	0	0	0	0	0	0	0	0	0	0	1	0	0	0	0	0	0	0	0	1	1	0	0	0	0	0
mmu-miR-6538		1451		Lachnospiraceae_NOV MGBC164692	0	1	0	1	0	0	0	0	0	0	0	0	1	0	2	8	0	0	1	0	0	0	1	1	0	1	0	0	0	1	2	0
mmu-miR-5126	UniRef90_A0A1Y4W500	0	Hydantoin utilization protein A	root	0	0	0	0	0	0	0	0	0	0	0	0	0	0	0	0	0	0	0	0	0	0	0	0	0	1	0	0	0	0	0	0
mmu-miR-6538	UniRef90_A0A9D1VFD0	485	Class I SAM-dependent methyltransferase	Oscillospiraceae_NOV MGBC104380	0	0	0	0	0	0	0	0	0	0	0	0	0	0	0	0	0	0	0	0	0	0	0	0	0	1	0	0	0	0	0	0
mmu-miR-6538	UniRef90_A0A926D5X3	2	Plasmid recombination protein	Bacteria	0	0	0	0	0	0	0	0	0	0	0	0	0	0	0	0	0	0	0	0	0	0	0	0	0	1	0	0	0	0	0	0
mmu-miR-6538	UniRef90_V2ZDD7	1315	ParB/Sulfiredoxin domain-containing protein	UBA9475 MGBC159253	0	0	0	0	0	0	2	2	0	2	0	1	0	0	0	0	0	0	1	0	0	0	2	0	1	1	0	0	1	0	0	0
mmu-miR-6239	UniRef90_R9LX89	169	Putative gluconeogenesis factor	Oscillibacter sp000403435	0	0	0	0	1	0	0	0	0	0	0	0	0	0	0	0	0	0	0	0	0	1	0	0	0	1	0	0	0	0	0	0
mmu-miR-6538	UniRef90_A0A6I2R2G7	77	Alpha-1,4 glucan phosphorylase	Oscillospiraceae	0	0	0	0	0	0	0	2	0	0	0	0	0	0	0	1	0	0	0	0	0	0	0	0	0	1	0	0	2	1	0	0
mmu-miR-5119	UniRef90_A0A1Y4WN28	4	GDP-mannose 4,6-dehydratase	Clostridia	0	0	0	0	0	0	0	0	0	0	0	0	0	0	0	0	0	0	0	0	0	0	0	0	0	1	0	0	0	0	0	0
mmu-miR-5119	UniRef90_R9LWL0	747	Germination protein YpeB	Anaerotruncus sp000403395	0	1	0	0	0	0	0	0	0	0	0	0	0	0	0	0	0	0	0	0	0	0	1	0	0	1	0	0	0	0	0	0
mmu-miR-5119	UniRef90_A0A316T4N4	485	tRNA (N(6)-L-threonylcarbamoyladenosine(37)-C(2))-methylthiotransferase MtaB	Oscillospiraceae_NOV MGBC104380	0	1	0	0	0	0	0	0	0	0	0	0	0	0	0	0	0	0	1	0	0	0	0	0	0	1	0	0	0	0	0	0
mmu-miR-6538		1439		AF33-28 MGBC164422	0	0	0	0	0	0	0	0	0	0	1	0	0	0	0	0	0	0	0	0	0	0	0	0	0	1	0	0	0	0	1	0
mmu-miR-5126	UniRef90_A0A1M6GGW6	1108	Uncharacterized protein, UPF0371 family	Angelakisella	1	0	0	0	0	0	0	0	0	1	0	2	0	0	0	0	0	0	0	0	0	1	0	0	1	1	0	0	0	0	0	0
mmu-miR-5126	UniRef90_R9J7D4	398	Superoxide dismutase copper/zinc binding domain-containing protein	Kineothrix sp000403275	0	0	0	0	0	0	0	0	0	0	0	1	0	0	0	0	0	1	0	0	0	0	0	0	0	1	0	0	0	0	0	0
mmu-miR-6538	UniRef90_UPI00195C4A3B	92	efflux RND transporter permease subunit	Oscillibacter MGBC000153	0	0	0	0	0	1	0	0	0	1	0	0	0	0	0	0	0	0	0	0	0	0	0	0	3	1	0	0	0	0	0	0
mmu-miR-6538	UniRef90_A0A7J0B9K9	574		UBA7173 sp001689485	1	0	0	0	0	0	0	0	0	0	0	0	0	0	1	1	0	0	0	0	0	0	0	0	0	1	0	0	0	0	0	0
mmu-miR-6538	UniRef90_A0A1C5L126	78	H(+)/Cl(-) exchange transporter ClcA	Lawsonibacter	1	0	0	0	1	0	0	0	0	0	0	0	0	0	0	0	0	0	0	0	0	0	0	0	0	1	0	0	1	0	0	1
mmu-miR-5119	UniRef90_A5ZYK7	1256	Uncharacterized protein	Bacteroides intestinalis	0	0	0	0	0	0	0	0	0	0	0	0	0	0	0	0	0	0	0	0	0	0	0	0	0	1	0	0	0	0	0	0
mmu-miR-27b-3p	UniRef90_A0A3N2M4T2	2	Uncharacterized protein	Bacteria	0	2	0	0	0	0	0	0	2	1	2	1	0	0	1	0	1	1	0	2	1	0	0	1	0	1	1	0	1	1	2	0
mmu-miR-5126	UniRef90_A0A7U9R0M2	1086	Stage 0 sporulation protein A homolog	Acetatifactor MGBC130773	0	0	0	0	0	0	0	0	0	0	0	0	0	0	0	0	0	0	0	0	0	0	0	0	0	1	0	0	0	0	0	0
mmu-miR-6538	UniRef90_A0A412PGG5	14	DUF3375 domain-containing protein	Bacteroides	0	0	0	0	0	0	0	0	0	0	0	0	0	0	0	0	0	0	0	0	0	0	0	0	0	1	0	0	0	0	0	0
mmu-miR-6538	UniRef90_A0A3A9F4X4	77	PTS glucose transporter subunit IIA	Oscillospiraceae	0	0	0	0	0	0	0	0	0	0	0	0	0	0	0	0	0	0	0	0	0	0	0	0	0	1	0	0	0	0	0	0
mmu-miR-6538	UniRef90_UPI001F16C357	84	ATP-dependent zinc metalloprotease FtsH	UBA9475	6	10	1	0	2	0	3	3	1	0	2	0	0	5	1	1	0	1	0	0	0	3	2	0	5	1	0	2	5	0	3	1
mmu-miR-5119		528		UBA7182 MGBC105132	1	1	0	0	1	0	1	0	1	0	1	0	0	5	0	1	0	4	6	0	0	1	0	0	3	1	0	0	4	2	0	1
mmu-miR-5119	UniRef90_R9L3D9	1031	Cell wall-associated hydrolase	Muribaculaceae_NOV MGBC128991	0	0	0	0	0	0	0	0	0	0	0	0	0	0	0	0	0	0	0	0	0	0	0	0	0	1	0	0	0	0	0	0
mmu-miR-6238		0		root	0	1	2	0	1	2	0	0	0	0	0	0	1	0	0	0	0	0	0	1	0	1	1	0	0	1	0	0	0	0	1	0
mmu-miR-6538	UniRef90_V2ZER1	286	Methyl-accepting transducer domain-containing protein	Lawsonibacter MGBC000555	3	1	0	0	0	0	0	0	0	0	0	1	0	0	0	0	0	0	0	0	0	0	1	0	0	1	0	0	0	0	0	0
mmu-miR-5119	UniRef90_R6TUQ5	1332	Putative LytR family regulatory protein	Oscillibacter MGBC161115	0	0	0	0	0	0	0	0	0	1	0	0	0	0	0	0	0	0	0	0	0	0	0	0	0	1	0	0	0	0	0	0
mmu-miR-6538	UniRef90_UPI002040D0BE	78	cell wall hydrolase	Lawsonibacter	8	4	0	0	1	0	0	2	0	0	0	2	0	2	0	0	0	0	4	0	0	2	5	0	1	1	1	0	4	0	2	0
mmu-miR-6538	UniRef90_V2YFX8	77	Enolase	Oscillospiraceae	0	0	0	0	0	0	0	1	0	0	0	0	0	0	0	1	0	1	0	0	0	0	0	0	0	1	0	0	0	0	0	0
mmu-miR-6538	UniRef90_UPI00195A75D1	90	isochorismatase family cysteine hydrolase	Oscillibacter	0	0	0	0	0	0	0	0	0	0	0	0	0	0	0	0	0	0	0	0	0	0	0	0	0	1	0	0	0	0	0	0
mmu-miR-6538	UniRef90_A0A1C7GL19	193	Flagellar Assembly Protein A N-terminal region domain-containing protein	Acutalibacter muris	0	0	0	0	0	0	1	0	0	0	0	0	0	0	0	0	0	0	0	0	0	0	0	0	0	1	1	0	2	0	1	2
mmu-miR-5126	UniRef90_A0A1C7GW06	193	Uncharacterized protein	Acutalibacter muris	0	0	0	0	0	0	0	0	0	0	0	0	0	0	0	0	0	0	0	0	0	0	0	0	0	1	0	0	0	0	0	0
mmu-miR-5119		625		Hungatella_A MGBC108684	0	0	0	0	0	2	0	0	0	0	0	0	0	0	0	1	0	0	3	0	0	0	0	0	0	1	0	0	2	1	1	0
mmu-miR-6538	UniRef90_UPI00210ED8BA	77	glycoside hydrolase family 3 C-terminal domain-containing protein	Oscillospiraceae	1	0	0	0	0	0	0	0	0	0	0	0	0	1	0	0	0	0	0	0	0	0	0	0	0	1	0	0	0	0	0	0
mmu-miR-6538	UniRef90_A0A1I5QRF9	85	Putative efflux protein, MATE family	UBA9475 MGBC000146	2	1	0	1	0	0	0	0	0	1	0	1	0	1	0	1	0	0	0	0	0	0	1	0	2	1	0	0	2	1	1	0
mmu-miR-6538	UniRef90_A0A7C8M045	1038	Flagellar motor switch protein FliN	Desulfovibrio MGBC129232	0	0	0	0	0	0	0	0	0	0	0	0	0	0	0	1	0	0	0	0	0	1	0	0	0	1	0	0	0	0	0	0
mmu-miR-6538	UniRef90_A0A7C4MH04	85	Acetaldehyde dehydrogenase	UBA9475 MGBC000146	1	0	2	1	2	0	0	0	1	0	0	0	0	2	0	3	1	1	4	0	0	3	2	2	7	1	0	1	1	0	0	0
mmu-miR-6538	UniRef90_A0A7U9X3E6	4	Bacitracin export permease protein BceB	Clostridia	0	0	0	0	0	0	0	0	0	0	0	0	0	0	0	1	0	0	0	0	0	0	0	0	0	1	0	0	0	0	0	0
mmu-miR-6538		390		Eubacterium_R MGBC101131	0	1	0	0	0	1	0	0	0	0	0	0	0	0	0	1	0	1	0	0	0	1	0	1	0	1	1	0	0	0	0	0
mmu-miR-8101		65		UBA7182 MGBC000116	5	0	0	0	0	1	0	0	1	0	0	1	0	0	3	1	0	0	0	0	0	0	0	0	1	1	0	0	1	3	0	0
mmu-miR-5119	UniRef90_A0A3N2NMK8	1031	Glutamine synthetase type III	Muribaculaceae_NOV MGBC128991	0	1	3	4	1	3	1	4	2	0	1	0	2	3	1	0	2	3	0	2	4	8	4	2	3	1	1	4	4	4	3	1
mmu-miR-6538	UniRef90_A0A143GP27	0	Outer membrane ferripyoverdine receptor FpvA, TonB-dependent	root	0	0	0	0	0	0	0	0	0	0	0	0	0	0	0	0	0	0	0	0	0	0	0	0	0	1	0	0	0	0	0	0
mmu-miR-6538	UniRef90_A0A847PI09	826	Cobalamin biosynthesis protein CobD	UMGS1872 MGBC116724	0	4	0	0	0	0	0	0	0	0	0	0	0	1	0	0	0	2	0	0	0	0	0	0	0	1	0	0	0	0	0	0
mmu-miR-6538	UniRef90_A0A7C2XZH8	485		Oscillospiraceae_NOV MGBC104380	0	0	0	0	0	0	0	0	0	0	0	0	0	0	0	0	0	0	0	0	0	0	0	0	0	1	0	0	0	0	0	0
mmu-miR-22-3p	UniRef90_R9K8R6	1096	Flagellar hook-associated protein 2 C-terminal domain-containing protein	14-2 sp000403315	0	0	0	0	0	0	0	0	0	0	0	0	0	0	0	0	0	0	0	0	0	0	0	0	0	1	1	0	0	0	0	0
mmu-miR-6538	UniRef90_V2XWW2	746	Oleate hydratase	UBA9475 MGBC113509	0	1	0	0	0	0	0	0	0	0	0	0	0	0	0	0	0	0	0	0	0	1	0	0	0	1	0	0	1	0	0	0
mmu-miR-5126	UniRef90_UPI00136FD06F	78	ABC transporter permease	Lawsonibacter	0	0	0	0	0	0	0	0	0	0	0	0	0	0	0	0	0	0	0	0	0	0	0	0	0	1	0	0	0	0	0	0
mmu-miR-5119	UniRef90_A0A6N9PE24	55	Sigma-70 family RNA polymerase sigma factor	Oscillospirales	0	0	0	0	0	0	1	0	0	0	0	0	0	0	0	0	0	0	0	0	0	0	0	0	0	1	0	0	0	0	0	0
mmu-miR-27b-3p	UniRef90_A0A3A8YC49	472	Group II intron reverse transcriptase/maturase	14-2 MGBC104031	0	0	0	0	0	0	0	0	0	0	0	0	0	0	0	0	0	0	0	0	0	0	0	0	0	1	0	0	0	0	0	0
mmu-miR-6538	UniRef90_A0A0V1GNS7	2	Accumulation-associated protein	Bacteria	0	0	0	1	0	1	0	0	0	1	2	0	1	0	1	1	1	1	0	0	1	4	0	3	0	1	1	0	2	0	3	0
mmu-miR-5119	UniRef90_A0A1C5NW37	618	ATP-dependent helicase/deoxyribonuclease subunit B	Acetatifactor MGBC108232	0	0	0	0	0	0	0	0	0	0	0	0	0	0	0	0	0	0	0	0	0	0	0	0	0	1	0	0	0	0	0	0
mmu-miR-5126	UniRef90_A0A416QY69	1452	tRNA-specific adenosine deaminase	Oscillospiraceae_NOV MGBC164714	0	0	0	0	0	0	0	0	0	0	0	0	0	0	0	0	0	0	0	0	0	0	0	0	0	1	0	0	0	0	0	0
mmu-miR-5126	UniRef90_A0A1Q6RG41	1406	Membrane-bound O-acyltransferase family protein	Oscillibacter MGBC163329	0	0	0	0	0	0	0	0	0	0	0	0	0	0	0	0	0	0	0	0	0	0	0	0	0	1	0	0	0	0	0	0
mmu-miR-5119	UniRef90_UPI0020401997	1086	nitroreductase family protein	Acetatifactor MGBC130773	0	0	0	0	0	0	0	0	0	0	0	0	0	0	0	0	0	0	0	0	0	0	0	0	0	1	0	0	0	0	0	0
mmu-miR-6538	UniRef90_A0A1Y4BP18	77	Glutamate synthase large subunit	Oscillospiraceae	0	0	0	0	0	0	0	0	0	0	0	0	0	1	0	0	0	0	0	0	0	0	1	0	0	1	0	0	0	0	1	0
mmu-miR-6538	UniRef90_A0A845R8S3	0	Chloride channel protein	root	0	1	0	0	2	1	0	1	0	0	0	0	1	0	0	0	0	0	2	0	0	0	0	0	1	1	0	0	0	1	0	0
mmu-miR-5119	UniRef90_A0A077ZLP9	194	Cell wall-associated hydrolase	Muribaculaceae	1	2	2	1	0	0	0	0	0	0	1	1	0	1	1	2	0	0	0	0	1	3	0	0	2	1	0	1	3	0	0	1
mmu-miR-6538	UniRef90_UPI00136888A4	1315	ATPase	UBA9475 MGBC159253	0	1	0	0	0	0	0	0	0	0	0	0	0	0	0	0	0	0	0	0	0	0	0	0	0	1	0	1	0	0	0	0
mmu-miR-6538	UniRef90_UPI0020413182	77	biotin/lipoyl-containing protein	Oscillospiraceae	1	0	0	0	0	0	0	0	0	0	0	0	1	0	0	0	0	0	0	0	0	1	0	0	2	1	1	0	0	0	0	0
mmu-miR-5119	UniRef90_A0A938AQ76	2	RNAase	Bacteria	1	1	0	0	0	0	0	0	0	0	0	0	2	0	0	1	0	0	1	0	0	0	0	0	0	1	0	0	0	0	0	0
mmu-miR-6538	UniRef90_A0A3A8YQE5	235	MATE family efflux transporter	Lawsonibacter sp003612335	2	0	1	2	0	1	0	3	0	1	1	0	0	1	1	3	0	1	2	0	0	0	0	0	0	1	0	1	1	0	0	0
mmu-miR-6538	UniRef90_A0A3N2KB23	1034	GP-PDE domain-containing protein	CAG-485 sp002362485	0	0	0	0	0	0	0	0	0	0	0	0	0	0	0	0	0	0	0	0	0	0	0	0	0	1	0	0	0	0	0	0
mmu-miR-6538	UniRef90_A0A6N9PAP3	485	Ribosome-binding ATPase YchF	Oscillospiraceae_NOV MGBC104380	0	1	0	0	0	0	0	0	0	0	0	0	0	0	0	0	0	0	0	0	0	0	0	0	0	1	0	0	1	0	0	0
mmu-miR-6538	UniRef90_R9M4W1	747	Ribose transport system permease	Anaerotruncus sp000403395	0	1	0	0	0	0	1	1	0	0	0	0	0	0	0	0	0	0	1	0	0	0	0	0	0	1	0	0	0	0	1	0
mmu-miR-5119	UniRef90_A0A7U9S7M8	6	Phage tail tape measure protein	Lachnospiraceae	0	0	0	0	0	0	0	0	0	0	0	0	0	0	0	0	0	0	0	0	0	0	0	0	0	1	0	0	0	1	0	0
mmu-miR-5126		1314		Acetatifactor MGBC159247	0	2	0	0	0	1	1	2	0	0	0	0	1	0	0	0	0	0	1	0	0	0	0	1	0	1	1	0	0	0	1	1
mmu-miR-5119	UniRef90_A0A9D2RTK7	0	Stage V sporulation protein AC	root	0	0	0	0	0	0	0	0	0	0	0	0	0	0	0	0	0	0	0	0	0	0	0	0	0	1	0	0	0	0	0	0
mmu-miR-6538	UniRef90_A0A3A9EWK2	55	ParB/RepB/Spo0J family partition protein	Oscillospirales	3	3	3	2	2	1	1	4	0	1	3	1	0	4	3	5	3	4	7	2	1	3	2	9	0	1	2	2	1	3	5	2
mmu-miR-6538	UniRef90_UPI00164A58F9	77	DAK2 domain-containing protein	Oscillospiraceae	0	0	0	0	0	0	0	0	0	0	0	0	0	0	0	0	0	0	0	0	0	0	0	0	0	1	0	0	0	0	0	0
mmu-miR-6538	UniRef90_V2XSY7	2	SLH domain-containing protein	Bacteria	0	0	0	0	0	0	0	0	0	0	0	0	0	0	0	0	0	1	0	0	0	0	0	0	0	1	0	0	0	0	0	0
mmu-miR-5119	UniRef90_V2YF62	4	Translation initiation factor 2	Clostridia	1	2	0	0	0	0	0	0	0	0	0	0	0	0	0	0	0	0	0	0	0	0	0	0	0	1	0	0	0	0	0	0
mmu-miR-6538	UniRef90_A0A1C7GQA3	193	DUF1700 domain-containing protein	Acutalibacter muris	0	0	0	0	0	0	0	0	0	0	0	0	0	0	0	0	0	0	0	0	0	0	0	0	0	1	0	0	0	0	0	0
mmu-miR-192-5p	UniRef90_R9M4Q5	2	DUF4367 domain-containing protein	Bacteria	0	0	0	0	0	0	0	0	0	0	0	0	0	0	0	0	0	0	1	0	0	0	0	0	1	1	0	0	0	0	0	0
mmu-miR-5119	UniRef90_A0A174AGI9	1086	non-specific serine/threonine protein kinase	Acetatifactor MGBC130773	0	0	0	0	0	0	0	0	0	0	0	0	0	0	0	0	0	0	0	0	0	0	0	0	0	1	0	0	0	0	0	0
mmu-miR-23a-3p	UniRef90_A0A3N2N7Y4	543	Tetracycline resistance protein TetQ	Duncaniella sp002492665	3	4	3	1	0	0	0	2	0	1	4	2	0	1	0	0	3	1	1	0	3	1	3	4	0	1	1	2	0	0	1	1
mmu-miR-5119	UniRef90_A0A6N9PBZ6	2	DUF4368 domain-containing protein	Bacteria	0	0	0	0	0	0	0	0	0	0	0	1	2	0	0	0	0	0	0	0	0	0	0	0	1	1	0	0	0	0	0	0
mmu-miR-205-5p	UniRef90_V2YC95	2	Mutator family transposase	Bacteria	0	0	0	0	0	0	0	0	0	0	0	0	0	0	0	0	0	0	0	0	0	0	0	0	0	1	0	0	0	0	0	0
mmu-miR-5119	UniRef90_A0A381U8S5	1206	Cell wall-associated hydrolase	Hungatella_A MGBC142035	0	0	0	0	0	0	1	0	0	0	0	0	0	1	0	0	0	0	1	0	0	0	0	0	0	1	0	0	0	0	0	0
mmu-miR-5119	UniRef90_A0A1B2Z4F0	43	Retron-type RNA-directed DNA polymerase	Alistipes	0	0	0	0	0	0	0	0	0	0	0	0	0	0	0	0	0	0	0	0	0	0	0	0	0	1	0	0	0	0	0	0
mmu-miR-5119	UniRef90_A0A7U9NIX7	4	Ribose import ATP-binding protein RbsA	Clostridia	0	0	0	1	0	0	0	0	0	0	0	0	0	0	1	0	0	0	2	0	0	0	0	0	0	1	0	0	0	0	0	0
mmu-miR-5119	UniRef90_UPI00136C825B	77	hypothetical protein	Oscillospiraceae	0	0	0	0	0	0	0	0	0	0	0	0	0	0	0	0	0	0	0	0	0	0	0	0	0	1	0	0	0	0	0	0
mmu-miR-6538	UniRef90_A0A9D8RZC9	6	Hydratase	Lachnospiraceae	0	0	1	1	0	0	0	0	1	0	0	0	0	1	0	0	0	0	3	0	0	2	0	0	0	1	1	1	0	0	1	0
mmu-miR-5126	UniRef90_A0A1Y4LEM9	235	Thiamine-phosphate synthase	Lawsonibacter sp003612335	0	0	0	0	0	0	0	0	0	0	0	0	0	0	0	0	0	0	0	0	0	0	0	0	0	1	0	0	0	0	0	0
mmu-miR-6538	UniRef90_A0A9D1F8Q1	77	DNA-directed RNA polymerase subunit beta'	Oscillospiraceae	0	0	0	0	0	0	0	0	0	0	0	0	0	0	0	0	0	0	0	0	0	0	0	0	0	1	0	0	0	0	0	0
mmu-miR-5119	UniRef90_A0A3A9D325	762	J domain-containing protein	Acetatifactor MGBC113998	0	0	0	0	0	0	0	0	0	0	0	0	0	0	0	0	0	0	0	0	0	0	0	0	0	1	0	0	0	0	0	0
mmu-miR-2137	UniRef90_V2XY22	171	NADH:quinone reductase	Lawsonibacter sp000492175	0	0	0	0	0	0	0	0	0	0	0	0	0	0	0	0	0	0	0	0	0	0	0	0	0	1	0	0	0	0	0	0
mmu-miR-6538	UniRef90_R6DC82	826	UDP-N-acetylglucosamine 1-carboxyvinyltransferase	UMGS1872 MGBC116724	1	1	0	0	0	0	0	0	0	0	0	1	0	0	0	0	0	0	0	0	0	1	0	0	0	1	0	0	0	0	0	0
mmu-miR-8101	UniRef90_UPI00203C2E43	824	MMPL family transporter	Lawsonibacter MGBC116689	1	0	1	0	1	0	0	1	0	0	0	0	0	4	1	1	0	0	3	1	1	4	1	0	4	1	0	0	0	0	2	1
mmu-miR-6538	UniRef90_A0A396L6M9	1138	Ribonuclease HII	COE1 MGBC135202	0	0	0	0	0	0	0	0	0	0	0	0	0	0	0	0	0	0	0	0	0	0	0	0	0	1	0	0	0	0	0	0
mmu-miR-5119	UniRef90_A0A7U9MUA7	1083	Cysteine--tRNA ligase	Kineothrix MGBC130615	0	0	0	0	1	0	0	0	0	0	0	0	0	0	1	0	0	0	1	0	0	1	0	0	0	1	0	0	0	0	0	1
mmu-miR-6538	UniRef90_R5HDD1	725	Ribose-phosphate pyrophosphokinase	Evtepia MGBC111873	1	0	0	0	0	2	0	0	0	0	1	0	0	0	0	1	0	1	1	0	0	2	0	0	0	1	0	0	2	0	0	0
mmu-miR-6538	UniRef90_A0A926DVJ0	1108	Glutamyl-tRNA(Gln) amidotransferase subunit A	Angelakisella	0	0	0	0	0	0	0	0	0	0	0	0	0	0	0	0	0	0	0	0	0	0	0	0	0	1	0	0	0	0	0	0
mmu-miR-6538	UniRef90_A0A928M0E1	90	Chaperone protein DnaK	Oscillibacter	0	0	0	0	0	0	0	0	0	0	0	0	0	0	0	0	0	0	0	0	0	0	0	0	0	1	0	0	0	0	0	0
mmu-miR-6538	UniRef90_R9KUF0	164	4Fe-4S Mo/W bis-MGD-type domain-containing protein	Adlercreutzia caecimuris	0	0	0	0	0	0	0	0	0	0	0	0	0	0	0	0	0	0	0	0	0	1	2	4	0	1	2	0	0	0	0	1
mmu-miR-6538	UniRef90_A0A3A8Z8G1	77	DUF3794 domain-containing protein	Oscillospiraceae	0	0	0	0	0	0	0	0	0	0	0	0	0	0	0	0	0	0	0	0	0	0	0	0	0	1	0	0	0	0	0	0
mmu-miR-5126	UniRef90_V2Y9K1	77	Nucleoid occlusion protein	Oscillospiraceae	1	0	0	0	0	0	0	0	1	0	0	0	0	0	0	3	0	0	0	0	0	0	0	0	1	1	0	1	0	1	0	0
mmu-miR-200c-3p	UniRef90_R9LKK2	85	ABC transporter ATP-binding protein	UBA9475 MGBC000146	0	0	0	0	0	0	0	0	0	0	0	0	0	0	0	0	0	0	0	0	0	0	0	0	0	1	0	0	0	0	0	0
mmu-miR-5126	UniRef90_A0A6N9P4N7	90	Phage tail protein	Oscillibacter	1	2	0	0	0	0	0	0	0	0	0	1	0	0	0	0	0	0	0	0	0	0	0	0	1	1	0	0	0	0	0	0
mmu-miR-5119	UniRef90_UPI0022869C2D	0	LacI family DNA-binding transcriptional regulator	root	0	1	0	0	0	0	0	0	0	0	0	0	0	0	0	0	0	0	0	0	0	0	0	0	0	1	0	0	0	0	0	0
mmu-miR-6538	UniRef90_UPI0019573EC8	473	MurR/RpiR family transcriptional regulator	Oscillibacter MGBC104191	0	0	0	0	0	0	0	0	0	0	0	0	0	0	0	0	0	0	0	0	0	0	0	0	0	1	0	0	0	0	0	0
mmu-miR-5119	UniRef90_R5A9B1	1353	ABC transmembrane type-1 domain-containing protein	Acutalibacter MGBC162081	0	0	0	0	0	0	0	0	0	0	0	0	0	0	0	0	0	0	0	0	0	0	0	0	0	1	0	0	0	0	0	0
mmu-miR-5126	UniRef90_UPI00203F5814	1417	chemotaxis protein CheA	Lawsonibacter MGBC163672	0	0	0	0	0	0	0	0	0	0	0	0	0	0	0	0	0	0	0	0	0	0	0	0	0	1	0	0	0	0	0	0
mmu-miR-429-3p	UniRef90_R6EED1	1025	Radical SAM domain protein	1XD42-69 MGBC128780	0	0	0	0	0	0	0	0	0	0	0	1	0	0	0	0	0	0	0	0	0	0	0	0	0	1	0	0	0	0	0	0
mmu-miR-6538	UniRef90_UPI00195B0BD2	78	glycoside hydrolase family 25 protein	Lawsonibacter	0	0	0	0	0	0	0	0	0	0	0	0	0	0	0	0	0	0	0	0	0	0	0	0	0	1	0	0	0	0	0	0
mmu-miR-5126	UniRef90_A0A3S9VX56	1244	Phosphoenolpyruvate carboxykinase (ATP)	UBA7173 sp001689685	0	0	0	0	0	0	0	0	0	0	0	0	0	0	0	0	0	0	0	0	0	0	0	0	0	1	0	0	0	0	0	0
mmu-miR-6538	UniRef90_A0A1Y4M6V9	85	Triosephosphate isomerase	UBA9475 MGBC000146	0	0	0	0	0	0	0	0	0	0	0	0	0	0	0	1	0	0	0	0	0	0	3	0	0	1	0	1	2	0	0	0
mmu-miR-23a-3p	UniRef90_UPI00203CEFAE	127	carbamoyl-phosphate synthase large subunit	Acetatifactor	0	0	0	0	1	0	0	0	0	0	0	0	0	0	0	0	0	0	0	0	0	0	0	0	0	1	0	0	0	0	0	0
mmu-miR-2137		574		UBA7173 sp001689485	0	0	0	0	0	0	0	1	0	0	1	0	0	0	2	0	0	0	0	1	1	1	0	1	1	1	1	1	0	1	0	1
mmu-miR-5119	UniRef90_A0A6L9H6Y5	55	HAMP domain-containing protein	Oscillospirales	0	0	0	0	0	2	0	0	0	0	0	0	0	0	0	0	0	0	0	1	0	0	0	0	0	1	0	0	0	1	0	0
mmu-miR-5126	UniRef90_R9LXR9	2	SH3b domain-containing protein	Bacteria	0	0	0	0	0	0	0	0	0	0	0	0	0	0	0	0	0	0	0	0	0	0	0	0	0	1	0	0	0	0	0	0
mmu-miR-6538	UniRef90_A0A9D1D4J7	84	MBL fold metallo-hydrolase	UBA9475	0	0	0	0	0	0	0	0	0	0	0	0	0	0	0	0	0	0	0	0	0	0	0	0	0	1	0	0	0	0	0	0
mmu-miR-5126	UniRef90_W7DM35	1262	Periplasmic beta-glucosidase	Oscillospiraceae_NOV MGBC148330	0	0	0	0	0	0	0	0	0	0	0	0	0	0	0	0	0	0	0	0	0	0	0	0	0	1	0	0	0	0	0	0
mmu-miR-5119	UniRef90_A0A3N0AY10	164	Fe-S cluster assembly scaffold protein NifU	Adlercreutzia caecimuris	0	0	0	0	0	0	0	0	0	0	0	0	0	0	0	0	0	0	0	0	0	0	1	1	0	1	0	0	1	0	1	0
mmu-miR-5119	UniRef90_A0A316RIP5	0	Transcriptional regulator	root	0	0	0	0	0	0	0	0	0	0	0	0	0	0	0	0	0	0	0	0	0	0	0	0	0	1	0	0	0	0	0	0
mmu-miR-6538	UniRef90_A0A316MKG1	603	FAD-dependent oxidoreductase	Mailhella MGBC107932	0	0	0	1	0	0	1	0	0	0	0	0	0	0	1	0	0	0	2	0	0	0	0	0	0	1	0	0	0	1	1	0
mmu-miR-6538	UniRef90_A0A3A8YVA0	1417	Polyprenyl synthetase family protein	Lawsonibacter MGBC163672	0	0	0	0	0	0	0	0	0	0	0	0	0	0	0	0	0	0	0	0	0	1	0	0	0	1	0	0	1	1	0	0
mmu-miR-5119	UniRef90_A0A416YTQ8	2	Uncharacterized protein	Bacteria	0	0	0	0	0	0	0	0	0	0	0	0	0	0	0	0	0	0	0	0	0	0	0	0	0	1	0	0	0	0	0	0
mmu-miR-6538	UniRef90_A0A1Y4MC19	84	RNase adaptor protein RapZ	UBA9475	0	0	0	0	0	0	0	0	0	0	0	0	0	0	0	0	0	0	0	0	0	0	0	0	0	1	0	0	0	0	0	0
mmu-miR-6538	UniRef90_V2Y9K1	77	Nucleoid occlusion protein	Oscillospiraceae	0	0	0	1	0	0	0	1	0	0	0	0	0	1	0	1	0	0	2	0	0	0	0	0	0	1	0	0	0	1	1	0
mmu-miR-6538	UniRef90_A0A212J1I8	603	Permease	Mailhella MGBC107932	0	0	0	0	0	0	0	0	0	1	0	1	0	0	1	2	0	0	0	0	0	0	0	0	0	1	0	0	0	1	0	0
mmu-miR-5119		788		UBA7182 MGBC114924	0	0	0	0	0	0	0	0	0	0	0	0	0	0	0	0	0	0	0	0	0	0	0	0	0	1	0	0	0	0	0	0
mmu-miR-5119	UniRef90_E5WZ14	1256	ABC-2 type transporter	Bacteroides intestinalis	1	0	0	1	0	2	0	0	0	0	0	0	0	0	0	0	1	1	0	1	1	0	0	0	0	1	0	2	0	0	0	0
mmu-miR-6538	UniRef90_UPI001C11FC27	85	cysteine desulfurase NifS	UBA9475 MGBC000146	0	0	0	0	0	0	0	0	0	0	0	0	0	0	1	0	0	0	2	0	0	0	1	0	0	1	0	0	0	0	0	0
mmu-miR-6538	UniRef90_UPI001F334449	485	ATP-dependent Clp protease ATP-binding subunit	Oscillospiraceae_NOV MGBC104380	0	1	0	0	0	0	0	0	0	0	0	0	0	0	0	0	0	1	0	0	0	0	0	0	0	1	0	0	0	0	0	0
mmu-miR-6538	UniRef90_UPI002041CB01	824	alpha-galactosidase	Lawsonibacter MGBC116689	0	0	0	0	0	0	0	0	0	0	0	0	0	0	1	1	1	1	0	0	0	0	0	0	0	1	0	0	0	0	1	0
mmu-miR-191-5p		6		Lachnospiraceae	0	1	0	0	0	0	1	0	0	0	0	0	0	0	0	0	0	1	1	0	0	0	1	0	0	1	0	1	1	1	2	1
mmu-miR-6538	UniRef90_A0A416RFA5	539	Chloride channel protein	Oscillospiraceae_NOV MGBC105270	0	0	1	0	0	0	0	1	0	0	0	0	0	1	0	0	0	0	0	0	0	0	0	1	1	1	1	0	0	1	0	0
mmu-miR-6538	UniRef90_F3AY42	1244	Amidoligase enzyme	UBA7173 sp001689685	0	0	0	0	0	0	0	0	0	0	0	0	0	0	0	0	0	0	0	0	0	0	0	0	0	1	0	0	0	0	0	0
mmu-miR-5119		1449		CAG-110 MGBC164609	0	0	0	0	0	1	0	1	0	1	0	0	0	0	0	0	0	0	0	1	1	0	1	0	0	1	0	0	0	0	1	0
mmu-miR-5119	UniRef90_A0A845RCV6	539	GMP synthase [glutamine-hydrolyzing]	Oscillospiraceae_NOV MGBC105270	0	0	0	0	0	0	0	0	0	0	0	0	0	0	0	1	0	0	0	0	0	0	0	0	0	1	0	0	0	0	0	0
mmu-miR-6538	UniRef90_V2YET3	824	2,3-bisphosphoglycerate-independent phosphoglycerate mutase	Lawsonibacter MGBC116689	0	0	0	0	0	0	0	0	1	0	0	1	0	1	0	0	0	0	1	0	0	0	0	0	1	1	0	0	0	0	0	0
mmu-miR-27b-3p	UniRef90_A0A3N2M4P7	2	Uncharacterized protein	Bacteria	0	0	1	2	2	5	0	0	3	2	5	3	1	1	4	1	1	0	2	1	4	5	5	7	4	1	2	8	4	2	4	3
mmu-miR-6538	UniRef90_UPI001F3AAA65	1385	recombinase family protein	UBA9475 MGBC162871	0	1	0	0	0	0	0	0	0	0	0	1	0	0	0	0	0	0	0	0	0	0	0	0	0	1	0	0	0	0	0	0
mmu-miR-5126	UniRef90_R6UQP1	1262	Pyridoxal phosphate homeostasis protein	Oscillospiraceae_NOV MGBC148330	0	0	0	0	0	0	0	0	0	0	0	0	0	0	0	0	0	0	0	0	0	0	0	0	0	1	0	0	0	0	0	0
mmu-miR-5126	UniRef90_A0A3A9EWK2	2	ParB/RepB/Spo0J family partition protein	Bacteria	0	0	0	0	0	0	0	0	0	0	0	0	0	0	0	0	0	0	0	0	0	0	0	0	0	1	1	0	0	0	0	0
mmu-miR-141-3p	UniRef90_A0A7C6P3L0	1083	Sugar ABC transporter permease	Kineothrix MGBC130615	0	0	0	0	1	0	0	0	0	1	0	0	0	0	0	0	0	2	0	0	0	0	0	0	0	1	0	0	0	1	0	1
mmu-miR-22-3p	UniRef90_R9JMG1	911	AraC-type arabinose-binding/dimerisation domain-containing protein	Eubacterium_R MGBC120247	0	0	0	0	0	0	0	0	0	0	0	0	0	0	0	0	0	0	0	0	0	0	0	0	0	1	0	0	0	0	0	0
mmu-miR-6538	UniRef90_V2YIW9	286	CobW/HypB/UreG nucleotide-binding domain-containing protein	Lawsonibacter MGBC000555	0	0	0	0	0	0	0	0	0	0	0	0	0	0	0	0	0	0	0	0	0	0	0	0	0	1	0	0	0	0	0	0
mmu-miR-6538	UniRef90_A0A7U9RAR8	0	Swarming motility protein SwrC	root	0	0	0	0	0	0	0	0	0	0	0	0	0	0	0	0	0	0	0	0	0	1	0	0	0	1	0	0	1	0	0	0
mmu-miR-6538	UniRef90_A0A1C7GSS9	69	Uncharacterized protein	Acutalibacter	1	2	0	0	1	0	0	0	0	0	0	0	0	0	4	7	2	11	4	0	0	1	1	0	0	1	1	0	0	1	4	0
mmu-miR-6538	UniRef90_UPI001A9B8F01	2	S-layer homology domain-containing protein	Bacteria	0	0	0	0	0	0	0	0	0	0	0	0	0	0	0	0	0	0	0	0	0	0	0	0	0	1	0	0	0	0	0	0
mmu-miR-6538	UniRef90_R9J9Y7	12	Amino acid carrier protein	Bacteroidales	0	0	0	0	0	0	0	0	0	0	0	0	0	0	0	0	0	0	0	0	0	0	0	0	0	1	0	0	0	0	0	0
mmu-miR-5126	UniRef90_UPI001F3725C1	90	stage III sporulation protein AA	Oscillibacter	0	0	0	0	0	0	0	0	0	0	0	0	0	0	0	0	0	0	0	0	0	0	0	0	0	1	0	0	0	0	0	0
mmu-miR-6538	UniRef90_UPI00137A6618	1262	Precorrin-2 C(20)-methyltransferase	Oscillospiraceae_NOV MGBC148330	0	0	0	0	0	0	0	0	0	0	0	0	0	0	0	0	0	0	0	0	0	0	0	0	0	1	0	0	0	0	0	0
mmu-miR-6538	UniRef90_A0A9D3ANX3	84	Large ribosomal subunit protein uL3	UBA9475	0	0	1	0	0	0	0	0	1	0	0	1	0	0	0	2	1	3	2	0	1	0	0	0	1	1	0	0	1	0	0	1
mmu-miR-30e-5p	UniRef90_R9MAT8	786	BIG2 domain-containing protein	Dorea sp000403475	0	0	0	0	0	0	0	0	0	0	0	0	0	0	0	0	0	0	0	0	0	0	0	0	0	1	0	0	0	0	0	0
mmu-miR-6538	UniRef90_A0A9D0Z1Y6	77	Chaperone protein DnaK	Oscillospiraceae	0	0	0	0	0	0	0	0	0	0	0	0	0	0	0	0	0	0	0	0	0	0	0	0	0	1	0	0	0	0	0	0
mmu-miR-27b-3p	UniRef90_R7ETG3	2	Uncharacterized protein	Bacteria	0	1	3	2	2	3	1	4	5	5	2	0	1	0	1	3	0	1	2	3	6	2	1	0	0	1	1	3	3	3	4	2
mmu-miR-5119		597		Oscillospiraceae_NOV MGBC107693	7	13	0	1	6	6	2	11	1	0	3	8	0	2	6	1	1	2	4	1	2	2	8	5	14	1	3	4	10	12	9	2
mmu-miR-5126	UniRef90_UPI0020421135	78	valine--tRNA ligase	Lawsonibacter	0	0	0	0	0	0	0	0	0	0	0	0	0	0	0	0	0	0	0	0	0	0	0	0	0	1	0	0	0	0	0	0
mmu-miR-6538	UniRef90_A0A351ZDB0	1262	Acyl-CoA synthetase	Oscillospiraceae_NOV MGBC148330	0	0	0	0	0	0	0	0	0	0	0	0	0	1	0	0	0	0	0	0	0	0	0	0	0	1	0	0	0	0	0	0
mmu-miR-6538	UniRef90_A0A2K4ZD47	2	Uncharacterized protein	Bacteria	0	0	0	0	0	0	0	1	0	0	0	1	0	1	0	1	0	1	0	0	0	0	0	1	0	1	0	1	1	0	0	0
mmu-miR-5119	UniRef90_UPI001FABBE5C	528	hypothetical protein	UBA7182 MGBC105132	0	0	0	0	0	0	0	0	0	0	0	0	0	0	0	0	0	0	0	0	0	0	0	0	0	1	0	0	0	0	0	0
mmu-miR-6538	UniRef90_A0A3A8YP85	77	23S rRNA (Guanosine(2251)-2'-O)-methyltransferase RlmB	Oscillospiraceae	0	0	1	0	0	0	0	1	0	0	0	0	0	1	0	3	0	0	0	0	0	0	0	1	0	1	0	0	0	0	0	0
mmu-miR-5126	UniRef90_A0A7X5IPI4	2	Uncharacterized protein	Bacteria	1	0	0	0	0	0	0	0	0	0	0	0	0	0	0	0	0	0	0	0	0	1	0	0	0	1	0	0	0	0	0	0
mmu-miR-5119	UniRef90_A0A1Y4KWU3	551	Phosphatidylglycerol lysyltransferase C-terminal domain-containing protein	Lawsonibacter MGBC105408	0	0	0	0	0	0	0	0	0	0	0	0	0	0	0	0	0	0	0	0	0	0	0	0	0	1	0	0	0	0	0	0
mmu-miR-6239	UniRef90_A6NQU4	539	Pyruvate:ferredoxin oxidoreductase	Oscillospiraceae_NOV MGBC105270	0	0	0	0	0	0	0	0	0	0	0	0	0	0	0	0	0	0	0	0	0	0	0	0	0	1	0	0	0	0	0	0
mmu-miR-6538	UniRef90_UPI001367BF39	235	Sodium-dependent transporter	Lawsonibacter sp003612335	0	0	0	1	0	0	0	0	1	0	0	0	0	0	0	0	0	0	0	0	0	0	0	0	0	1	0	0	0	0	0	0
mmu-miR-6538	UniRef90_A0A1Y4KUI5	278	Phosphoglycerate kinase	Lawsonibacter MGBC000538	0	1	0	0	0	0	0	0	0	0	0	0	0	0	0	0	0	0	0	0	0	0	1	0	0	1	0	0	0	0	0	0
mmu-miR-6538	UniRef90_R6TBS4	485	DNA repair protein RecN	Oscillospiraceae_NOV MGBC104380	0	0	0	0	1	0	0	0	0	0	0	0	0	0	0	0	0	0	0	0	0	0	0	0	0	1	0	0	0	0	0	0
mmu-miR-5126	UniRef90_A0A923NNT9	85	Thiolase family protein	UBA9475 MGBC000146	0	0	0	0	0	0	0	0	0	0	0	0	0	0	0	0	0	0	0	0	0	0	0	0	0	1	0	0	0	0	0	0
mmu-miR-5126	UniRef90_UPI0023EF66B7	77	pyruvate carboxylase subunit B	Oscillospiraceae	0	0	0	0	0	0	0	0	0	0	0	0	0	0	0	0	0	0	0	0	0	0	0	0	0	1	0	0	0	0	0	0
mmu-miR-6538	UniRef90_A0A3D3T965	85	Chaperone protein ClpB	UBA9475 MGBC000146	1	0	0	0	0	0	0	0	0	0	0	1	0	0	0	0	0	0	1	0	0	0	0	1	1	1	0	0	0	0	0	0
mmu-miR-5119	UniRef90_UPI001FABBE5C	1025	hypothetical protein	1XD42-69 MGBC128780	0	0	0	0	0	0	0	0	0	0	0	0	0	0	0	0	0	0	0	0	0	0	0	0	0	1	0	0	0	0	0	0
mmu-miR-6538	UniRef90_R9KWN4	164	4Fe-4S ferredoxin-type domain-containing protein	Adlercreutzia caecimuris	0	0	0	0	0	1	0	0	1	0	0	0	0	0	0	0	0	1	0	0	0	1	0	0	0	1	0	0	1	0	1	0
mmu-miR-8101	UniRef90_UPI001FAEA5BA	473	DUF1576 domain-containing protein	Oscillibacter MGBC104191	3	2	4	3	1	1	0	1	0	2	0	2	0	7	0	6	4	10	7	0	0	0	1	1	1	1	1	4	8	0	2	1
mmu-miR-6538	UniRef90_A0A3D4G5N4	1440	Acetyl-CoA C-acetyltransferase	Oscillibacter MGBC164430	0	0	0	0	0	0	0	0	0	0	0	0	0	0	0	0	0	0	0	0	0	0	0	0	0	1	0	0	0	0	0	0
mmu-miR-5126	UniRef90_G1UVT0	1038	DUF3417 domain-containing protein	Desulfovibrio MGBC129232	0	0	0	0	0	0	1	0	0	0	0	0	0	0	0	0	0	0	0	0	0	0	0	0	0	1	0	0	0	0	0	0
mmu-miR-6538	UniRef90_UPI001C3E8B59	484	ABC transporter ATP-binding protein	Oscillospiraceae_NOV	6	3	1	1	0	0	2	3	0	1	0	0	2	0	1	0	0	0	4	0	1	1	0	0	1	1	0	0	0	1	0	1
mmu-miR-5126		1256		Bacteroides intestinalis	0	2	1	1	0	0	0	0	0	1	2	2	0	1	0	0	0	0	0	2	2	2	0	0	0	1	1	2	0	0	1	0
mmu-miR-6538	UniRef90_R9LC49	55	Small ribosomal subunit protein uS3	Oscillospirales	0	0	0	0	0	0	0	0	0	0	0	0	0	0	0	0	0	0	0	0	0	0	0	0	0	1	0	0	0	0	0	0
mmu-miR-5126		1371		Oscillospiraceae_NOV MGBC162663	0	0	0	0	0	0	0	0	0	0	0	0	0	0	0	0	0	0	0	0	0	0	0	0	0	1	1	0	0	0	0	0
mmu-miR-6538	UniRef90_A0A1C7GTW0	69	Adenylosuccinate synthetase	Acutalibacter	0	0	0	0	0	0	0	0	0	0	0	0	0	0	0	0	0	0	0	0	0	0	0	0	0	1	0	0	0	0	0	0
mmu-miR-6538	UniRef90_A0A7X0ST46	85	DNA helicase	UBA9475 MGBC000146	0	0	0	0	0	0	0	0	0	0	0	0	0	0	0	0	0	0	0	0	0	0	0	0	0	1	0	0	0	0	0	0
mmu-miR-5119	UniRef90_A0A9D1CSA6	1443	Branched-chain amino acid ABC transporter permease	UBA9475 MGBC164455	0	0	0	0	0	0	1	0	0	0	0	0	0	0	0	0	0	0	0	0	0	0	0	0	0	1	0	0	0	0	0	0
mmu-miR-6538	UniRef90_UPI00203FBCA1	55	3-hydroxy-5-phosphonooxypentane-2,4-dione thiolase	Oscillospirales	0	0	0	0	0	0	0	0	0	0	0	0	0	0	0	0	0	0	0	0	0	0	0	0	0	1	0	0	0	0	0	0
mmu-miR-6538		225		Adlercreutzia mucosicola	3	1	6	7	2	10	3	5	1	1	2	0	4	3	2	3	0	0	0	2	3	4	8	8	4	1	3	1	0	1	8	0
mmu-miR-5119	UniRef90_A0A1Y4WAY0	1262	tRNA (N(6)-L-threonylcarbamoyladenosine(37)-C(2))-methylthiotransferase MtaB	Oscillospiraceae_NOV MGBC148330	0	0	0	0	0	0	1	0	0	0	0	0	0	0	0	0	0	0	0	0	1	1	0	0	0	1	0	0	0	1	0	0
mmu-miR-8101		55		Oscillospirales	1	0	0	0	0	0	1	0	0	0	0	1	0	0	0	0	0	1	0	0	0	0	0	0	0	1	0	0	0	0	0	0
mmu-miR-5119	UniRef90_A0A1C7GRB7	69	Recombinase family protein	Acutalibacter	0	0	0	0	0	0	0	0	0	0	0	1	0	0	0	0	0	1	0	0	0	0	0	0	0	1	1	0	0	0	0	0
mmu-miR-6538	UniRef90_A0A1C7GQ94	193	Dolichyl-phosphate-mannose--protein mannosyltransferase	Acutalibacter muris	0	0	0	0	0	0	0	0	0	0	0	0	0	0	0	0	0	1	0	0	0	0	0	0	0	1	0	0	0	0	0	0
mmu-miR-5119	UniRef90_UPI002040BE3B	1088	exopolysaccharide Pel transporter PelG	Acetatifactor MGBC130908	1	0	0	0	0	0	0	1	0	0	0	0	0	0	0	0	0	0	0	0	0	0	0	0	0	1	0	0	0	0	0	0
mmu-miR-5119	UniRef90_R9LSE7	4	Resolvase/invertase-type recombinase catalytic domain-containing protein	Clostridia	0	0	0	0	0	1	0	0	0	0	0	0	0	0	0	0	0	0	0	0	0	0	1	0	0	1	0	0	0	0	1	0
mmu-miR-6538	UniRef90_UPI00136D3FF8	0	Ferrous iron transport protein B	root	0	0	0	0	0	0	0	0	1	0	0	0	0	0	0	0	0	0	0	0	0	0	0	0	0	1	0	0	0	0	0	0
mmu-miR-6538	UniRef90_A0A1C7GM97	193	YlbF family regulator	Acutalibacter muris	0	1	0	0	0	0	0	0	0	0	0	0	0	0	0	0	0	0	0	0	0	0	0	0	0	1	0	1	0	0	0	0
mmu-miR-6538	UniRef90_A0A845R9N1	78	Pseudouridine synthase	Lawsonibacter	0	0	0	0	0	0	0	0	0	0	0	0	0	0	0	0	0	0	0	0	0	0	0	0	0	1	0	0	0	0	0	0
mmu-miR-148b-3p	UniRef90_A0A415N2P8	4	ABC transporter permease	Clostridia	1	0	0	0	3	1	0	4	0	1	0	1	1	1	1	0	0	0	0	0	0	0	1	0	0	1	0	1	2	0	1	0
mmu-miR-6538	UniRef90_R5UFK7	819	SPOR domain-containing protein	Alistipes finegoldii	1	1	0	0	0	1	1	1	0	0	0	0	0	0	0	0	0	0	0	0	0	0	0	2	0	1	0	0	0	0	0	1
mmu-miR-5126	UniRef90_A0A1C7GPN7	69	Small ribosomal subunit biogenesis GTPase RsgA	Acutalibacter	0	0	0	0	0	0	0	0	0	0	0	0	0	0	0	0	0	0	0	0	0	0	0	0	0	1	0	0	0	0	0	0
mmu-miR-5119	UniRef90_UPI00203C1384	55	translation initiation factor 2	Oscillospirales	3	0	0	0	0	2	0	1	0	0	2	0	0	0	0	0	0	0	0	0	0	2	0	0	0	1	0	0	0	0	0	0
mmu-miR-5119	UniRef90_UPI00136D1C1D	235	ATP-dependent Clp protease ATP-binding subunit	Lawsonibacter sp003612335	0	0	0	0	0	0	0	0	0	0	0	0	0	1	0	0	0	0	0	0	0	0	0	0	0	1	0	0	0	0	0	0
mmu-miR-5119	UniRef90_A0A242K887	826	DNA-binding response regulator	UMGS1872 MGBC116724	0	1	0	0	0	0	0	0	0	1	1	0	0	0	0	0	0	0	0	0	0	1	0	0	0	1	0	0	0	0	0	0
mmu-miR-96-5p	UniRef90_A0A173W661	529	sn-glycerol-3-phosphate transport system permease protein ugpA	Dorea sp000403455	0	0	0	0	0	0	1	0	0	0	0	0	0	0	0	0	0	0	0	0	0	0	0	0	0	1	0	0	0	1	0	0
mmu-miR-5119	UniRef90_A0A6A5L406	1034		CAG-485 sp002362485	0	0	0	0	0	0	0	0	0	0	1	0	0	2	0	0	0	0	0	0	0	0	0	0	0	1	0	0	0	0	1	0
mmu-miR-5119	UniRef90_B3C6G6	1256	DUF4221 domain-containing protein	Bacteroides intestinalis	0	0	0	0	0	0	0	0	0	0	0	0	0	0	0	0	0	0	0	0	0	0	0	0	0	1	0	0	0	0	0	0
mmu-miR-6538	UniRef90_R5GN48	85	Amino acid carrier protein	UBA9475 MGBC000146	0	0	0	0	0	0	0	0	0	0	0	0	0	0	0	0	0	0	0	0	0	0	0	0	0	1	0	0	0	0	0	0
mmu-miR-6538	UniRef90_V2Y9T6	77	Bacterial Ig-like domain-containing protein	Oscillospiraceae	0	0	0	0	0	0	0	0	0	0	0	0	0	0	0	0	0	0	0	0	0	0	0	0	0	1	0	0	0	0	0	0
mmu-miR-429-3p	UniRef90_R5S512	1025	Radical SAM domain protein	1XD42-69 MGBC128780	2	1	1	3	1	2	1	2	0	0	1	0	0	0	1	0	0	2	0	1	1	0	0	0	0	1	2	0	0	0	0	0
mmu-miR-6538	UniRef90_UPI001958EE59	473	class II aldolase/adducin family protein	Oscillibacter MGBC104191	0	0	0	1	0	0	1	0	0	1	0	1	0	0	0	1	0	1	2	0	1	0	0	0	0	1	1	0	4	0	2	0
mmu-miR-5119	UniRef90_A0A096B7L1	861	Phosphoserine aminotransferase	Flavonifractor MGBC117744	0	1	0	0	1	0	0	1	0	0	0	0	2	1	0	1	0	0	1	0	1	2	0	0	0	1	0	1	0	0	0	0
mmu-miR-6538	UniRef90_A0A1G5F9P6	4	Aconitate hydratase	Clostridia	0	0	0	0	0	0	0	0	0	0	0	0	0	0	0	0	0	0	0	0	0	0	0	0	0	1	0	0	0	0	0	0
mmu-miR-6538	UniRef90_A0A1C6KIK9	485	Oligopeptide transport system permease protein oppC	Oscillospiraceae_NOV MGBC104380	0	0	0	0	0	0	0	0	0	0	0	0	0	0	0	0	0	1	2	0	0	0	0	0	0	1	0	0	0	0	1	0
mmu-miR-5119	UniRef90_A0A3A9ESQ9	6	Ribosome-binding ATPase YchF	Lachnospiraceae	0	0	0	0	0	0	0	0	0	0	0	0	0	0	0	0	0	0	0	0	0	0	0	0	0	1	0	0	0	0	0	0
mmu-miR-6538	UniRef90_UPI0023A8AC82	1149	glycogen synthase GlgA	Angelakisella MGBC136623	0	0	0	0	0	0	0	0	0	0	0	0	0	0	0	0	0	0	0	0	0	0	0	0	0	1	0	0	0	0	0	0
mmu-miR-6538	UniRef90_A0A1C7GUJ7	70	Flagellar motor switch protein FliN	Acutalibacter MGBC000120	0	0	0	0	0	0	3	1	0	0	0	0	0	0	1	3	1	2	4	1	1	1	0	1	0	1	1	1	0	0	1	1
mmu-miR-378a-3p		485		Oscillospiraceae_NOV MGBC104380	0	0	0	0	0	0	0	0	0	0	0	0	0	0	0	0	0	0	0	0	0	0	0	0	0	1	0	0	0	0	0	0
mmu-miR-6538	UniRef90_E4MCM5	819	Uncharacterized protein	Alistipes finegoldii	3	1	0	0	4	3	0	5	0	1	1	0	1	2	0	1	3	3	0	0	2	0	0	2	1	1	0	2	2	0	7	1
mmu-miR-5126	UniRef90_A0A1C7GW29	193	Sodium:proton antiporter	Acutalibacter muris	0	0	0	0	0	0	0	0	0	0	0	0	0	0	0	0	0	0	0	0	0	0	0	0	0	1	0	0	0	0	0	0
mmu-miR-6538	UniRef90_A0A845R4D6	1417	Zinc-finger domain-containing protein	Lawsonibacter MGBC163672	0	2	0	2	1	0	0	0	0	0	0	1	0	0	0	0	0	0	0	0	0	5	0	0	0	1	1	1	1	0	0	1
mmu-miR-5126	UniRef90_R9JK55	398	Alpha-galactosidase	Kineothrix sp000403275	0	0	0	0	2	0	1	0	0	0	0	0	0	0	0	1	0	1	0	0	0	0	0	1	0	1	0	0	0	0	0	0
mmu-miR-6538	UniRef90_UPI00203F1665	656	DUF434 domain-containing protein	Oscillospiraceae_NOV MGBC109982	0	0	0	0	0	0	0	0	0	0	0	0	0	0	0	0	0	0	0	0	0	0	0	0	0	1	0	0	0	0	0	0
mmu-miR-6538	UniRef90_UPI00195BBD2A	92	DUF3169 family protein	Oscillibacter MGBC000153	0	0	0	0	0	0	0	0	0	0	1	0	0	0	0	0	1	0	0	0	0	0	0	0	0	1	0	0	0	0	0	0
mmu-miR-191-5p	UniRef90_A0A7U9RZ10	4	Lipoprotein-releasing system ATP-binding protein LolD	Clostridia	0	0	0	0	0	0	0	0	0	0	0	0	0	0	0	0	0	0	0	0	0	0	0	0	0	1	0	0	0	0	0	0
mmu-miR-6538	UniRef90_UPI002040C7E2	1480	D-2-hydroxyacid dehydrogenase	Lawsonibacter MGBC165440	0	0	0	0	1	0	0	0	0	0	0	0	0	0	0	0	0	0	0	0	0	0	0	0	0	1	0	0	0	0	1	0
mmu-miR-5126	UniRef90_A0A351TKZ5	4	Terminase	Clostridia	0	1	0	0	0	3	0	0	0	1	3	4	0	1	2	1	0	0	1	1	0	1	1	1	0	1	1	0	0	1	2	0
mmu-miR-6538	UniRef90_V2XWW2	77	Oleate hydratase	Oscillospiraceae	2	1	0	0	0	0	0	0	0	0	0	1	0	2	0	2	0	0	1	0	0	1	0	0	0	1	0	0	0	1	0	0
mmu-miR-6538	UniRef90_V2YEB4	1417	Thioesterase domain-containing protein	Lawsonibacter MGBC163672	0	0	0	0	0	0	0	0	0	0	0	0	0	0	0	0	0	0	0	0	0	1	0	0	0	1	1	0	1	0	0	0
mmu-miR-6538	UniRef90_UPI001C3EAAFF	164	terminase small subunit	Adlercreutzia caecimuris	1	0	0	0	0	1	1	1	0	0	0	0	0	0	0	0	0	0	0	0	0	0	1	0	0	1	1	0	0	0	1	0
mmu-miR-5126	UniRef90_A0A316N2K6	603	Methyl-accepting chemotaxis protein	Mailhella MGBC107932	0	0	0	0	0	0	0	0	0	0	0	0	0	0	0	0	0	0	0	0	0	0	0	0	0	1	0	0	0	0	0	0
mmu-miR-6538	UniRef90_A0A845T5V4	90	DUF4366 domain-containing protein	Oscillibacter	0	0	0	0	1	1	0	0	0	0	0	0	0	0	0	0	0	0	0	0	0	0	2	0	1	1	1	1	0	0	1	1
mmu-miR-5119	UniRef90_A0A3A9EH99	193	4-hydroxy-3-methylbut-2-enyl diphosphate reductase	Acutalibacter muris	0	0	0	0	0	0	0	0	0	0	0	0	0	0	0	0	0	0	0	0	0	0	0	0	0	1	0	0	0	0	0	0
mmu-miR-196b-5p	UniRef90_B3CFZ3	1256	Tetratricopeptide repeat protein	Bacteroides intestinalis	0	0	0	0	0	0	0	0	1	0	1	0	0	0	0	0	0	0	0	0	0	0	0	0	0	1	0	0	1	0	0	0
mmu-miR-5119	UniRef90_A0A1C3ST00	2	Uncharacterized protein	Bacteria	0	0	2	1	0	2	0	0	0	1	2	0	1	2	1	0	1	0	0	1	1	2	1	0	1	1	0	0	1	0	1	0
mmu-miR-5119	UniRef90_A0A9D2U0E3	1331	Sugar phosphate isomerase/epimerase	CAG-95 MGBC161056	0	0	0	0	0	0	0	0	0	0	0	0	0	0	0	0	0	0	0	0	0	0	0	0	0	1	0	0	0	0	0	0
mmu-miR-6538	UniRef90_A0A352UL82	1344	Type VI secretion system ATPase TssH	Angelakisella MGBC161672	0	0	0	0	0	0	0	0	0	0	0	1	0	0	0	0	0	0	0	0	0	0	0	0	0	1	0	0	0	0	0	0
mmu-miR-6538	UniRef90_A0A4Z0V3B0	194	Glycosyltransferase	Muribaculaceae	1	3	7	2	3	2	0	0	1	0	0	0	0	3	0	0	3	0	1	3	1	3	9	0	1	1	0	4	0	3	3	1
mmu-miR-6538	UniRef90_A0A847C3Z8	485	Elongation factor G	Oscillospiraceae_NOV MGBC104380	0	1	0	1	0	0	0	0	0	0	0	0	0	0	0	0	0	0	1	0	0	0	0	0	0	1	0	0	0	0	0	0
mmu-miR-6538	UniRef90_V2YJ15	77	DNA-directed RNA polymerase subunit beta	Oscillospiraceae	0	0	0	0	0	0	0	0	0	0	0	0	0	0	0	0	0	0	0	0	0	0	0	0	0	1	0	0	0	0	0	0
mmu-miR-5126	UniRef90_A0A4Q0J4T3	1144		UBA7173 sp002491305	0	0	0	0	0	0	0	0	1	0	0	0	0	0	0	0	0	0	0	0	0	0	0	0	0	1	0	0	0	0	0	0
mmu-miR-6538	UniRef90_A0A3A9EGW6	77	PcfB family protein	Oscillospiraceae	0	0	0	0	0	0	0	1	0	0	0	1	0	2	0	0	0	0	0	0	0	0	0	0	0	1	0	0	0	0	0	0
mmu-miR-5126	UniRef90_UPI00203D0B8D	1315	ATP-dependent zinc metalloprotease FtsH	UBA9475 MGBC159253	0	0	0	0	0	0	0	0	0	0	0	0	0	0	0	0	0	0	0	0	0	0	0	0	0	1	0	0	0	0	0	0
mmu-miR-5126	UniRef90_A0A845R422	286	Uncharacterized protein	Lawsonibacter MGBC000555	0	0	0	0	0	0	0	0	0	0	0	0	0	0	0	0	0	0	0	0	0	0	0	0	1	1	0	0	0	0	0	0
mmu-miR-6538	UniRef90_A0A7U9RJK3	535	SGNH/GDSL hydrolase family protein	CAG-95 MGBC105224	0	0	0	0	0	0	0	0	0	0	0	0	0	0	0	0	0	0	1	0	0	0	0	0	0	1	0	0	0	0	0	0
mmu-miR-6538	UniRef90_UPI0022756B2E	85	DNA helicase RecQ	UBA9475 MGBC000146	0	0	0	0	0	0	1	1	0	0	0	0	0	0	0	1	0	0	0	0	2	0	0	0	0	1	0	0	0	0	0	0
mmu-miR-5119	UniRef90_R5SLW4	78	Glutaconate CoA-transferase subunit B	Lawsonibacter	1	0	0	0	0	0	0	0	0	0	0	0	0	1	0	0	0	0	0	0	0	1	0	0	0	1	0	0	0	0	0	0
mmu-miR-5126	UniRef90_V2YA46	824	4-hydroxy-tetrahydrodipicolinate reductase	Lawsonibacter MGBC116689	0	0	0	0	0	0	0	0	0	0	0	0	0	0	0	0	0	0	0	0	0	0	0	0	0	1	0	0	0	0	0	0
mmu-miR-5119	UniRef90_R5DCP1	484		Oscillospiraceae_NOV	0	0	0	0	0	0	0	0	0	0	0	0	0	0	0	0	0	0	0	0	0	0	0	0	0	1	0	0	0	0	0	0
mmu-miR-6538	UniRef90_A0A2K4ZFF2	661	Antirestriction protein (ArdA)	Akkermansia muciniphila_A	0	0	0	0	0	0	0	0	0	0	0	0	0	0	0	0	0	0	0	0	0	0	0	0	0	1	0	0	0	0	0	0
mmu-miR-23a-3p	UniRef90_R9J4L2	1392	Histidine kinase domain-containing protein	Kineothrix MGBC162921	0	1	0	0	0	0	0	0	0	0	2	0	0	1	0	0	0	0	0	0	0	0	0	0	1	1	0	0	0	0	0	0
mmu-miR-5119	UniRef90_A0A4Y9J3I8	1244	Polyprenyl synthetase family protein	UBA7173 sp001689685	0	0	0	0	0	0	0	0	0	0	0	0	0	0	0	0	0	0	0	0	0	0	0	0	0	1	0	0	0	0	0	1
mmu-miR-5119	UniRef90_A0A3A9EL84	69	Gamma-glutamylcyclotransferase	Acutalibacter	0	0	0	0	0	0	0	0	0	0	0	0	1	0	0	0	0	0	0	0	0	0	0	0	0	1	0	0	0	0	0	0
mmu-miR-6538	UniRef90_A0A927RX23	484	Carbon monoxide dehydrogenase	Oscillospiraceae_NOV	0	0	0	0	0	0	0	0	0	0	0	0	0	0	0	0	0	0	0	0	0	0	0	0	0	1	0	0	0	0	0	0
mmu-miR-6538	UniRef90_A0A0V1B8Z9	2	Uncharacterized protein	Bacteria	1	0	0	1	1	0	1	0	2	8	3	0	4	0	7	0	0	0	1	0	0	1	0	5	1	1	4	1	1	1	1	2
mmu-miR-8101		539		Oscillospiraceae_NOV MGBC105270	0	0	0	0	0	0	0	0	0	0	0	0	0	0	0	1	0	0	0	0	0	0	0	0	0	1	0	0	0	0	0	0
mmu-miR-6538	UniRef90_A0A9D1K0K0	0	DNA-directed DNA polymerase	root	0	0	0	0	0	0	0	0	0	0	0	0	0	0	0	0	0	0	0	0	0	0	0	0	0	1	0	0	0	0	0	0
mmu-miR-6538	UniRef90_UPI001369993A	826	SAM-dependent methyltransferase	UMGS1872 MGBC116724	2	0	0	0	0	0	0	0	0	0	0	0	0	0	0	0	0	0	0	0	0	0	0	0	0	1	0	0	0	0	0	0
mmu-miR-5119	UniRef90_A0A9D2W904	1315	3-deoxy-7-phosphoheptulonate synthase	UBA9475 MGBC159253	6	4	1	0	1	0	0	0	0	1	0	0	1	1	1	1	0	0	0	0	1	4	1	0	3	1	0	0	2	1	2	0
mmu-miR-6538	UniRef90_A0A9D1W1X6	77	Chaperone protein DnaK	Oscillospiraceae	1	2	2	0	1	0	0	1	0	0	0	1	0	0	0	0	0	1	0	0	0	0	0	0	0	1	1	0	0	0	0	0
mmu-miR-5126		277		Acutalibacter MGBC000533	0	0	0	0	0	0	0	0	0	0	0	0	0	0	0	0	0	0	0	1	0	0	0	0	0	1	0	0	0	0	0	0
mmu-miR-6538	UniRef90_A0A9D2MA66	0	Cobalt-precorrin-5B C(1)-methyltransferase	root	0	0	0	0	0	0	0	0	0	0	0	0	0	0	0	0	0	0	0	0	0	0	0	0	0	1	0	0	0	0	0	0
mmu-miR-6538	UniRef90_UPI001FAF08BD	4	baseplate J/gp47 family protein	Clostridia	0	0	0	0	0	0	0	0	0	0	0	0	0	0	0	0	0	0	0	0	0	0	0	0	0	1	0	0	0	0	0	0
mmu-miR-2137	UniRef90_A0A078S0L6	14	Cytidine deaminase	Bacteroides	0	0	0	0	0	0	0	0	0	0	0	0	0	0	0	0	0	0	0	1	1	0	0	0	0	1	0	0	1	0	1	0
mmu-miR-6538	UniRef90_UPI00203CA496	1099	sigma-70 family RNA polymerase sigma factor	Lawsonibacter MGBC131434	1	1	0	0	0	0	0	0	0	0	0	0	0	0	0	0	0	0	0	0	0	0	0	0	0	1	0	0	0	0	0	0
mmu-miR-5119	UniRef90_A0A6A5LAN1	2		Bacteria	0	1	2	0	2	0	0	0	0	0	0	1	0	1	1	0	0	1	1	0	0	0	0	0	2	1	0	0	0	0	1	1
mmu-miR-5126	UniRef90_UPI00203F520C	1088	chorismate synthase	Acetatifactor MGBC130908	0	0	0	1	0	0	0	0	0	0	0	0	0	0	0	0	0	0	1	0	0	0	0	0	0	1	0	0	1	0	0	0
mmu-miR-2137	UniRef90_A0A939YQQ1	1354	NYN domain-containing protein	Lachnospiraceae_NOV MGBC162097	0	0	0	0	0	0	0	0	0	0	0	0	0	0	0	0	0	0	0	0	0	0	0	0	0	1	0	1	0	0	1	0
mmu-miR-6238	UniRef90_R9MDT5	786	Stage 0 sporulation protein A homolog	Dorea sp000403475	0	2	0	1	0	1	0	0	0	0	0	0	0	0	1	0	0	0	2	1	0	0	2	1	1	1	0	0	2	0	0	0
mmu-miR-5119	UniRef90_UPI001FAFF3BC	473	fibro-slime domain-containing protein	Oscillibacter MGBC104191	1	0	0	2	0	0	0	0	0	0	0	0	0	0	0	1	0	1	2	1	0	0	1	0	0	1	0	1	0	0	1	0
mmu-miR-6538	UniRef90_A0A212KDU2	485	Threonylcarbamoyladenosine tRNA methylthiotransferase MtaB	Oscillospiraceae_NOV MGBC104380	0	0	0	0	0	0	0	0	0	0	0	0	0	0	0	0	0	1	0	0	0	0	0	0	0	1	0	0	0	0	0	0
mmu-miR-205-5p	UniRef90_R9MBG0	6	DUF4366 domain-containing protein	Lachnospiraceae	0	0	0	0	0	0	0	0	0	0	0	0	0	0	0	0	0	0	0	0	0	0	0	0	0	1	0	0	0	0	0	0
mmu-miR-5126	UniRef90_UPI00195A293F	2	phage tail protein	Bacteria	0	0	0	0	0	0	0	0	0	0	0	0	0	0	0	0	0	0	0	0	0	0	0	0	0	1	0	0	0	0	0	0
mmu-miR-2137	UniRef90_A0A845R7B0	2	Uncharacterized protein	Bacteria	0	0	0	0	0	0	0	0	0	0	0	0	0	0	0	0	0	0	1	0	0	0	0	0	0	1	0	0	0	0	0	0
mmu-miR-23a-3p	UniRef90_R9IEQ2	236	HTH cro/C1-type domain-containing protein	CAG-95	0	0	0	0	0	1	0	0	0	0	0	0	0	0	0	1	0	0	0	0	0	0	0	0	0	1	0	0	0	0	1	1
mmu-miR-5119	UniRef90_A0A383DI56	84	RNAase	UBA9475	2	0	0	0	0	0	0	0	0	1	0	0	0	0	0	0	0	0	0	0	0	0	0	0	0	1	0	0	0	0	0	0
mmu-miR-8101		746		UBA9475 MGBC113509	0	0	0	0	0	0	0	0	0	0	3	0	0	0	1	8	2	5	1	2	0	0	0	0	1	1	1	0	9	0	0	1
mmu-miR-6538	UniRef90_R9LWK4	747	Periplasmic binding protein domain-containing protein	Anaerotruncus sp000403395	0	0	0	0	0	0	1	1	0	1	0	0	0	0	1	0	1	2	2	1	0	2	0	0	0	1	0	0	1	0	3	1
mmu-miR-5126	UniRef90_A0A357AZZ0	90	Arginine--tRNA ligase	Oscillibacter	0	0	0	0	0	0	0	0	0	0	0	0	0	0	0	0	0	0	0	0	0	0	0	0	0	1	0	0	0	0	0	0
mmu-miR-6538	UniRef90_A0A7V6RNM9	1315	MBL fold metallo-hydrolase	UBA9475 MGBC159253	0	1	0	0	0	0	0	0	0	0	0	0	0	0	0	0	0	0	0	0	0	2	0	0	1	1	0	0	0	0	0	0
mmu-miR-5119	UniRef90_A0A173U349	6	RNAase	Lachnospiraceae	2	0	1	0	1	1	0	1	0	0	0	0	1	3	2	4	1	0	1	0	0	0	2	0	0	1	0	2	2	1	1	0
mmu-miR-6538	UniRef90_A0A9D1EPS4	85	MATE family efflux transporter	UBA9475 MGBC000146	0	0	0	0	0	0	0	0	0	0	0	0	0	0	0	0	0	0	0	0	0	0	0	0	0	1	0	0	0	0	0	0
mmu-miR-6538	UniRef90_R5W6M5	887	DNA topoisomerase (ATP-hydrolyzing)	Alistipes_A MGBC119114	0	0	0	0	0	0	0	0	0	0	0	0	0	0	0	0	0	0	0	0	1	0	0	0	0	1	0	0	0	0	0	0
mmu-miR-5126	UniRef90_R9L6B1	747	Lambda family phage portal protein	Anaerotruncus sp000403395	0	0	0	0	0	0	0	1	0	0	0	0	0	0	0	0	0	0	0	0	0	0	0	0	0	1	0	0	1	0	0	0
mmu-miR-6538	UniRef90_R9MH30	77	Helicase HerA central domain-containing protein	Oscillospiraceae	0	0	0	0	0	0	0	0	0	0	0	0	0	0	0	0	0	0	1	0	0	0	0	0	0	1	1	0	0	0	0	0
mmu-miR-6538	UniRef90_A0A417BQ89	1385	RNA polymerase sigma factor	UBA9475 MGBC162871	0	0	0	0	0	0	0	0	0	0	0	0	0	0	0	0	0	0	0	0	0	0	1	0	0	1	0	0	0	0	0	0
mmu-miR-6538	UniRef90_R9MKF8	2	Uncharacterized protein	Bacteria	0	0	0	0	1	0	0	0	0	0	0	0	0	0	0	0	0	0	0	0	0	0	0	0	0	1	0	0	0	0	0	0
mmu-miR-6538	UniRef90_A0A921MKQ2	484	V-type ATP synthase alpha chain	Oscillospiraceae_NOV	0	0	0	0	0	0	0	0	0	0	0	0	0	0	0	0	0	0	0	0	0	0	0	0	0	1	0	0	0	0	0	0
mmu-miR-5119		1409		Oscillospiraceae_NOV MGBC163448	6	3	6	4	29	1	20	35	6	1	7	2	6	8	4	4	2	8	5	0	2	2	6	5	22	1	0	5	49	17	16	4
[truncated: 26,321 more rows]
