# Supplementary material for: Bacterial targets of fecal host miRNAs in high-fat diet-fed mice
Source: PLoS One. 2025 Feb 11;20(2):e0315871. doi: 10.1371/journal.pone.0315871 (PMC11813116; doi:10.1371/journal.pone.0315871)
Supplement: S6 Table — (XLS) [file pone.0315871.s006.xls]

## Sheet: Title
Samples included and excluded after miRNA sequencing due to low read counts
Experimental groups of the excluded mice
Abbreviations:
HFD – high-fat diet-fed mice
CD – control diet-fed mice
0 – time point before metformin treatment
10 – time point after ten weeks long metformin treatment
M – male mice
F – female mice
Met+ – animals receiving metformin treatment
Met- – animals not receiving metformin treatment
PSI – mucosa of proximal small intestine
CEC – mucosa of cecum

## Sheet: Samples_excluded_after_miRNA-seq
Experimental group	Feces						Intestinal mucosa
	Timepoint_0			Timepoint_10			PSI			CEC
	Total	Excluded	Remaining	Total	Excluded	Remaining	Total	Excluded	Remaining	Total	Excluded	Remaining
1) HFD_M_Met-	3	1	2	3	2	1	3	0	3	3	0	3
2) HFD_F_Met-	3	1	2	3	1	2	3	1	2	3	0	3
3) HFD_M_Met+	3	1	2	3	1	2	3	0	3	3	0	3
4) HFD_F_Met+	3	1	2	3	2	1	3	0	3	3	0	3
5) CD_M_Met-	3	0	3	3	0	3	3	0	3	3	0	3
6) CD_F_Met-	3	1	2	3	0	3	3	0	3	3	0	3
7) CD_M_Met+	3	2	1	3	0	3	3	0	3	3	1	2
8) CD_F_Met+	3	2	1	3	1	2	3	0	3	3	1	2
Total	24	9	15	24	7	17	24	1	23	24	2	22
	Sequenced (N)	Included in the analysis (N)
Feces	48	32
PSI	24	23
CEC	24	22

## Sheet: Exp_groups_of_euthanized_mice
Experimental group	At the beginning of the experiment		At the end of the experiment
	Experimental units (cages)	Animals	Experimental units (cages)	Animals
1) HFD_M_Met-	3	9	3	6
2) HFD_F_Met-	3	9	3	9
3) HFD_M_Met+	3	9	3	7
4) HFD_F_Met+	3	9	3	8
5) CD_M_Met-	3	9	3	5
6) CD_F_Met-	3	9	3	9
7) CD_M_Met+	3	9	3	8
8) CD_F_Met+	3	9	3	9
			N
Experimental units at the beginning of the experiment			24
Experimental units at the end of the experiment			24
